# Supplementary material for: Cow-to-mouse fecal transplantations suggest intestinal microbiome as one cause of mastitis
Source: Microbiome. 2018 Nov 8;6:200. doi: 10.1186/s40168-018-0578-1 (PMC6225715; doi:10.1186/s40168-018-0578-1)
Supplement: Supplementary file 1 — Table S1. General information of the FMT donors (cow) and recipients (mouse). (XLSX 12 kb) [file 40168_2018_578_MOESM1_ESM.xlsx]

## Sheet: Table S1
Table S1. General information of the FMT donors (cow) and recepients (mouse).
SampleID	Species	Mastitis Status	Group	Somatic Cell Count in milk (thousand/ml)	PacBio reads that passed QC	HiSeq 2500 reads that passed QC
H1	Cow	Healthy	n/a	13	6310	21375343
H2	Cow	Healthy	n/a	6	13664	15908175
H3	Cow	Healthy	n/a	6	14448	14887251
H4	Cow	Healthy	n/a	13	12310	43051343
H5	Cow	Healthy	n/a	13	9920	20298729
H6	Cow	Healthy	n/a	6	11672	59134446
H7	Cow	Healthy	n/a	13	12744	19172373
H8	Cow	Healthy	n/a	0	9218	33501263
H9	Cow	Healthy	n/a	6	12402	20424948
H10	Cow	Healthy	n/a	6	10698	19585199
H11	Cow	Healthy	n/a	0	21496	18549529
H12	Cow	Healthy	n/a	6	16824	27560547
M1	Cow	Mastitis	n/a	4018	12504	24189267
M2	Cow	Mastitis	n/a	3347	7884	22503650
M3	Cow	Mastitis	n/a	2578	13494	23211890
M4	Cow	Mastitis	n/a	2454	6424	19413344
M5	Cow	Mastitis	n/a	2503	13018	21842087
M6	Cow	Mastitis	n/a	3363	14292	20632416
M7	Cow	Mastitis	n/a	3255	8412	22454396
M8	Cow	Mastitis	n/a	11881	11336	16168275
M9	Cow	Mastitis	n/a	4572	37014	14801694
M10	Cow	Mastitis	n/a	19642	8714	17440079
M11	Cow	Mastitis	n/a	2638	7490	19682748
M12	Cow	Mastitis	n/a	2676	10140	17612930
J1	Mouse	Healthy	H	n/a	9034	24448168
J2	Mouse	Healthy	H	n/a	12786	28861468
J3	Mouse	Healthy	H	n/a	10518	23926138
J4	Mouse	Healthy	H	n/a	8094	23622725
J5	Mouse	Healthy	H	n/a	7462	n/a
J6	Mouse	Healthy	H	n/a	6726	23083993
J7	Mouse	Healthy	H	n/a	7516	20220548
J8	Mouse	Healthy	H	n/a	14952	30248740
J8_1	Mouse	Healthy	H	n/a	n/a	23826401
J9	Mouse	Healthy	H	n/a	9766	24679635
J10	Mouse	Healthy	H	n/a	11556	20833765
J11	Mouse	Healthy	H	n/a	14386	21297781
M1_1	Mouse	Mastitis	M	n/a	11516	23561078
M1_2	Mouse	Mastitis	M	n/a	10318	20663904
M2_1	Mouse	Mastitis	M	n/a	n/a	21205841
M2_2	Mouse	Mastitis	M	n/a	11536	21322047
M2_3	Mouse	Mastitis	M	n/a	15014	20246677
M3_2	Mouse	Mastitis	M	n/a	11632	18835755
M4_2	Mouse	Mastitis	M	n/a	7492	18761311
M5_1	Mouse	Mastitis	M	n/a	14814	17875954
M5_2	Mouse	Mastitis	M	n/a	n/a	22611125
M6_2	Mouse	Mastitis	M	n/a	9132	19020381
M8_1	Mouse	Mastitis	M	n/a	11336	18897580
M8_2	Mouse	Mastitis	M	n/a	14788	22314678
Z1_1	Mouse	Reduced mastitis symptoms	P	n/a	8380	29281265
Z1_2	Mouse	Reduced mastitis symptoms	P	n/a	9996	n/a
Z2_1	Mouse	Reduced mastitis symptoms	P	n/a	13902	23978738
Z2_2	Mouse	Reduced mastitis symptoms	P	n/a	n/a	21935060
Z3_1	Mouse	Reduced mastitis symptoms	P	n/a	20342	21778558
Z3_2	Mouse	Reduced mastitis symptoms	P	n/a	14658	n/a
Z4_1	Mouse	Reduced mastitis symptoms	P	n/a	8798	23974594
Z4_2	Mouse	Reduced mastitis symptoms	P	n/a	7266	21263263
Z5_1	Mouse	Reduced mastitis symptoms	P	n/a	10444	26067228
Z5_2	Mouse	Reduced mastitis symptoms	P	n/a	6514	24636951
Z6_1	Mouse	Reduced mastitis symptoms	P	n/a	9162	26307342
Z6_2	Mouse	Reduced mastitis symptoms	P	n/a	n/a	21416284
Z7_1	Mouse	Reduced mastitis symptoms	P	n/a	10038	19721519
Z7_2	Mouse	Reduced mastitis symptoms	P	n/a	11982	27086410
*H: mice that received FMT from healthy cows; M: mice that received FMT from mastitis cows; P: mice that received both FMT from mastitis cows and probiotics.
