# Supplementary material for: Cow-to-mouse fecal transplantations suggest intestinal microbiome as one cause of mastitis
Source: Microbiome. 2018 Nov 8;6:200. doi: 10.1186/s40168-018-0578-1 (PMC6225715; doi:10.1186/s40168-018-0578-1)
Supplement: Supplementary file 2 — Table S2. A. Differential OTUs between mastitis and healthy cows. B. Differential OTUs between Group H and Group M in mice. C. Differential OTUs between Group M and Group P in mice. (XLSX 19 kb) [file 40168_2018_578_MOESM2_ESM.xlsx]

## Sheet: Table S2A
Table S2C. Differential OTUs between mastitis and healthy cows.
OTUs	Mean abundance in healthy cows	Mean abundance in mastitis cows	Wilcoxon test P value	Wilcoxon test BH	Classification
OTU_1105552	0.00765417	0.00411444	0.00777694	0.0616577	Firmicutes; Clostridia; Clostridiales; Lachnospiraceae; Dorea; Unclassified; otu_1105552
OTU_132359	0.00805029	0.00300791	0.000998686	0.0252202	Firmicutes; Clostridia; Clostridiales; Lachnospiraceae; Lachnospiraceae_Group; Unclassified; otu_132359
OTU_288847	0.00588624	0.00260161	0.00937477	0.0616577	Firmicutes; Clostridia; Clostridiales; Ruminococcaceae; Eubacterium; Unclassified; otu_288847
OTU_306046	0.00100332	0.00426331	0.00161369	0.0302199	Firmicutes; Clostridia; Clostridiales; Ruminococcaceae; Ruminococcaceae_Group; Unclassified; otu_306046
OTU_309083	0.00146158	0.000581589	0.00885894	0.0616577	Bacteroidetes; Bacteroidia; Bacteroidales; S24_7; S24_7_Group; Unclassified; otu_309083
OTU_311707	0.0027321	0.00118608	0.00267443	0.0391995	Firmicutes; Clostridia; Clostridiales; Ruminococcaceae; Ruminococcaceae_Group; Unclassified; otu_311707
OTU_314304	0.004641	0.00156056	0.000998686	0.0252202	Firmicutes; Clostridia; Clostridiales; Lachnospiraceae; Lachnospiraceae_Group; Unclassified; otu_314304
OTU_318063	0.000507187	0.00179985	0.00394989	0.0428251	Firmicutes; Clostridia; Clostridiales; Ruminococcaceae; Eubacterium; Unclassified; otu_318063
OTU_318446	0.00751332	0.00170362	0.00302546	0.0391995	Firmicutes; Clostridia; Clostridiales; Lachnospiraceae; Dorea; Unclassified; otu_318446
OTU_319354	0.00416768	0.00175106	0.00122428	0.0252202	Bacteroidetes; Bacteroidia; Bacteroidales; Bacteroidaceae; 5_7N15; Unclassified; otu_319354
OTU_320430	0.00608154	0.00188857	0.000404317	0.017657	Firmicutes; Clostridia; Clostridiales; Lachnospiraceae; Dorea; Unclassified; otu_320430
OTU_321621	0.00632091	0.00216084	0.000428568	0.017657	Bacteroidetes; Bacteroidia; Bacteroidales; Paraprevotellaceae; YRC22; Unclassified; otu_321621
OTU_337772	0.000662887	0.00252312	0.00785771	0.0616577	Firmicutes; Clostridia; Clostridiales; Ruminococcaceae; Ruminococcaceae_Group; Unclassified; otu_337772
OTU_343266	0.00180941	0.00352809	0.00665673	0.0616577	Firmicutes; Clostridia; Clostridiales; Ruminococcaceae; Ruminococcaceae_Group; Unclassified; otu_343266
OTU_349204	0.000609332	0.00154021	0.00418174	0.0430719	Firmicutes; Clostridia; Clostridiales; Ruminococcaceae; Oscillospira; Unclassified; otu_349204
OTU_4090254	0.00606176	0.000929468	0.000147419	0.0151841	Firmicutes; Clostridia; Clostridiales; Lachnospiraceae; Roseburia; Unclassified; otu_4090254
OTU_4341683	0.00407472	0.000616186	0.000141687	0.0151841	Firmicutes; Clostridia; Clostridiales; Lachnospiraceae; Dorea; Unclassified; otu_4341683
OTU_4369576	0.000235042	0.00188152	0.00356651	0.0408167	Firmicutes; Clostridia; Clostridiales; Ruminococcaceae; Ruminococcaceae_Group; Unclassified; otu_4369576
OTU_4412336	0.0185514	0.00592036	0.00320821	0.0391995	Firmicutes; Clostridia; Clostridiales; Lachnospiraceae; Anaerostipes; Unclassified; otu_4412336
OTU_4416952	0.00126989	0.00300015	0.00906889	0.0616577	Firmicutes; Clostridia; Clostridiales; Ruminococcaceae; Ruminococcaceae_Group; Unclassified; otu_4416952
OTU_4435305	0.000931758	0.00227975	0.00713377	0.0616577	Firmicutes; Clostridia; Clostridiales; Ruminococcaceae; Ruminococcaceae_Group; Unclassified; otu_4435305
OTU_4449894	0.00632918	0.0025819	0.00323491	0.0391995	Firmicutes; Clostridia; Clostridiales; Ruminococcaceae; Eubacterium; Unclassified; otu_4449894
OTU_4456605	0.00549272	0.00216732	0.00764329	0.0616577	Firmicutes; Clostridia; Clostridiales; Lachnospiraceae; Lachnospiraceae_Group; Unclassified; otu_4456605
OTU_4473788	0.00205067	0	0.0025377	0.0391995	Firmicutes; Clostridia; Clostridiales; Lachnospiraceae; Roseburia; Unclassified; otu_4473788
OTU_4478647	0.00144147	0.00313704	0.00181855	0.0312184	Firmicutes; Clostridia; Clostridiales; Ruminococcaceae; Eubacterium; Unclassified; otu_4478647
OTU_522107	0.00500238	0.000835128	0.000363153	0.017657	Firmicutes; Clostridia; Clostridiales; Lachnospiraceae; Roseburia; Unclassified; otu_522107
OTU_529905	0.00373553	0.000721301	0.00056967	0.0195587	Firmicutes; Clostridia; Clostridiales; Lachnospiraceae; Lachnospiraceae_Group; Unclassified; otu_529905
OTU_566930	0.00215708	0.000826097	0.00122127	0.0252202	Bacteroidetes; Bacteroidia; Bacteroidales; Bacteroidaceae; 5_7N15; Unclassified; otu_566930
OTU_664795	0.00118132	0.00263672	0.00785771	0.0616577	Firmicutes; Clostridia; Clostridiales; Ruminococcaceae; Ruminococcaceae_Group; Unclassified; otu_664795
OTU_326348	0.00237885	0.000404035	0.00992338	0.0616577	Firmicutes; Clostridia; Clostridiales; Ruminococcaceae; Ruminococcus; Unclassified; otu_326348
OTU_531539	0.00409319	0.000477679	0.00821871	0.0616577	Firmicutes; Clostridia; Clostridiales; Lachnospiraceae; Pseudobutyrivibrio; Unclassified; otu_531539

## Sheet: Table S2B
Table S2D. Differential OTUs between Group H and Group M in mice.
OTUs	Mean abundance in Group H mice	Mean abundance in Group M mice	Wilcoxon test P value	Wilcoxon test BH	Classification
OTU_1105016	0.0361316	0.00365321	0.000411835	0.00113153	Bacteria; Firmicutes; Clostridia; Clostridiales; Ruminococcaceae; Eubacterium; Unclassified; otu_1105016
OTU_1105958	0.0166831	0	0.000142954	0.000639891	Bacteria; Firmicutes; Clostridia; Clostridiales; Lachnospiraceae; Eisenbergiella; Unclassified; otu_1105958
OTU_1107027	0.0113179	0.000264143	0.00411292	0.00678271	Bacteria; Firmicutes; Bacilli; Lactobacillales; Lactobacillaceae; Lactobacillus; Unclassified; otu_1107027
OTU_1107459	0.00541913	0	0.00126726	0.00243108	Bacteria; Firmicutes; Clostridia; Clostridiales; Lachnospiraceae; Lachnospiraceae_Group; Unclassified; otu_1107459
OTU_1108617	0	0.00865469	0.00123833	0.00243108	Bacteria; Bacteroidetes; Bacteroidia; Bacteroidales; S24_7; S24_7_Group; Unclassified; otu_1108617
OTU_11376	0.00623842	0	0.00809206	0.0117024	Bacteria; Actinobacteria; Coriobacteria; Coriobacteriales; Coriobacteriaceae; Denitrobacterium; detoxificans; otu_11376
OTU_136783	0.085594	0	0.000445391	0.00113153	Bacteria; Firmicutes; Clostridia; Clostridiales; Lachnospiraceae; Lachnospiraceae_Group; Unclassified; otu_136783
OTU_14035	0.00217801	0	0.00332182	0.00567728	Bacteria; Firmicutes; Clostridia; Clostridiales; Lachnospiraceae; Lachnospiraceae_Group; sp._ASF502; otu_14035
OTU_160016	0.000155515	0.0479414	4.15333e-05	0.000557733	Bacteria; Bacteroidetes; Bacteroidia; Bacteroidales; S24_7; S24_7_Group; Unclassified; otu_160016
OTU_164788	0.0264741	0	0.00126726	0.00243108	Bacteria; Firmicutes; Clostridia; Clostridiales; Lachnospiraceae; Lachnospiraceae_Group; Unclassified; otu_164788
OTU_168984	0.0108919	0.000274494	0.00783228	0.0117024	Bacteria; Firmicutes; Clostridia; Clostridiales; Lachnospiraceae; Roseburia; Unclassified; otu_168984
OTU_169428	0.0154583	0.000912293	0.000550362	0.00136142	Bacteria; Firmicutes; Bacilli; Lactobacillales; Lactobacillaceae; Lactobacillus; Unclassified; otu_169428
OTU_1795137	6.99817e-05	0.0143211	0.000193818	0.000759122	Bacteria; Bacteroidetes; Bacteroidia; Bacteroidales; Bacteroidaceae; Bacteroides; fragilis; otu_1795137
OTU_186057	0.00252586	0.00016174	6.80114e-05	0.000585437	Bacteria; Firmicutes; Clostridia; Clostridiales; Ruminococcaceae; Eubacterium; Unclassified; otu_186057
OTU_199698	0	0.00284854	0.000112105	0.000585437	Bacteria; Bacteroidetes; Bacteroidia; Bacteroidales; S24_7; S24_7_Group; Unclassified; otu_199698
OTU_204171	7.77575e-05	0.00905822	4.15333e-05	0.000557733	Bacteria; Bacteroidetes; Bacteroidia; Bacteroidales; S24_7; S24_7_Group; Unclassified; otu_204171
OTU_2061739	0	0.00374758	0.00123833	0.00243108	Bacteria; Bacteroidetes; Bacteroidia; Bacteroidales; Bacteroidaceae; Bacteroides; Unclassified; otu_2061739
OTU_206494	0.00225779	0	0.000445391	0.00113153	Bacteria; Firmicutes; Clostridia; Clostridiales; Lachnospiraceae; Lachnospiraceae_Group; Unclassified; otu_206494
OTU_206790	0	0.00427182	2.87308e-05	0.000557733	Bacteria; Bacteroidetes; Bacteroidia; Bacteroidales; S24_7; S24_7_Group; Unclassified; otu_206790
OTU_211191	0.00507696	0.00109448	0.00726145	0.0117024	Bacteria; Firmicutes; Clostridia; Clostridiales; Ruminococcaceae; Eubacterium; Unclassified; otu_211191
OTU_212341	0	0.0116167	0.000391689	0.00113153	Bacteria; Firmicutes; Clostridia; Clostridiales; Lachnospiraceae; Blautia; producta; otu_212341
OTU_217139	0.00399226	0	0.00809206	0.0117024	Bacteria; Firmicutes; Clostridia; Clostridiales; Lachnospiraceae; Lachnospiraceae_Group; Unclassified; otu_217139
OTU_227886	0.00263431	0	0.00126726	0.00243108	Bacteria; Firmicutes; Clostridia; Clostridiales; Lachnospiraceae; Lachnospiraceae_Group; Unclassified; otu_227886
OTU_228061	0.00242143	8.23481e-05	0.00107327	0.00243108	Bacteria; Firmicutes; Clostridia; Clostridiales; Ruminococcaceae; Eubacterium; Unclassified; otu_228061
OTU_228479	0.000921815	0.101449	5.49962e-05	0.000585437	Bacteria; Bacteroidetes; Bacteroidia; Bacteroidales; S24_7; S24_7_Group; Unclassified; otu_228479
OTU_229562	0.0206358	0.000517687	0.000165966	0.00070913	Bacteria; Firmicutes; Clostridia; Clostridiales; Lachnospiraceae; Lachnospiraceae_Group; Unclassified; otu_229562
OTU_231169	0.00209808	0	0.00809206	0.0117024	Bacteria; Firmicutes; Clostridia; Clostridiales; Lachnospiraceae; Lachnospiraceae_Group; Unclassified; otu_231169
OTU_233691	0.00538458	0	0.000445391	0.00113153	Bacteria; Firmicutes; Clostridia; Clostridiales; Lachnospiraceae; Lachnospiraceae_Group; Unclassified; otu_233691
OTU_233817	0.0405086	0.00382759	0.000439793	0.00113153	Bacteria; Firmicutes; Clostridia; Clostridiales; Lachnospiraceae; Lachnospiraceae_Group; Unclassified; otu_233817
OTU_264684	0.00475322	0	0.00332182	0.00567728	Bacteria; Firmicutes; Clostridia; Clostridiales; Lachnospiraceae; Lachnospiraceae_Group; Unclassified; otu_264684
OTU_2658061	0.000116636	0.00629889	4.15333e-05	0.000557733	Bacteria; Bacteroidetes; Bacteroidia; Bacteroidales; Bacteroidaceae; Bacteroides; Unclassified; otu_2658061
OTU_278753	0.00205596	0	0.000142954	0.000639891	Bacteria; Firmicutes; Clostridia; Clostridiales; Lachnospiraceae; Lachnospiraceae_Group; Unclassified; otu_278753
OTU_2901240	0.00328353	0	0.000142954	0.000639891	Bacteria; Firmicutes; Clostridia; Clostridiales; Lachnospiraceae; Lachnospiraceae_Group; Unclassified; otu_2901240
OTU_2987636	0	0.0149548	0.000391689	0.00113153	Bacteria; Bacteroidetes; Bacteroidia; Bacteroidales; Bacteroidaceae; Bacteroides; Unclassified; otu_2987636
OTU_309382	0.00696339	0	0.00809206	0.0117024	Bacteria; Bacteroidetes; Bacteroidia; Bacteroidales; S24_7; S24_7_Group; Unclassified; otu_309382
OTU_313757	0	0.0126545	2.87308e-05	0.000557733	Bacteria; Bacteroidetes; Bacteroidia; Bacteroidales; S24_7; S24_7_Group; Unclassified; otu_313757
OTU_339599	0	0.00238153	0.000112105	0.000585437	Bacteria; Bacteroidetes; Bacteroidia; Bacteroidales; Bacteroidaceae; Bacteroides; fragilis; otu_339599
OTU_3507744	0	0.00889649	0.000112105	0.000585437	Bacteria; Bacteroidetes; Bacteroidia; Bacteroidales; Bacteroidaceae; Bacteroides; fragilis; otu_3507744
OTU_351231	0	0.00295724	0.000112105	0.000585437	Bacteria; Bacteroidetes; Bacteroidia; Bacteroidales; Bacteroidaceae; Bacteroides; fragilis; otu_351231
OTU_3550159	0	0.00394165	0.000112105	0.000585437	Bacteria; Bacteroidetes; Bacteroidia; Bacteroidales; Bacteroidaceae; Bacteroides; fragilis; otu_3550159
OTU_355045	0.004608	0	0.00809206	0.0117024	Bacteria; Bacteroidetes; Bacteroidia; Bacteroidales; S24_7; S24_7_Group; Unclassified; otu_355045
OTU_357305	0.000411013	0.0113025	0.000431577	0.00113153	Bacteria; Bacteroidetes; Bacteroidia; Bacteroidales; S24_7; S24_7_Group; Unclassified; otu_357305
OTU_3621189	0.000233273	0.00976871	0.000193818	0.000759122	Bacteria; Bacteroidetes; Bacteroidia; Bacteroidales; Bacteroidaceae; Bacteroides; fragilis; otu_3621189
OTU_390820	0.0290686	0	0.00126726	0.00243108	Bacteria; Firmicutes; Clostridia; Clostridiales; Lachnospiraceae; Lachnospiraceae_Group; Unclassified; otu_390820
OTU_415491	0.00229491	0	0.00332182	0.00567728	Bacteria; Firmicutes; Clostridia; Clostridiales; Lachnospiraceae; Lachnospiraceae_Group; Unclassified; otu_415491
OTU_421893	0.0123422	0	0.000445391	0.00113153	Bacteria; Firmicutes; Clostridia; Clostridiales; Lachnospiraceae; Lachnospiraceae_Group; Unclassified; otu_421893
OTU_423830	0.00202823	0	0.00809206	0.0117024	Bacteria; Firmicutes; Clostridia; Clostridiales; Lachnospiraceae; Lachnospiraceae_Group; Unclassified; otu_423830
OTU_4306043	0.105424	0	0.00332182	0.00567728	Bacteria; Bacteroidetes; Bacteroidia; Bacteroidales; S24_7; S24_7_Group; Unclassified; otu_4306043
OTU_4324964	0	0.00668513	0.000391689	0.00113153	Bacteria; Bacteroidetes; Bacteroidia; Bacteroidales; Bacteroidaceae; Bacteroides; Unclassified; otu_4324964
OTU_4342104	0	0.00408788	0.000391689	0.00113153	Bacteria; Firmicutes; Clostridia; Clostridiales; Ruminococcaceae; Anaerotruncus; Unclassified; otu_4342104
OTU_4345821	0.00116636	0.199346	5.71555e-05	0.000585437	Bacteria; Bacteroidetes; Bacteroidia; Bacteroidales; Bacteroidaceae; Bacteroides; fragilis; otu_4345821
OTU_4366391	0	0.00280759	0.00123833	0.00243108	Bacteria; Bacteroidetes; Bacteroidia; Bacteroidales; Bacteroidaceae; Bacteroides; Unclassified; otu_4366391
OTU_4372578	0.000746472	0.141681	4.15333e-05	0.000557733	Bacteria; Bacteroidetes; Bacteroidia; Bacteroidales; Bacteroidaceae; Bacteroides; fragilis; otu_4372578
OTU_4379957	0	0.0295551	0.00357946	0.00600838	Bacteria; Firmicutes; Clostridia; Clostridiales; Lachnospiraceae; Roseburia; Unclassified; otu_4379957
OTU_4386507	0	0.012001	0.000112105	0.000585437	Bacteria; Bacteroidetes; Bacteroidia; Bacteroidales; Bacteroidaceae; Bacteroides; fragilis; otu_4386507
OTU_4390134	0	0.00232611	0.000112105	0.000585437	Bacteria; Bacteroidetes; Bacteroidia; Bacteroidales; Bacteroidaceae; Bacteroides; Unclassified; otu_4390134
OTU_4399086	0.00870542	0	0.00126726	0.00243108	Bacteria; Firmicutes; Clostridia; Clostridiales; Lachnospiraceae; Lachnospiraceae_Group; Unclassified; otu_4399086
OTU_4416434	0.00871526	0.00115133	0.00265181	0.0049854	Bacteria; Firmicutes; Clostridia; Clostridiales; Lachnospiraceae; Lachnospiraceae_Group; Unclassified; otu_4416434
OTU_4437362	0	0.00889442	0.00123833	0.00243108	Bacteria; Bacteroidetes; Bacteroidia; Bacteroidales; Bacteroidaceae; Bacteroides; Unclassified; otu_4437362
OTU_4438116	0	0.00501903	0.000391689	0.00113153	Bacteria; Bacteroidetes; Bacteroidia; Bacteroidales; Bacteroidaceae; Bacteroides; Unclassified; otu_4438116
OTU_4446898	0	0.038555	0.000391689	0.00113153	Bacteria; Bacteroidetes; Bacteroidia; Bacteroidales; Bacteroidaceae; Bacteroides; Unclassified; otu_4446898
OTU_4465473	0	0.00900624	0.00123833	0.00243108	Bacteria; Firmicutes; Erysipelotrichia; Erysipelotrichales; Erysipelotrichaceae; Erysipelatoclostridium; ramosum_DSM_1402; otu_4465473
OTU_4479397	0	0.00470952	2.87308e-05	0.000557733	Bacteria; Bacteroidetes; Bacteroidia; Bacteroidales; Bacteroidaceae; Bacteroides; fragilis; otu_4479397
OTU_450755	0.00284605	0	0.00332182	0.00567728	Bacteria; Firmicutes; Clostridia; Clostridiales; Lachnospiraceae; Lachnospiraceae_Group; Unclassified; otu_450755
OTU_839200	0	0.0287545	0.000112105	0.000585437	Bacteria; Firmicutes; Clostridia; Clostridiales; Lachnospiraceae; Dorea; Unclassified; otu_839200
OTU_851031	0	0.00535821	0.00955991	0.0136156	Bacteria; Firmicutes; Bacilli; Bacillales; Planococcaceae; Sporosarcina; Unclassified; otu_851031

## Sheet: Table S2C
Table S2E. Differential OTUs between Group M and Group P in mice.
OTUs	Mean abundance in Group M mice	Mean abundance in Group P mice	Wilcoxon test P value	Wilcoxon test BH	Classification
OTU_1105016	0.00365321	6.17536e-05	0.0067052	0.0304648	Bacteria; Firmicutes; Clostridia; Clostridiales; Ruminococcaceae; Eubacterium; Unclassified; otu_1105016
OTU_160016	0.0479414	0.0145543	0.005616	0.0276789	Bacteria; Bacteroidetes; Bacteroidia; Bacteroidales; S24_7; S24_7_Group; Unclassified; otu_160016
OTU_2061739	0.00374758	0	0.00081087	0.0046625	Bacteria; Bacteroidetes; Bacteroidia; Bacteroidales; Bacteroidaceae; Bacteroides; Unclassified; otu_2061739
OTU_2987636	0.0149548	0	0.00024101	0.00237567	Bacteria; Bacteroidetes; Bacteroidia; Bacteroidales; Bacteroidaceae; Bacteroides; Unclassified; otu_2987636
OTU_339599	0.00238153	0.000932452	0.004532	0.0240544	Bacteria; Bacteroidetes; Bacteroidia; Bacteroidales; Bacteroidaceae; Bacteroides; fragilis; otu_339599
OTU_3903651	0.00932707	0	6.47563e-05	0.0014894	Bacteria; Firmicutes; Clostridia; Clostridiales; Ruminococcaceae; Oscillospira; Unclassified; otu_3903651
OTU_4324964	0.00668513	0	0.00024101	0.00237567	Bacteria; Bacteroidetes; Bacteroidia; Bacteroidales; Bacteroidaceae; Bacteroides; Unclassified; otu_4324964
OTU_4366391	0.00280759	0	0.00081087	0.0046625	Bacteria; Bacteroidetes; Bacteroidia; Bacteroidales; Bacteroidaceae; Bacteroides; Unclassified; otu_4366391
OTU_4386507	0.012001	0.000244518	0.000383478	0.0033075	Bacteria; Bacteroidetes; Bacteroidia; Bacteroidales; Bacteroidaceae; Bacteroides; fragilis; otu_4386507
OTU_4390134	0.00232611	0	6.47563e-05	0.0014894	Bacteria; Bacteroidetes; Bacteroidia; Bacteroidales; Bacteroidaceae; Bacteroides; Unclassified; otu_4390134
OTU_4437362	0.00889442	0	0.00081087	0.0046625	Bacteria; Bacteroidetes; Bacteroidia; Bacteroidales; Bacteroidaceae; Bacteroides; Unclassified; otu_4437362
OTU_4438116	0.00501904	0	0.00024101	0.00237567	Bacteria; Bacteroidetes; Bacteroidia; Bacteroidales; Bacteroidaceae; Bacteroides; Unclassified; otu_4438116
OTU_4446898	0.038555	0	0.00024101	0.00237567	Bacteria; Bacteroidetes; Bacteroidia; Bacteroidales; Bacteroidaceae; Bacteroides; Unclassified; otu_4446898
OTU_4465473	0.00900624	0	0.00081087	0.0046625	Bacteria; Firmicutes; Erysipelotrichia; Erysipelotrichales; Erysipelotrichaceae; Erysipelatoclostridium; ramosum_DSM_1402; otu_4465473
OTU_831301	0.0025458	0	0.00706431	0.0304648	Bacteria; Firmicutes; Erysipelotrichia; Erysipelotrichales; Erysipelotrichaceae; Erysipelatoclostridium; Unclassified; otu_831301
OTU_839200	0.0287545	0	6.47563e-05	0.0014894	Bacteria; Firmicutes; Clostridia; Clostridiales; Lachnospiraceae; Dorea; Unclassified; otu_839200
