# Supplementary material for: Cow-to-mouse fecal transplantations suggest intestinal microbiome as one cause of mastitis
Source: Microbiome. 2018 Nov 8;6:200. doi: 10.1186/s40168-018-0578-1 (PMC6225715; doi:10.1186/s40168-018-0578-1)
Supplement: Supplementary file 3 — Table S3. A. Relative abundance of identified KOs in cows. B. Relative abundance of identified KOs in mice. C. Differential KOs between mastitis and healthy cows. D. Differential KOs between Group H and Group M in mice. E. Differential KOs between Group M and Group P in mice. F. Enriched pathways between mastitis and healthy cows. G. Enriched pathways between Group H and Group M in mice. H. Enriched pathways between Group M and Group P in mice. (XLSX 2986 kb) [file 40168_2018_578_MOESM3_ESM.xlsx]

## Sheet: Table S3A
Table S3A. Relative abundance of identified KOs in cows.
	Healthy cows												Mastitis cows
KO terms	H1	H10	H11	H12	H2	H3	H4	H5	H6	H7	H8	H9	M1	M10	M11	M12	M2	M3	M4	M5	M6	M7	M8	M9
K00180	5.80108e-06	7.45461e-06	7.49345e-06	3.41067e-06	7.66901e-06	1.12177e-05	6.06253e-06	8.22712e-06	7.1701e-06	5.99821e-06	6.86541e-06	4.2595e-06	5.25026e-06	6.76602e-06	5.58865e-06	5.22344e-06	4.75478e-06	4.56663e-06	5.66621e-06	6.91326e-06	1.09536e-05	4.14173e-06	1.07e-05	2.22947e-06
K10112	0.000114197	0.000180851	0.000151217	0.000129787	0.000158598	0.000169138	0.000128103	0.000148827	0.000204652	0.000123459	0.000141338	0.000155692	9.92176e-05	0.000104988	8.56588e-05	9.14669e-05	0.000117003	0.000106239	8.49416e-05	8.49278e-05	0.000187714	7.62434e-05	0.000136811	7.72209e-05
K19265	3.22802e-06	7.50567e-06	7.65518e-06	4.17263e-06	6.85182e-06	1.96813e-05	8.8499e-06	1.03947e-05	4.37985e-06	8.50182e-06	8.2385e-06	2.93758e-06	4.13406e-06	1.08371e-05	7.62089e-06	6.18864e-06	4.08823e-06	3.705e-06	7.72664e-06	1.55205e-05	2.39429e-05	6.32393e-06	2.39358e-05	9.45838e-07
K10117	1.40349e-07	2.80824e-06	1.83293e-06	1.23365e-06	0	0	1.17999e-05	5.41906e-07	3.38212e-08	7.82376e-07	0	0	8.26813e-08	0	0	0	0	3.44651e-07	0	5.31085e-06	3.68837e-05	0	2.65334e-05	2.63483e-06
K10118	3.97654e-06	1.22031e-05	1.06202e-05	6.16824e-06	1.05606e-05	5.57524e-06	1.83966e-05	8.67049e-06	1.20234e-05	6.25901e-06	5.52218e-06	7.00124e-06	4.34077e-06	4.64447e-06	2.43868e-06	3.91758e-06	5.82128e-06	4.82511e-06	1.85439e-06	1.10337e-05	5.20055e-05	2.49394e-06	3.66768e-05	6.35062e-06
K10119	2.61984e-06	7.50567e-06	4.15105e-06	1.70534e-06	4.52597e-06	2.08232e-06	9.22155e-06	3.74408e-06	9.36848e-06	2.97303e-06	1.70143e-06	5.38557e-06	6.6145e-06	2.17889e-06	1.7274e-06	2.38461e-06	4.1771e-06	3.0157e-06	1.69986e-06	5.67711e-06	2.39429e-05	2.3158e-06	1.40398e-05	5.13455e-06
K18324	1.40349e-07	2.04236e-07	1.07819e-07	0	3.77165e-07	0	2.09053e-07	0	2.53659e-07	5.21584e-08	1.79098e-07	9.79195e-08	2.06703e-07	2.29357e-07	5.08059e-08	3.40659e-07	2.66623e-07	2.58488e-07	5.1511e-08	9.15663e-08	1.9387e-07	0	6.18495e-07	6.75598e-08
K05847	4.67829e-08	0	0	0	0	5.97827e-06	0	0	0	0	0	0	0	0	0	0	0	0	0	0	0	0	0	0
K04083	1.87132e-07	4.59531e-07	4.85188e-07	7.25675e-08	5.65747e-07	4.03029e-07	3.01965e-07	2.95585e-07	6.76425e-07	2.08634e-07	5.67143e-07	2.44799e-07	0	1.72018e-07	1.01612e-07	5.67765e-08	3.11061e-07	8.61627e-08	0	1.83133e-07	5.81609e-07	0	4.94796e-07	6.75598e-08
K04087	3.50872e-06	8.16943e-06	4.25887e-06	4.13635e-06	7.79473e-06	4.83635e-06	2.85705e-06	3.05438e-06	5.83416e-06	4.48562e-06	5.07444e-06	4.21054e-06	1.19888e-06	1.94953e-06	1.27015e-06	9.08424e-07	3.91048e-06	2.80029e-06	1.85439e-06	1.87711e-06	7.46398e-06	1.20244e-06	4.94796e-06	2.22947e-06
K04084	2.58709e-05	2.14448e-05	2.41516e-05	1.75613e-05	3.09275e-05	4.66842e-05	2.59458e-05	2.7785e-05	2.13074e-05	2.62357e-05	2.73721e-05	1.77234e-05	1.91821e-05	1.66284e-05	1.81377e-05	1.94743e-05	1.77305e-05	1.70171e-05	1.52988e-05	3.21856e-05	5.20055e-05	1.7903e-05	3.46976e-05	6.95866e-06
K04088	4.35081e-06	1.61857e-05	1.34774e-05	9.07094e-06	1.7161e-05	1.00757e-05	8.1066e-06	7.1433e-06	1.6268e-05	8.08455e-06	1.20891e-05	1.27785e-05	3.01787e-06	4.93117e-06	2.89594e-06	1.87362e-06	7.06552e-06	5.42825e-06	2.67857e-06	3.75422e-06	2.15195e-05	2.71662e-06	9.52483e-06	4.59407e-06
K00989	0	6.12708e-07	3.77368e-07	1.81419e-07	0	0	2.92674e-06	4.92642e-08	5.07319e-08	5.21584e-08	0	0	0	0	0	0	0	1.72325e-07	0	2.01446e-06	1.02266e-05	0	7.05084e-06	6.08039e-07
K00982	0	2.04236e-07	3.23458e-07	3.62838e-08	0	0	9.75579e-07	0	0	0	0	0	0	0	0	0	0	0	0	2.28916e-07	2.47184e-06	0	1.54624e-06	3.37799e-07
K01104	1.45027e-06	2.45083e-06	1.61729e-06	1.70534e-06	2.51443e-06	1.54495e-06	2.16021e-06	1.42866e-06	1.60651e-06	1.77339e-06	2.26857e-06	1.41983e-06	6.6145e-07	7.45409e-07	7.11283e-07	5.67765e-07	4.8881e-07	1.46477e-06	9.78708e-07	1.14458e-06	3.58659e-06	9.79764e-07	8.04044e-07	1.95924e-06
K00981	1.16957e-06	1.32753e-06	1.23992e-06	1.3425e-06	1.82296e-06	1.33e-05	2.34604e-06	1.2316e-06	2.08001e-06	1.98202e-06	2.29842e-06	6.85436e-07	4.54747e-07	9.74766e-07	5.58865e-07	4.54212e-07	1.06649e-06	1.8525e-06	9.78708e-07	1.46506e-06	7.70632e-06	7.5709e-07	1.07e-05	1.08096e-06
K05592	1.00115e-05	2.03215e-05	1.70355e-05	1.13931e-05	1.6721e-05	2.63984e-05	1.17534e-05	1.3794e-05	2.12228e-05	1.37177e-05	1.45666e-05	1.23868e-05	7.89606e-06	9.805e-06	8.02733e-06	6.35896e-06	9.82063e-06	9.65023e-06	8.29326e-06	1.16747e-05	3.08253e-05	6.99195e-06	2.25751e-05	5.87771e-06
K05593	5.31453e-05	3.7222e-05	2.5661e-05	3.08775e-05	2.97331e-05	5.83721e-05	3.677e-05	1.10352e-05	2.82576e-05	2.27932e-05	4.44759e-05	3.20197e-05	1.73631e-05	5.53323e-05	0.000115177	6.52929e-06	3.96825e-05	4.99744e-05	5.07383e-05	3.87326e-05	2.80142e-05	4.14173e-05	4.32328e-05	2.98614e-05
K18220	1.95085e-05	1.67984e-05	1.22914e-05	1.3425e-05	1.55266e-05	1.75318e-05	1.82805e-05	2.24645e-05	2.05802e-05	1.62213e-05	9.88022e-06	1.89474e-05	1.55441e-05	1.3532e-05	3.28206e-05	1.95311e-05	2.27074e-05	1.70171e-05	1.6329e-05	3.45663e-05	1.50734e-05	1.21134e-05	2.74612e-05	1.31066e-05
K02926	0.000100069	9.6093e-05	0.000106202	7.75747e-05	0.000121133	0.00010593	0.000109799	0.000102765	0.000112878	8.28797e-05	0.000103071	7.59855e-05	7.89193e-05	9.01372e-05	7.7479e-05	8.02252e-05	8.96743e-05	8.17254e-05	7.45364e-05	0.000120364	0.000140168	5.83405e-05	0.000139842	4.0671e-05
K14540	3.2748e-07	8.16943e-07	5.39097e-07	2.53986e-07	4.40025e-07	4.9707e-06	3.48421e-07	3.44849e-07	8.96263e-07	7.30217e-07	2.68647e-07	7.83356e-07	2.89385e-07	0	5.08059e-08	5.67765e-08	2.66623e-07	4.30814e-08	0	4.57832e-08	9.20881e-07	2.67208e-07	2.47398e-07	3.37799e-07
K00215	1.73097e-06	2.55295e-06	2.80331e-06	1.85047e-06	1.06863e-06	8.06059e-06	2.60154e-06	1.77351e-06	1.89399e-06	2.29497e-06	1.64173e-06	8.81275e-07	9.09494e-07	1.77751e-06	1.37176e-06	8.51647e-07	1.51087e-06	1.42169e-06	1.03022e-06	2.60964e-06	1.05659e-05	1.55871e-06	8.72078e-06	6.08039e-07
K01567	8.42092e-07	3.93154e-06	3.39631e-06	1.5602e-06	3.58306e-06	1.27626e-06	4.5527e-06	1.28087e-06	2.16456e-06	1.40828e-06	1.73128e-06	1.86047e-06	8.26813e-08	8.02749e-07	3.04835e-07	1.70329e-07	1.95524e-06	6.89302e-07	3.60577e-07	2.51807e-06	1.44918e-05	0	9.46298e-06	1.3512e-06
K00219	3.2748e-07	2.04236e-07	2.69549e-07	2.9027e-07	1.25722e-07	1.07475e-06	9.29123e-08	3.44849e-07	4.39676e-07	1.56475e-07	2.08947e-07	3.91678e-07	6.6145e-07	2.86696e-07	2.5403e-07	1.13553e-07	0	8.61627e-08	1.03022e-07	1.83133e-07	5.33142e-07	4.45347e-08	6.18495e-08	0
K02038	0	8.16943e-07	4.31278e-07	5.8054e-07	0	0	3.50744e-06	1.47793e-07	0	0	0	0	0	0	0	0	0	0	0	1.55663e-06	1.12929e-05	4.45347e-08	6.18495e-06	1.48632e-06
K02039	1.87132e-07	1.02118e-06	4.31278e-07	1.45135e-07	0	0	3.3913e-06	9.85283e-08	3.38212e-08	5.21584e-08	0	0	0	0	0	0	0	8.61627e-08	0	1.92289e-06	1.26015e-05	0	7.66934e-06	8.10718e-07
K04517	1.59062e-06	2.04236e-06	1.45556e-06	7.98243e-07	1.4458e-06	8.06059e-07	2.0673e-06	1.47793e-06	2.01236e-06	6.25901e-07	1.22383e-06	1.51775e-06	3.30725e-07	7.45409e-07	8.63701e-07	1.13553e-06	1.5553e-06	9.4779e-07	2.06044e-07	1.41928e-06	7.12471e-06	4.00812e-07	3.64912e-06	1.55388e-06
K01740	2.08184e-05	2.48657e-05	3.15372e-05	1.99198e-05	2.28813e-05	4.39974e-05	3.42846e-05	2.82284e-05	2.80209e-05	2.18544e-05	2.66259e-05	1.84089e-05	1.45519e-05	2.48852e-05	1.75788e-05	1.48754e-05	1.64418e-05	1.83096e-05	1.37534e-05	3.47036e-05	7.71117e-05	1.2158e-05	5.7953e-05	1.15527e-05
K01745	9.02909e-06	8.22049e-06	1.05663e-05	7.18418e-06	1.22578e-05	1.07475e-05	1.2427e-05	9.2124e-06	9.04718e-06	9.07556e-06	1.35517e-05	6.85436e-06	6.11842e-06	8.54354e-06	5.48704e-06	6.86995e-06	4.84366e-06	8.48703e-06	7.10851e-06	6.50121e-06	1.62851e-05	4.00812e-06	1.00196e-05	3.37799e-06
K01744	1.22571e-05	1.4705e-05	1.29383e-05	1.16108e-05	1.65324e-05	1.52479e-05	1.79553e-05	1.28579e-05	1.26661e-05	1.66907e-05	1.61785e-05	1.06243e-05	1.13273e-05	1.11811e-05	6.50316e-06	1.0674e-05	1.0976e-05	1.17612e-05	1.08173e-05	8.4241e-06	3.04375e-05	8.37253e-06	1.49676e-05	5.81015e-06
K02030	1.40349e-07	1.22542e-06	1.50947e-06	6.89391e-07	5.02886e-07	2.68686e-07	5.43537e-06	3.94113e-07	4.39676e-07	3.65109e-07	1.79098e-07	1.46879e-07	1.65363e-07	5.73392e-08	2.03224e-07	1.70329e-07	2.66623e-07	2.15407e-07	1.03022e-07	3.11326e-06	1.52672e-05	3.11743e-07	1.1504e-05	7.43158e-07
K02031	8.23379e-06	1.83812e-05	1.88684e-05	7.72844e-06	1.4458e-05	1.47777e-05	1.36581e-05	1.15771e-05	1.81113e-05	1.00666e-05	1.06862e-05	1.02326e-05	7.97875e-06	6.02061e-06	4.36931e-06	5.67765e-06	8.17645e-06	6.63453e-06	4.48145e-06	8.19519e-06	3.53328e-05	4.94335e-06	1.94207e-05	7.2289e-06
K02032	2.94732e-06	8.52685e-06	6.0918e-06	5.07973e-06	6.78896e-06	9.26968e-06	6.10898e-06	4.13819e-06	6.89953e-06	3.28598e-06	4.80579e-06	5.28765e-06	2.31508e-06	2.98164e-06	1.6766e-06	2.27106e-06	3.86604e-06	3.44651e-06	2.11195e-06	2.42651e-06	1.05659e-05	2.1822e-06	6.06125e-06	2.97263e-06
K02033	1.40349e-07	1.32753e-06	6.46917e-07	1.81419e-07	8.1719e-07	4.03029e-07	3.48421e-07	4.43378e-07	5.07319e-07	2.60792e-07	2.68647e-07	3.91678e-07	0	5.73392e-08	5.08059e-08	5.67765e-08	5.33247e-07	2.58488e-07	1.03022e-07	2.28916e-07	9.20881e-07	0	4.32947e-07	6.75598e-08
K04518	2.47949e-06	2.55295e-06	2.85722e-06	1.66905e-06	3.77165e-06	1.12848e-05	2.46218e-06	3.3007e-06	2.2322e-06	3.39029e-06	3.52226e-06	9.79195e-07	2.31508e-06	4.41512e-06	2.94674e-06	2.49816e-06	1.73305e-06	2.19715e-06	1.69986e-06	4.94458e-06	7.17318e-06	3.42917e-06	7.36009e-06	2.0268e-07
K02036	2.90054e-06	8.22049e-06	5.87616e-06	2.57615e-06	5.84605e-06	2.41818e-06	1.18695e-05	6.40434e-06	8.25238e-06	4.79857e-06	4.41774e-06	6.26685e-06	3.05921e-06	3.49769e-06	2.84513e-06	2.32784e-06	3.42167e-06	2.62796e-06	1.69986e-06	7.64579e-06	2.36521e-05	3.02836e-06	1.44109e-05	3.58067e-06
K02037	1.40349e-07	1.78706e-06	2.04857e-06	5.8054e-07	8.1719e-07	2.55252e-06	4.06491e-06	1.62572e-06	4.56587e-07	1.04317e-06	6.86541e-07	5.87517e-07	7.02791e-07	9.17427e-07	7.11283e-07	2.83882e-07	6.22121e-07	6.03139e-07	5.1511e-07	2.19759e-06	1.1923e-05	5.78951e-07	7.66934e-06	8.10718e-07
K01585	1.05729e-05	1.35817e-05	1.53643e-05	8.2727e-06	1.73496e-05	4.5005e-05	1.47731e-05	2.39424e-05	1.13132e-05	1.98723e-05	1.66859e-05	6.90332e-06	1.07899e-05	2.55733e-05	1.77313e-05	1.14688e-05	9.77619e-06	1.06411e-05	1.78228e-05	3.09036e-05	3.33456e-05	1.18908e-05	3.80993e-05	5.40479e-07
K01586	2.1988e-06	3.7273e-06	3.45022e-06	2.4673e-06	4.71456e-06	2.18308e-05	4.90112e-06	4.08893e-06	4.12619e-06	2.19065e-06	3.76105e-06	2.20319e-06	1.69497e-06	2.23623e-06	6.09671e-07	2.78205e-06	1.82193e-06	2.49872e-06	1.80288e-06	3.75422e-06	1.3377e-05	1.24697e-06	1.82456e-05	1.21608e-06
K01580	8.37413e-06	6.94402e-06	5.98398e-06	3.26554e-06	5.97177e-06	4.23181e-06	4.99404e-06	6.74919e-06	9.30084e-06	4.27699e-06	6.80571e-06	5.43453e-06	2.76982e-06	3.9564e-06	2.23546e-06	2.55494e-06	5.51022e-06	4.99744e-06	1.59684e-06	7.60001e-06	1.16806e-05	1.1579e-06	8.47338e-06	4.52651e-06
K01588	1.40816e-05	1.26116e-05	1.80598e-05	1.09577e-05	1.45208e-05	2.08904e-05	1.45872e-05	1.44344e-05	1.47968e-05	1.3509e-05	1.56711e-05	1.00857e-05	8.72288e-06	1.2672e-05	8.94184e-06	1.00494e-05	8.79857e-06	1.07273e-05	7.77816e-06	1.76723e-05	2.49607e-05	6.27939e-06	2.44306e-05	4.45895e-06
K18138	1.93681e-05	2.24659e-05	2.70088e-05	1.27356e-05	2.18755e-05	6.66342e-05	2.24848e-05	4.28106e-05	1.60651e-05	2.79047e-05	2.80586e-05	1.38556e-05	1.74044e-05	4.8853e-05	2.85021e-05	1.53864e-05	1.11093e-05	1.73187e-05	2.64251e-05	4.14338e-05	5.04061e-05	1.89718e-05	6.26536e-05	3.24287e-06
K13652	7.95309e-07	2.34871e-06	2.10248e-06	8.7081e-07	1.13149e-06	1.4106e-06	7.2007e-07	1.72425e-06	2.82407e-06	1.09533e-06	5.37293e-07	2.10527e-06	1.61229e-06	6.30731e-07	4.06447e-07	9.08424e-07	1.19981e-06	9.4779e-07	5.1511e-07	5.49398e-07	1.74483e-06	8.01625e-07	1.05144e-06	4.05359e-07
K14120	3.74263e-07	4.59531e-07	3.23458e-07	1.08851e-07	3.14304e-07	6.04544e-07	6.96842e-08	7.88227e-07	6.08782e-07	2.60792e-07	3.28346e-07	1.12607e-06	3.30725e-07	1.14678e-07	5.08059e-08	1.13553e-07	2.22186e-07	1.72325e-07	1.03022e-07	9.15663e-08	4.36207e-07	4.45347e-08	0	6.75598e-08
K03458	3.18124e-06	5.87178e-06	4.04323e-06	2.72128e-06	4.27453e-06	5.03787e-06	2.57832e-06	3.54702e-06	8.67515e-06	3.7554e-06	2.95511e-06	4.40638e-06	3.9687e-06	2.86696e-06	1.32095e-06	1.87362e-06	3.8216e-06	2.28331e-06	2.67857e-06	2.10603e-06	4.36207e-06	4.31987e-06	2.96878e-06	2.90507e-06
K02108	1.40349e-07	1.02118e-07	1.61729e-07	7.25675e-08	3.14304e-07	2.68686e-07	2.32281e-08	4.92642e-08	6.76425e-08	5.21584e-07	2.98496e-08	9.79195e-08	4.96088e-07	5.73392e-08	5.08059e-08	1.13553e-07	8.88745e-08	0	1.03022e-07	0	1.30862e-06	4.45347e-08	4.94796e-07	0
K02109	0	7.65884e-07	5.39097e-07	3.62838e-07	0	0	3.29839e-06	0	0	5.21584e-08	0	0	0	0	0	0	0	1.29244e-07	0	2.24338e-06	8.82107e-06	8.90694e-08	6.6179e-06	1.0134e-06
K03453	2.29236e-06	2.09342e-06	3.8815e-06	1.1248e-06	2.32585e-06	7.92625e-06	2.39249e-06	2.90659e-06	2.85789e-06	1.72123e-06	2.59692e-06	2.49695e-06	1.03352e-06	1.89219e-06	3.14997e-06	1.41941e-06	7.9987e-07	3.27418e-06	1.85439e-06	2.06024e-06	6.78544e-06	1.06883e-06	3.40172e-06	1.21608e-06
K03980	0	8.16943e-07	5.39097e-07	2.17703e-07	0	0	3.62358e-06	0	0	0	2.98496e-08	0	0	0	0	0	8.88745e-08	0	0	2.38072e-06	1.19715e-05	0	8.72078e-06	1.0134e-06
K01639	2.76019e-06	5.25907e-06	6.36135e-06	2.75757e-06	6.78896e-06	1.1352e-05	4.11137e-06	4.48304e-06	6.61205e-06	4.85073e-06	5.58188e-06	4.21054e-06	3.9687e-06	7.68345e-06	4.77576e-06	3.29304e-06	3.24392e-06	3.74808e-06	4.63599e-06	6.63856e-06	9.88735e-06	3.25103e-06	8.65893e-06	6.08039e-07
K20459	0	5.1059e-08	0	7.25675e-08	6.28608e-08	0	4.64562e-08	1.47793e-07	6.76425e-08	1.04317e-07	1.49248e-07	9.79195e-08	4.13406e-08	5.73392e-08	1.01612e-07	0	0	4.30814e-08	5.1511e-08	0	2.42337e-07	4.45347e-08	0	1.3512e-07
K01633	0	0	0	3.62838e-08	0	4.5005e-06	2.32281e-08	0	0	0	1.19398e-07	0	0	0	0	0	0	0	0	0	0	0	0	0
K03500	3.74263e-07	0	3.77368e-07	4.71689e-07	4.40025e-07	6.71716e-08	3.94877e-07	3.94113e-07	5.4114e-07	4.17267e-07	8.95489e-07	6.85436e-07	1.65363e-07	3.44035e-07	5.08059e-08	5.67765e-08	1.77749e-07	8.61627e-08	1.54533e-07	4.57832e-08	2.03563e-06	1.78139e-07	3.71097e-07	2.70239e-07
K03856	2.01166e-06	9.19061e-07	7.54736e-07	1.08851e-06	1.25722e-06	1.00757e-06	1.06849e-06	8.86755e-07	9.80816e-07	3.65109e-07	8.95489e-07	4.40638e-07	1.3229e-06	1.6055e-06	9.65312e-07	1.07875e-06	1.15537e-06	1.46477e-06	4.63599e-07	1.64819e-06	1.45402e-06	7.5709e-07	1.73179e-06	6.75598e-08
K03521	3.46193e-06	3.82942e-06	3.71977e-06	1.7779e-06	5.97177e-06	2.17636e-05	4.1346e-06	4.72936e-06	4.9379e-06	6.78059e-06	5.79083e-06	5.97309e-06	2.81116e-06	2.6376e-06	1.62579e-06	3.52014e-06	3.64385e-06	3.74808e-06	2.67857e-06	2.19759e-06	8.23946e-06	3.38464e-06	1.36069e-05	2.0268e-07
K03522	6.64317e-06	3.77836e-06	8.67947e-06	1.5602e-06	1.6721e-05	3.16378e-05	4.36688e-06	8.42417e-06	1.27844e-05	1.38741e-05	1.0119e-05	1.17503e-05	9.46701e-06	3.84173e-06	2.64191e-06	8.63002e-06	6.35452e-06	6.07447e-06	6.64491e-06	4.80723e-06	8.19099e-06	7.4373e-06	1.26173e-05	1.689e-06
K03525	7.48526e-07	2.14448e-06	1.61729e-06	1.59649e-06	1.00577e-06	3.49292e-06	5.11018e-06	1.28087e-06	4.56587e-07	9.38851e-07	1.16414e-06	6.36477e-07	3.30725e-07	7.45409e-07	7.11283e-07	3.97435e-07	4.8881e-07	6.46221e-07	4.63599e-07	2.24338e-06	1.36193e-05	2.22674e-07	1.10092e-05	1.0134e-06
K03524	3.04089e-06	3.77836e-06	2.2103e-06	2.4673e-06	2.95446e-06	1.87409e-05	6.06253e-06	2.66027e-06	2.92554e-06	2.39929e-06	3.49241e-06	1.51775e-06	1.28156e-06	8.02749e-07	5.58865e-07	1.87362e-06	1.82193e-06	3.0157e-06	8.75686e-07	4.30362e-06	1.97262e-05	1.06883e-06	1.75034e-05	1.82412e-06
K03527	6.08177e-06	1.15393e-05	8.24819e-06	5.55141e-06	1.01834e-05	2.16964e-05	7.96723e-06	8.91681e-06	1.28521e-05	6.93707e-06	8.14895e-06	1.07711e-05	7.56534e-06	4.81649e-06	4.42011e-06	4.08791e-06	6.13234e-06	5.21285e-06	4.2239e-06	5.67711e-06	1.47341e-05	4.18626e-06	1.36687e-05	4.25627e-06
K03526	1.02922e-05	1.23563e-05	1.55799e-05	9.54263e-06	1.65324e-05	3.06974e-05	1.33097e-05	1.44837e-05	1.28013e-05	1.13184e-05	1.39696e-05	8.61691e-06	9.34299e-06	1.62843e-05	1.11265e-05	8.45969e-06	6.62115e-06	1.08134e-05	8.39629e-06	1.83591e-05	3.6399e-05	6.63567e-06	2.70901e-05	3.71579e-06
K03529	5.61395e-06	1.37349e-05	1.18601e-05	7.1479e-06	1.50237e-05	1.11505e-05	5.85348e-06	7.09404e-06	1.29366e-05	6.62411e-06	8.38774e-06	9.93883e-06	2.6458e-06	4.01374e-06	3.55641e-06	3.8608e-06	7.10996e-06	4.60971e-06	3.09066e-06	3.34217e-06	1.49764e-05	3.3401e-06	7.23639e-06	3.37799e-06
K02851	0	9.19061e-07	7.00826e-07	4.35405e-07	0	0	6.73614e-06	2.95585e-07	5.07319e-08	3.1295e-07	0	0	0	0	0	0	0	2.58488e-07	0	3.02169e-06	2.13741e-05	0	1.18133e-05	1.3512e-06
K14059	1.92745e-05	3.56392e-05	2.91113e-05	3.12766e-05	3.45106e-05	2.78762e-05	2.78272e-05	2.97063e-05	3.47851e-05	2.56098e-05	2.71333e-05	2.34028e-05	1.26502e-05	1.18119e-05	1.24983e-05	1.52161e-05	1.90636e-05	2.63658e-05	6.1298e-06	1.86338e-05	3.75623e-05	4.2308e-06	1.90497e-05	1.36471e-05
K14058	4.67829e-07	9.7012e-07	8.62556e-07	5.8054e-07	1.4458e-06	8.06059e-07	5.80702e-07	3.94113e-07	1.2683e-06	7.30217e-07	5.07444e-07	9.79195e-07	2.89385e-07	2.29357e-07	5.08059e-08	1.70329e-07	4.8881e-07	4.30814e-07	1.54533e-07	1.3735e-07	1.16322e-06	2.22674e-07	8.04044e-07	4.72919e-07
K18914	0	1.37859e-06	1.61729e-06	1.08851e-07	0	0	4.97081e-06	1.47793e-07	1.69106e-08	0	0	0	0	1.14678e-07	0	0	0	4.30814e-08	1.03022e-07	3.5253e-06	1.65274e-05	0	1.40398e-05	1.21608e-06
K03671	1.19296e-05	1.59304e-05	1.22914e-05	1.32436e-05	1.73496e-05	1.8808e-05	1.34258e-05	1.38432e-05	1.43233e-05	1.20486e-05	1.49845e-05	9.00859e-06	6.15976e-06	6.42199e-06	4.72495e-06	5.96153e-06	7.19883e-06	1.04257e-05	3.91483e-06	9.2482e-06	2.27797e-05	3.11743e-06	1.54005e-05	4.32383e-06
K06001	6.26891e-06	1.08245e-05	1.02428e-05	6.53108e-06	1.01206e-05	1.30985e-05	8.66407e-06	9.16314e-06	8.86116e-06	9.54498e-06	7.79075e-06	7.5398e-06	2.27374e-06	7.05272e-06	4.21689e-06	5.56409e-06	4.66591e-06	5.98831e-06	2.8331e-06	6.95904e-06	1.66728e-05	2.62755e-06	1.36687e-05	4.39139e-06
K09760	3.97654e-06	2.65507e-06	2.80331e-06	1.45135e-06	1.94868e-06	2.44505e-05	3.27516e-06	3.20217e-06	3.65269e-06	1.82554e-06	5.67143e-06	3.13342e-06	2.14971e-06	1.08944e-06	8.63701e-07	2.32784e-06	3.19948e-06	3.31727e-06	2.00893e-06	3.89157e-06	5.04061e-06	1.29151e-06	1.73797e-05	5.40479e-07
K09762	0	3.06354e-07	2.69549e-07	1.81419e-07	0	0	1.50983e-06	0	0	0	0	0	0	0	0	0	0	4.30814e-08	0	7.32531e-07	5.57375e-06	0	3.46357e-06	7.43158e-07
K09765	4.67829e-08	7.65884e-07	4.85188e-07	4.71689e-07	3.14304e-07	1.07475e-06	0	9.85283e-08	4.05855e-07	1.56475e-07	2.98496e-07	2.44799e-07	1.24022e-07	0	0	0	4.44372e-08	4.30814e-07	5.1511e-08	1.83133e-07	1.26015e-06	1.33604e-07	1.23699e-07	0
K02217	1.73097e-06	6.12708e-07	1.34774e-06	1.26993e-06	1.4458e-06	8.7323e-07	1.78856e-06	1.13308e-06	1.14992e-06	6.78059e-07	7.16391e-07	2.93758e-07	1.5296e-06	2.46559e-06	7.62089e-07	9.08424e-07	1.73305e-06	1.89558e-06	6.18132e-07	2.19759e-06	1.40556e-06	8.01625e-07	1.48439e-06	0
K09769	1.87132e-07	1.53177e-07	5.39097e-08	1.81419e-07	1.25722e-07	6.71716e-08	2.55509e-07	1.47793e-07	4.73497e-07	5.21584e-08	2.68647e-07	9.79195e-08	4.13406e-08	1.72018e-07	5.08059e-08	5.67765e-08	4.44372e-08	8.61627e-08	0	0	6.78544e-07	8.90694e-08	1.85549e-07	0
K13278	5.61395e-07	9.19061e-07	7.54736e-07	3.99121e-07	2.51443e-07	6.04544e-07	4.18105e-07	2.95585e-07	1.1161e-06	5.21584e-07	3.58195e-07	3.91678e-07	2.89385e-07	0	1.52418e-07	2.27106e-07	3.55498e-07	4.30814e-07	2.06044e-07	4.57832e-07	1.9387e-06	1.78139e-07	3.09248e-07	6.08039e-07
K12308	9.91797e-06	1.72069e-05	1.40165e-05	1.57109e-05	8.4862e-06	1.01429e-05	1.46801e-05	1.15771e-05	1.20404e-05	1.09533e-05	1.42383e-05	9.35131e-06	2.27374e-06	8.7729e-06	2.74352e-06	3.63369e-06	5.06584e-06	1.1115e-05	1.33928e-06	5.67711e-06	1.84176e-05	1.78139e-06	1.10711e-05	8.03962e-06
K03292	3.7052e-05	7.66395e-05	5.31011e-05	3.87873e-05	6.2735e-05	4.5005e-05	4.59916e-05	5.32546e-05	8.2304e-05	4.42303e-05	4.15805e-05	6.26685e-05	8.26813e-06	8.14216e-06	2.64191e-06	4.65567e-06	1.2398e-05	3.7567e-05	4.73901e-06	6.63856e-06	6.39285e-05	5.70044e-06	2.13999e-05	2.22272e-05
K03296	0.000173237	9.28252e-05	0.000153427	0.000105368	0.000133831	0.000124805	0.00014348	0.000137595	0.000110325	0.000108124	0.000130025	7.18239e-05	0.000121417	0.000139736	0.000113145	0.000110317	0.000126779	0.000111408	9.85405e-05	0.000243887	0.000176955	7.70005e-05	0.00018994	2.27677e-05
K03294	0	6.63767e-07	8.62556e-07	3.62838e-07	0	0	2.97319e-06	9.85283e-08	1.69106e-08	1.04317e-07	0	0	0	0	0	0	0	2.58488e-07	0	1.69398e-06	1.16322e-05	0	7.11269e-06	1.14852e-06
K03072	8.79518e-06	5.61649e-06	7.49345e-06	6.09567e-06	6.91468e-06	9.60553e-06	8.38534e-06	1.00992e-05	7.18701e-06	7.7716e-06	9.67128e-06	4.89597e-06	7.48266e-06	6.30731e-06	7.7733e-06	5.7912e-06	7.77652e-06	7.66848e-06	6.49038e-06	8.88194e-06	1.36678e-05	3.82999e-06	9.03003e-06	2.63483e-06
K03070	0.000184325	0.000198007	0.000226583	0.000159576	0.000235728	0.000284807	0.000207218	0.000195825	0.000230373	0.000175565	0.000221365	0.000157112	0.000134233	0.000164678	0.00012229	0.000141601	0.000147709	0.000159056	0.000119093	0.000191557	0.000335782	9.90007e-05	0.000270715	8.39093e-05
K03077	4.67829e-07	3.06354e-07	3.23458e-07	2.17703e-07	1.88582e-07	4.70201e-07	4.18105e-07	2.46321e-07	2.53659e-07	5.21584e-08	3.88045e-07	1.95839e-07	1.24022e-07	5.73392e-08	5.08059e-08	5.67765e-08	1.33312e-07	4.30814e-08	1.03022e-07	0	3.87739e-07	8.90694e-08	2.47398e-07	6.75598e-08
K03076	0.000157565	0.000131885	0.000163508	0.000116979	0.000181039	0.000181498	0.000170262	0.000156118	0.000168311	0.000138637	0.000157815	0.000113146	0.000127743	0.00013922	0.000117006	0.000128939	0.000130023	0.000140661	0.000112191	0.000203094	0.000226876	8.31018e-05	0.000208309	5.0197e-05
K03075	4.35081e-06	2.60401e-06	4.09714e-06	3.01155e-06	5.15458e-06	2.21666e-06	4.48302e-06	3.64555e-06	4.48131e-06	2.19065e-06	3.7909e-06	2.25215e-06	2.31508e-06	4.18576e-06	2.74352e-06	4.20146e-06	3.77717e-06	2.71413e-06	2.26648e-06	4.66988e-06	6.00996e-06	1.87046e-06	4.76241e-06	9.45838e-07
K03074	5.94143e-06	4.18684e-06	6.03789e-06	5.76912e-06	6.53752e-06	5.50807e-06	6.34127e-06	6.01023e-06	4.21074e-06	2.81655e-06	5.31323e-06	2.44799e-06	4.25809e-06	3.9564e-06	4.92817e-06	4.99633e-06	4.31041e-06	5.21285e-06	4.63599e-06	8.37832e-06	5.81609e-06	3.16196e-06	6.4942e-06	2.09435e-06
K11654	7.88759e-05	2.6857e-05	6.09719e-05	3.00792e-05	8.36048e-06	0.000263984	2.55509e-05	0.000200801	5.86798e-06	4.00055e-05	2.09544e-05	6.85436e-06	0	0	0	1.13553e-07	0	3.8644e-05	1.03022e-07	0	3.92586e-06	0	0	1.3512e-07
K20074	1.87132e-07	1.27647e-06	6.46917e-07	2.17703e-07	0	1.23596e-05	2.83383e-06	8.37491e-07	6.25693e-07	1.04317e-07	0	0	2.06703e-07	5.73392e-08	4.06447e-07	0	1.77749e-07	1.72325e-07	1.54533e-07	2.01446e-06	1.09052e-05	4.45347e-08	7.23639e-06	4.72919e-07
K03270	9.35658e-07	4.08472e-07	3.23458e-07	8.34526e-07	1.7601e-06	4.90352e-06	1.37046e-06	8.86755e-07	9.30084e-07	1.61691e-06	1.97007e-06	7.83356e-07	4.13406e-07	5.16053e-07	1.01612e-07	2.27106e-07	4.8881e-07	6.89302e-07	1.03022e-06	3.20482e-07	3.58659e-06	3.56278e-07	3.03063e-06	0
K06131	1.26314e-06	1.27647e-06	3.23458e-07	4.35405e-07	8.80051e-07	1.67257e-05	6.73614e-07	5.41906e-07	1.96163e-06	1.2518e-06	8.65639e-07	1.02815e-06	1.65363e-07	1.14678e-06	3.55641e-07	1.70329e-06	8.44307e-07	7.32383e-07	1.03022e-06	4.57832e-07	9.69348e-07	6.23486e-07	6.6179e-06	0
K03183	1.82453e-06	1.22542e-06	8.62556e-07	8.7081e-07	1.57152e-06	7.7919e-06	1.74211e-06	1.2316e-06	9.46995e-07	2.03418e-06	2.92526e-06	1.32191e-06	3.30725e-07	6.8807e-07	1.52418e-07	6.24541e-07	5.77684e-07	1.33552e-06	7.21153e-07	5.03615e-07	5.13755e-06	4.89882e-07	3.64912e-06	6.75598e-08
K20118	4.35081e-06	1.87897e-05	1.07819e-05	4.5137e-05	1.04349e-05	2.14949e-06	1.06152e-05	1.15278e-05	9.06409e-06	1.98723e-05	1.14623e-05	2.73685e-05	1.90167e-06	1.6055e-06	9.14506e-07	9.652e-07	2.22186e-06	9.73639e-06	2.06044e-07	2.60964e-06	3.82893e-05	2.67208e-07	9.09188e-06	7.43158e-06
K07192	4.21046e-06	5.92284e-06	8.03255e-06	3.55581e-06	7.41757e-06	9.94139e-06	7.22393e-06	1.20697e-05	5.5805e-06	7.45865e-06	8.0594e-06	4.06366e-06	3.47261e-06	7.22474e-06	7.97653e-06	5.05311e-06	3.4661e-06	3.87732e-06	5.40865e-06	8.33254e-06	1.5558e-05	4.85428e-06	1.30502e-05	1.62144e-06
K09903	9.73084e-06	7.9652e-06	1.16984e-05	7.11162e-06	1.1755e-05	1.40389e-05	9.29123e-06	9.36019e-06	9.16555e-06	6.62411e-06	1.1313e-05	6.31581e-06	5.49831e-06	6.65135e-06	4.97898e-06	5.28021e-06	5.68797e-06	7.19459e-06	5.30563e-06	9.84338e-06	1.91931e-05	3.3401e-06	1.29265e-05	2.56727e-06
K06910	0	8.68002e-07	4.85188e-07	5.07973e-07	0	0	2.99642e-06	1.97057e-07	3.38212e-08	1.04317e-07	0	0	0	0	0	0	0	8.61627e-08	0	1.64819e-06	1.1196e-05	0	5.69016e-06	6.08039e-07
K08744	0	1.53177e-07	2.69549e-07	1.81419e-07	0	0	1.04526e-06	0	0	5.21584e-08	0	0	0	0	0	0	0	4.30814e-08	0	5.03615e-07	4.21667e-06	0	2.28843e-06	4.05359e-07
K00773	2.10523e-05	1.98109e-05	2.16717e-05	1.8033e-05	2.29442e-05	4.44004e-05	2.78272e-05	2.0888e-05	2.21698e-05	1.54389e-05	2.3223e-05	1.54713e-05	1.08726e-05	1.61123e-05	9.65312e-06	1.27179e-05	1.35089e-05	1.59401e-05	1.04567e-05	1.82675e-05	5.58829e-05	6.72474e-06	4.58305e-05	7.83694e-06
K10213	4.67829e-08	4.08472e-07	2.15639e-07	2.17703e-07	0	0	1.92793e-06	0	1.69106e-08	2.08634e-07	0	0	0	0	0	0	0	8.61627e-08	0	1.14458e-06	6.97931e-06	0	4.02022e-06	5.40479e-07
K01912	1.26314e-05	1.71558e-05	2.17795e-05	1.07763e-05	1.64695e-05	5.50807e-05	1.40994e-05	2.21689e-05	1.51519e-05	1.85684e-05	1.91933e-05	9.10651e-06	1.20715e-05	3.86466e-05	1.64103e-05	1.1185e-05	1.01317e-05	1.40445e-05	1.75652e-05	3.47952e-05	3.80954e-05	1.45628e-05	4.10681e-05	1.08096e-06
K01911	1.87132e-07	6.12708e-07	3.77368e-07	1.81419e-07	5.02886e-07	5.57524e-06	6.0393e-07	2.46321e-07	4.22765e-07	3.65109e-07	4.77594e-07	2.44799e-07	3.72066e-07	6.8807e-07	1.52418e-07	5.67765e-08	3.11061e-07	4.73895e-07	3.60577e-07	9.15663e-07	1.21169e-06	1.33604e-07	9.27743e-07	0
K01916	6.03499e-06	9.03744e-06	8.24819e-06	1.64003e-05	6.34894e-06	7.3217e-06	1.11262e-05	6.6014e-06	8.32002e-06	1.17356e-05	1.25368e-05	9.69403e-06	4.8782e-06	5.96328e-06	5.1822e-06	4.14468e-06	4.39929e-06	7.58232e-06	3.24519e-06	4.0747e-06	2.8208e-05	2.09313e-06	1.50913e-05	7.16134e-06
K01914	8.98231e-06	1.28669e-05	1.16984e-05	7.51074e-06	1.20693e-05	2.24353e-05	1.01971e-05	1.20205e-05	9.5545e-06	1.02752e-05	1.02683e-05	7.0502e-06	5.78769e-06	9.23161e-06	7.01122e-06	5.28021e-06	5.37691e-06	6.97918e-06	6.79945e-06	1.00723e-05	2.29251e-05	6.50207e-06	1.55861e-05	4.59407e-06
K01915	0.000126875	0.000208065	0.00021111	0.000189111	0.0002417	0.000214479	0.000196649	0.000199274	0.000237121	0.000223186	0.000224051	0.000236671	0.000131339	0.00015688	0.000127066	0.000117527	0.00014211	0.000163752	9.66346e-05	0.000171137	0.000382214	7.57981e-05	0.000293105	0.00012985
K01918	6.08177e-07	7.14826e-07	3.77368e-07	6.16824e-07	8.80051e-07	4.23181e-06	9.29123e-07	1.33013e-06	6.42603e-07	1.2518e-06	8.35789e-07	5.38557e-07	2.48044e-07	2.29357e-07	0	7.94871e-07	3.99935e-07	8.18546e-07	3.60577e-07	4.12049e-07	1.64789e-06	5.78951e-07	2.10288e-06	6.75598e-08
K01919	0	7.14826e-07	4.85188e-07	7.25675e-08	0	0	9.75579e-07	4.92642e-08	0	0	0	0	0	0	0	0	0	1.29244e-07	0	8.24097e-07	5.08908e-06	0	3.03063e-06	4.05359e-07
K07775	5.80108e-06	1.16925e-05	8.08646e-06	6.42222e-06	9.30339e-06	1.47106e-05	5.43537e-06	7.58668e-06	1.43233e-05	8.34534e-06	7.37286e-06	1.0967e-05	5.78769e-06	4.35778e-06	3.14997e-06	2.61172e-06	5.64353e-06	4.26506e-06	3.45123e-06	4.02892e-06	1.10021e-05	3.65185e-06	6.7416e-06	3.58067e-06
K00179	1.94617e-05	2.11895e-05	2.35046e-05	1.64365e-05	2.96703e-05	2.89509e-05	2.26241e-05	2.30064e-05	2.44528e-05	2.19587e-05	2.29544e-05	1.85068e-05	1.71564e-05	1.78898e-05	1.10249e-05	1.32289e-05	1.3109e-05	1.46477e-05	1.44746e-05	1.59783e-05	4.09065e-05	1.11782e-05	2.35647e-05	9.32326e-06
K00177	1.10875e-05	7.9652e-06	1.18062e-05	8.81695e-06	1.02463e-05	1.14192e-05	1.15908e-05	9.9021e-06	9.48686e-06	8.97124e-06	1.45965e-05	7.68668e-06	5.2916e-06	7.91281e-06	4.47092e-06	6.92673e-06	6.26565e-06	1.15889e-05	5.92376e-06	9.98073e-06	1.51703e-05	3.11743e-06	1.48439e-05	5.47235e-06
K00176	3.92976e-06	2.8593e-06	5.12142e-06	3.01155e-06	4.14881e-06	5.4409e-06	5.96962e-06	3.3007e-06	3.78798e-06	3.80756e-06	5.55203e-06	3.32926e-06	3.05921e-06	2.12155e-06	1.98143e-06	3.97435e-06	2.17742e-06	4.13581e-06	2.57555e-06	4.53253e-06	5.08908e-06	1.46965e-06	5.75201e-06	9.45838e-07
K00175	8.05133e-05	7.82223e-05	9.10535e-05	6.22629e-05	0.000103343	0.000112109	9.0032e-05	9.12865e-05	9.80985e-05	7.88635e-05	0.000104862	7.32438e-05	6.84601e-05	7.55731e-05	5.30414e-05	6.7564e-05	6.31897e-05	7.5737e-05	6.28434e-05	7.37109e-05	0.000126985	5.43323e-05	9.87118e-05	2.64835e-05
K00174	8.5098e-05	8.36856e-05	0.000101081	6.47302e-05	0.00010504	0.00011923	9.37021e-05	9.5671e-05	9.42598e-05	7.93851e-05	9.45337e-05	7.16281e-05	6.44501e-05	7.7924e-05	6.24405e-05	6.61446e-05	6.04346e-05	7.1989e-05	6.15556e-05	8.2776e-05	0.000142737	6.07008e-05	0.000115349	2.97263e-05
K07177	0	2.04236e-07	2.69549e-07	1.45135e-07	0	0	1.57951e-06	0	0	5.21584e-08	0	0	0	0	0	0	0	0	0	5.49398e-07	5.47682e-06	0	2.72138e-06	8.10718e-07
K07173	1.6374e-06	3.26777e-06	2.37203e-06	1.30622e-06	1.4458e-06	4.16464e-06	1.76533e-06	2.90659e-06	1.87708e-06	2.34713e-06	2.26857e-06	2.00735e-06	6.6145e-07	1.43348e-06	1.37176e-06	7.38094e-07	1.15537e-06	1.29244e-06	1.49382e-06	2.10603e-06	5.71916e-06	1.24697e-06	5.38091e-06	4.05359e-07
K07170	2.29236e-06	1.63389e-06	1.72511e-06	9.07094e-07	1.50866e-06	4.23181e-06	1.27754e-06	1.77351e-06	1.35285e-06	1.56475e-06	2.38797e-06	8.81275e-07	6.6145e-07	8.02749e-07	1.21934e-06	5.67765e-07	6.22121e-07	1.24936e-06	1.03022e-06	1.51084e-06	3.19885e-06	5.78951e-07	3.33987e-06	2.70239e-07
K07171	1.26314e-06	3.57413e-07	5.39097e-08	7.25675e-08	1.88582e-07	2.55252e-06	9.29123e-08	4.43378e-07	1.01464e-07	4.69425e-07	2.08947e-07	1.95839e-07	2.06703e-07	5.73392e-07	7.87492e-06	2.10073e-06	3.11061e-07	4.30814e-08	7.21153e-07	1.05301e-06	4.84674e-08	8.46159e-07	4.32947e-07	2.0268e-07
K00375	2.76019e-05	2.93589e-05	2.75479e-05	1.9303e-05	3.30019e-05	2.86823e-05	2.8106e-05	2.80806e-05	2.09184e-05	3.19209e-05	4.19089e-05	2.52632e-05	3.31139e-05	2.6204e-05	3.04835e-05	5.07014e-05	2.90175e-05	3.705e-05	1.61229e-05	3.94651e-05	2.95167e-05	1.72795e-05	2.77704e-05	9.39082e-06
K01358	1.11343e-05	1.4705e-05	1.39087e-05	1.05586e-05	1.74124e-05	2.39131e-05	1.37046e-05	1.3794e-05	1.59974e-05	1.16835e-05	1.40592e-05	1.24358e-05	7.48266e-06	9.23161e-06	5.89349e-06	7.66482e-06	8.13201e-06	9.90871e-06	7.26305e-06	1.05301e-05	2.52515e-05	5.47777e-06	1.69468e-05	5.47235e-06
K00194	2.05845e-05	4.55957e-05	3.68743e-05	2.4673e-05	4.10481e-05	2.86151e-05	2.36926e-05	2.9657e-05	6.49199e-05	2.48795e-05	3.14615e-05	3.85313e-05	2.10424e-05	2.11008e-05	1.72232e-05	1.62948e-05	2.96396e-05	2.25746e-05	1.53503e-05	1.58868e-05	4.1682e-05	1.84374e-05	2.80797e-05	1.62819e-05
K00197	0.000101285	0.000204849	0.000177686	0.000117777	0.000174376	0.000127357	0.000120136	0.000143605	0.000275119	0.00012591	0.000142741	0.000173513	0.000121087	0.000116227	9.7649e-05	8.28936e-05	0.000130957	0.000106497	9.15865e-05	7.49928e-05	0.000168812	9.1786e-05	0.000139038	8.63415e-05
K00193	0.000131179	0.000267702	0.000221892	0.000162225	0.000222527	0.000179012	0.00015528	0.000193805	0.000360467	0.000167481	0.000181098	0.000238581	0.000150852	0.000147018	0.000108623	0.000102311	0.00017606	0.000136094	0.000113479	0.000100448	0.000245584	0.000108086	0.000168478	0.000101002
K00192	1.06197e-05	1.82791e-05	1.85989e-05	1.27356e-05	1.88582e-05	1.25611e-05	1.20089e-05	1.33999e-05	2.45035e-05	1.36133e-05	1.49248e-05	1.53244e-05	9.63237e-06	1.05504e-05	7.51928e-06	6.86995e-06	1.28424e-05	8.61627e-06	7.9842e-06	6.95904e-06	2.01624e-05	6.72474e-06	1.21225e-05	6.48574e-06
K01354	4.67829e-08	7.65884e-07	3.77368e-07	6.16824e-07	0	0	2.60154e-06	1.97057e-07	0	1.56475e-07	0	0	0	0	0	0	0	1.29244e-07	0	2.15181e-06	9.64502e-06	0	6.67975e-06	2.70239e-07
K00198	9.37529e-05	0.000184731	0.000150785	0.000112008	0.000152752	0.000118222	0.000109056	0.000142029	0.000249871	0.000119234	0.000130383	0.000159756	0.000105212	0.000102924	7.29573e-05	7.43772e-05	0.000115226	9.80963e-05	8.10783e-05	7.30242e-05	0.000164644	7.55754e-05	0.000114051	8.02611e-05
K01356	0	4.59531e-07	0	1.08851e-07	0	0	1.18463e-06	0	0	5.21584e-08	0	0	0	0	0	0	0	8.61627e-08	0	6.40964e-07	3.15038e-06	0	2.41213e-06	6.75598e-08
K05853	8.42092e-07	5.1059e-07	9.16465e-07	6.89391e-07	3.77165e-07	1.34343e-06	5.57474e-07	9.36019e-07	1.23448e-06	9.38851e-07	6.26842e-07	6.36477e-07	5.37428e-07	8.02749e-07	2.03224e-07	5.10988e-07	5.77684e-07	3.44651e-07	3.09066e-07	2.28916e-07	1.26015e-06	3.11743e-07	3.09248e-07	2.0268e-07
K10109	0	0	0	0	0	1.81363e-06	0	0	0	0	0	0	0	0	0	0	0	0	0	0	0	0	6.18495e-08	0
K05606	2.87247e-05	1.06713e-05	1.63346e-05	1.51666e-05	1.84811e-05	2.01515e-05	2.17183e-05	1.97549e-05	1.23617e-05	1.26223e-05	1.57606e-05	7.0502e-06	1.83552e-05	1.961e-05	1.50386e-05	1.57271e-05	1.83081e-05	1.77495e-05	1.33928e-05	3.24145e-05	1.68182e-05	1.10001e-05	2.80797e-05	1.95924e-06
K04078	1.08068e-05	1.17946e-05	1.17523e-05	8.20013e-06	1.40179e-05	1.54495e-05	1.18231e-05	1.01484e-05	1.12117e-05	1.10576e-05	1.38204e-05	8.0294e-06	6.98657e-06	1.02637e-05	8.89103e-06	8.74358e-06	8.66526e-06	9.82255e-06	7.9842e-06	1.21783e-05	1.72059e-05	4.72068e-06	1.68849e-05	2.16191e-06
K04079	7.05486e-05	4.94761e-05	6.44221e-05	4.7822e-05	7.19756e-05	0.000105124	6.83602e-05	6.32552e-05	6.20789e-05	5.40361e-05	6.75198e-05	4.377e-05	4.5268e-05	5.24654e-05	3.66819e-05	4.7238e-05	4.3904e-05	5.47133e-05	3.65728e-05	7.49471e-05	9.10703e-05	2.68099e-05	9.64852e-05	1.39173e-05
K04077	0.000170009	0.000225987	0.000229062	0.000167341	0.000216367	0.000231675	0.000191725	0.000208437	0.000276336	0.000184797	0.000207962	0.000182816	0.000153994	0.000181421	0.000140123	0.000135128	0.000160863	0.000153068	0.000134959	0.000160928	0.000289399	0.000117661	0.000220122	9.64079e-05
K04074	2.33914e-07	1.53177e-07	1.61729e-07	3.62838e-07	4.40025e-07	0	1.1614e-07	9.85283e-08	2.53659e-07	0	2.08947e-07	3.91678e-07	1.24022e-07	1.14678e-07	0	5.67765e-08	1.33312e-07	4.30814e-08	5.1511e-08	4.57832e-08	2.90805e-07	2.22674e-07	1.23699e-07	0
K04075	1.40349e-06	1.02118e-06	2.69549e-07	4.71689e-07	2.51443e-07	2.86151e-05	1.13818e-06	1.2316e-06	1.20065e-06	1.35612e-06	1.61188e-06	6.36477e-07	2.48044e-07	1.14678e-07	0	6.81318e-07	1.37755e-06	1.1632e-06	8.24175e-07	1.05301e-06	8.72414e-07	3.11743e-07	1.42254e-05	0
K04072	0.000163272	0.000182485	0.000173212	0.000185483	0.000137602	0.000169004	0.000153282	0.000162079	8.30142e-05	0.000167637	0.000190858	0.00011672	9.72332e-05	0.000121788	8.36265e-05	9.24321e-05	9.9095e-05	0.000213382	3.60577e-05	0.000104706	0.000198862	3.96804e-05	0.000193403	0.00013816
K04070	0	0	0	0	0	3.76161e-06	0	0	0	0	0	0	0	0	5.08059e-08	0	0	0	0	0	0	0	0	0
K00995	0	6.63767e-07	1.61729e-07	7.25675e-08	0	0	1.74211e-06	1.97057e-07	6.76425e-08	0	0	0	0	0	0	0	0	8.61627e-08	0	7.32531e-07	6.30076e-06	0	4.14392e-06	6.75598e-07
K00991	9.8244e-07	1.48071e-06	1.72511e-06	1.05223e-06	6.28608e-07	1.15535e-05	4.29719e-06	6.40434e-07	9.30084e-07	1.40828e-06	1.01489e-06	2.44799e-07	3.72066e-07	1.6055e-06	5.58865e-07	2.27106e-07	6.22121e-07	5.16976e-07	5.1511e-07	3.38795e-06	1.32316e-05	5.34417e-07	1.51531e-05	1.55388e-06
K00990	0	2.19554e-06	1.02428e-06	6.53108e-07	0	0	6.36449e-06	9.85283e-08	3.38212e-08	0	5.96992e-08	0	0	5.73392e-08	0	0	0	1.29244e-07	5.1511e-08	2.70121e-06	1.9387e-05	0	1.48439e-05	1.41876e-06
K18234	1.51577e-05	1.57772e-05	1.39626e-05	6.67621e-06	1.51494e-05	1.36358e-05	1.00345e-05	1.08381e-05	1.39513e-05	7.56297e-06	1.37607e-05	9.54715e-06	7.15607e-05	6.4908e-05	7.2246e-05	7.3923e-05	7.02108e-05	1.73618e-05	7.87603e-05	6.42338e-05	7.90019e-06	7.90936e-05	4.36658e-05	1.0742e-05
K05587	2.80697e-07	8.16943e-07	2.69549e-07	4.35405e-07	5.65747e-07	1.20909e-06	4.18105e-07	3.44849e-07	2.53659e-07	4.69425e-07	4.77594e-07	5.38557e-07	7.02791e-07	4.58714e-07	4.06447e-07	1.19231e-06	3.11061e-07	5.60058e-07	6.69642e-07	1.83133e-07	4.36207e-07	8.90694e-07	1.23699e-07	1.3512e-07
K05588	4.67829e-08	5.1059e-08	5.39097e-08	3.99121e-07	0	2.68686e-07	4.64562e-08	9.85283e-08	2.19838e-07	5.21584e-08	1.49248e-07	3.42718e-07	0	0	0	0	4.44372e-08	2.15407e-07	0	0	3.39272e-07	0	3.09248e-07	6.75598e-08
K02931	0.000150033	0.000138217	0.000160166	0.000117088	0.00017821	0.000159197	0.000170424	0.000157645	0.000176479	0.00014547	0.000159427	0.000131751	0.000127122	0.0001418	0.000120461	0.000130472	0.000132245	0.000135491	0.00012136	0.000159646	0.000185049	0.000104523	0.000181899	6.52628e-05
K02933	9.43611e-05	8.9149e-05	9.8547e-05	8.09853e-05	0.000125973	9.6324e-05	0.000108522	0.000109908	0.000120607	8.79912e-05	9.27428e-05	9.01349e-05	7.96634e-05	8.24538e-05	6.96041e-05	8.13039e-05	8.18534e-05	8.79722e-05	7.52575e-05	0.000111253	0.000131201	6.27939e-05	0.000119988	4.04008e-05
K02935	5.97885e-05	5.74413e-05	5.10525e-05	4.72414e-05	6.38665e-05	5.90438e-05	5.93942e-05	5.68509e-05	6.37023e-05	4.58994e-05	5.16398e-05	4.48471e-05	4.75417e-05	5.17199e-05	4.33374e-05	4.2412e-05	4.23931e-05	5.25593e-05	4.12603e-05	5.81904e-05	7.25073e-05	3.5984e-05	6.78489e-05	2.45242e-05
K02939	5.09466e-05	3.97239e-05	5.33167e-05	3.83156e-05	6.04092e-05	4.346e-05	5.62584e-05	5.10869e-05	4.66902e-05	3.84407e-05	4.87444e-05	3.25582e-05	3.78267e-05	4.44379e-05	3.64786e-05	3.84944e-05	4.00824e-05	4.64417e-05	3.68818e-05	6.74386e-05	6.90176e-05	2.86804e-05	6.65501e-05	1.31742e-05
K15888	4.67829e-08	0	0	0	0	2.28383e-06	6.96842e-08	0	0	0	0	0	0	0	0	0	0	0	0	0	0	0	0	0
K00208	1.12279e-06	1.42965e-06	1.61729e-06	1.05223e-06	1.25722e-06	8.2621e-06	1.13818e-06	1.82277e-06	6.76425e-07	1.61691e-06	1.16414e-06	4.89597e-07	1.15754e-06	6.8807e-07	1.01612e-06	1.24908e-06	7.55433e-07	7.32383e-07	7.21153e-07	1.41928e-06	3.39272e-06	5.78951e-07	5.31906e-06	0
K01000	1.05261e-05	1.39902e-05	1.48252e-05	1.01595e-05	1.60295e-05	3.80863e-05	1.67474e-05	1.60601e-05	1.41542e-05	1.22051e-05	1.4298e-05	1.20931e-05	4.83686e-06	5.44722e-06	7.67169e-06	7.43772e-06	6.71002e-06	9.26249e-06	6.1298e-06	1.14458e-05	4.55109e-05	5.78951e-06	3.09248e-05	4.45895e-06
K01006	0.000898418	0.000907369	0.000932854	0.000795594	0.00103406	0.00102443	0.000860902	0.000927152	0.000981729	0.000837664	0.000939905	0.000790504	0.0007746	0.000861292	0.000723578	0.000800037	0.000800803	0.000835132	0.000760662	0.000877297	0.00101273	0.000643304	0.000952916	0.000409007
K13993	9.21623e-06	1.41433e-05	7.87082e-06	1.11028e-05	1.01206e-05	8.66513e-06	8.50148e-06	8.12859e-06	8.96263e-06	7.66728e-06	7.85045e-06	7.49084e-06	2.14971e-06	2.40825e-06	2.03224e-06	2.15751e-06	4.48816e-06	7.02226e-06	1.13324e-06	2.97591e-06	1.15352e-05	1.06883e-06	7.36009e-06	5.33723e-06
K14440	9.54371e-06	1.02118e-06	4.58233e-06	0	3.14304e-07	5.011e-05	6.73614e-07	1.74395e-05	3.55123e-07	4.90289e-06	2.89541e-06	7.34396e-07	0	0	0	0	0	3.87732e-07	0	0	1.9387e-07	0	0	0
K14441	8.187e-06	7.25037e-06	6.68481e-06	6.0231e-06	7.04041e-06	1.94126e-05	7.85109e-06	7.9808e-06	8.96263e-06	5.268e-06	1.06563e-05	7.0502e-06	3.18323e-06	4.35778e-06	2.69271e-06	4.65567e-06	4.44372e-06	6.28988e-06	3.34821e-06	6.68434e-06	1.47826e-05	2.67208e-06	1.55242e-05	1.689e-06
K14445	5.74962e-05	4.96293e-05	6.76028e-05	4.06015e-05	6.9524e-05	7.54337e-05	6.38075e-05	6.88713e-05	6.054e-05	5.25757e-05	7.55792e-05	4.07345e-05	3.91083e-05	5.25227e-05	3.65295e-05	4.35476e-05	4.01713e-05	4.64848e-05	3.86847e-05	7.35278e-05	9.10218e-05	3.05508e-05	9.64852e-05	2.08084e-05
K01134	5.14612e-07	6.63767e-07	4.31278e-07	2.9027e-07	4.40025e-07	3.02272e-06	4.41334e-07	6.89698e-07	2.7057e-07	5.21584e-07	7.46241e-07	3.42718e-07	1.24022e-07	3.44035e-07	5.58865e-07	3.97435e-07	3.55498e-07	4.73895e-07	5.1511e-07	1.28193e-06	1.35709e-06	4.45347e-07	1.66994e-06	6.75598e-08
K14682	7.48526e-07	8.16943e-07	2.15639e-07	3.62838e-08	1.13149e-06	0	8.36211e-07	1.42866e-06	2.13074e-06	4.69425e-07	3.88045e-07	1.51775e-06	1.24022e-07	2.86696e-07	1.01612e-07	0	1.86636e-06	3.44651e-07	0	1.83133e-06	2.81111e-06	0	3.71097e-07	2.70239e-06
K01139	8.14022e-06	8.73108e-06	9.70375e-06	7.51074e-06	9.55484e-06	1.58525e-05	8.31565e-06	7.24183e-06	1.16683e-05	7.66728e-06	7.91015e-06	6.11997e-06	6.86255e-06	6.99538e-06	9.14506e-06	7.55127e-06	6.97665e-06	5.94523e-06	5.97527e-06	7.09639e-06	1.18261e-05	3.96359e-06	9.09188e-06	8.44498e-06
K02445	1.745e-05	1.00586e-05	1.47174e-05	7.11162e-06	1.52752e-05	1.19565e-05	1.13353e-05	1.24146e-05	1.14485e-05	1.01187e-05	1.67158e-05	9.64507e-06	7.06925e-06	9.63298e-06	4.87737e-06	7.26739e-06	9.10963e-06	9.04709e-06	4.6875e-06	1.80844e-05	2.1568e-05	5.70044e-06	1.86786e-05	4.72919e-06
K02112	3.7707e-05	6.9236e-05	5.69287e-05	4.10732e-05	6.46209e-05	5.29312e-05	4.44585e-05	5.71957e-05	9.89948e-05	4.69425e-05	4.70132e-05	7.25583e-05	3.80747e-05	3.18806e-05	2.42852e-05	2.16886e-05	4.47927e-05	3.56283e-05	3.034e-05	2.45398e-05	8.16676e-05	2.98828e-05	5.72727e-05	2.78347e-05
K02111	3.18591e-05	5.96879e-05	5.46106e-05	3.54492e-05	5.15458e-05	4.60797e-05	4.39243e-05	4.45348e-05	7.89219e-05	3.57285e-05	4.08044e-05	5.41984e-05	3.20803e-05	2.6204e-05	2.00683e-05	2.24267e-05	3.48388e-05	2.77013e-05	2.15831e-05	2.6188e-05	8.99555e-05	2.53402e-05	5.93755e-05	2.5943e-05
K02110	4.67829e-08	2.55295e-07	1.07819e-07	1.81419e-07	3.77165e-07	2.68686e-07	2.32281e-07	0	2.19838e-07	0	1.49248e-07	0	0	2.29357e-07	5.08059e-08	5.67765e-08	1.77749e-07	0	0	4.57832e-08	1.9387e-07	0	1.23699e-07	0
K02117	0.000231154	0.000133774	0.000188091	0.000137225	0.000207252	0.00019735	0.00020378	0.000186859	0.000154648	0.000154963	0.000192769	0.000107711	0.000160071	0.000203325	0.000150843	0.000166412	0.000154419	0.000177021	0.000136659	0.000255607	0.000213499	0.000112762	0.000256985	3.81713e-05
K02440	7.48526e-07	2.96142e-06	2.69549e-06	2.17703e-06	2.13727e-06	4.70201e-07	5.13341e-06	1.97057e-06	4.02473e-06	2.24281e-06	1.88053e-06	4.11262e-06	1.3229e-06	5.73392e-07	3.55641e-07	7.38094e-07	9.77619e-07	9.90871e-07	3.60577e-07	2.79277e-06	1.34739e-05	1.78139e-07	8.84448e-06	1.21608e-06
K02115	3.50872e-06	3.93154e-06	2.58767e-06	2.75757e-06	3.96023e-06	2.88838e-06	6.55032e-06	3.49776e-06	3.06082e-06	2.60792e-06	3.99985e-06	1.90943e-06	1.61229e-06	1.20412e-06	6.60477e-07	1.81685e-06	1.15537e-06	3.27418e-06	7.21153e-07	4.57832e-06	1.86115e-05	4.00812e-07	1.01433e-05	1.3512e-06
K02118	0.000184278	0.000124584	0.000178172	0.000123655	0.000190217	0.000178139	0.00018306	0.000166414	0.000143047	0.000138011	0.000187844	0.000103403	0.000137127	0.000177866	0.000134229	0.000155681	0.000139044	0.000152379	0.000140161	0.000220721	0.000197117	9.69521e-05	0.000225874	3.78335e-05
K03466	1.00115e-05	9.0885e-06	7.60127e-06	6.96648e-06	1.0372e-05	3.82206e-05	1.12192e-05	9.95136e-06	9.60523e-06	8.65829e-06	1.07757e-05	6.36477e-06	4.25809e-06	8.65822e-06	3.50561e-06	6.35896e-06	8.04314e-06	7.75465e-06	4.53296e-06	9.47712e-06	2.46215e-05	2.98383e-06	2.45543e-05	1.55388e-06
K01649	6.31569e-06	9.54803e-06	1.14828e-05	6.05939e-06	1.01834e-05	2.94883e-05	1.60971e-05	1.47793e-05	6.54441e-06	9.91009e-06	8.0594e-06	4.40638e-06	7.35864e-06	1.45642e-05	9.19587e-06	6.86995e-06	4.79922e-06	7.45308e-06	8.34478e-06	1.7306e-05	4.52201e-05	6.94741e-06	3.78519e-05	2.97263e-06
K01640	0	5.1059e-08	0	1.45135e-07	0	0	0	0	1.69106e-08	0	0	4.89597e-08	4.13406e-08	0	0	0	0	0	0	0	9.69348e-08	0	0	0
K01647	4.67829e-07	1.83812e-06	1.45556e-06	7.98243e-07	8.1719e-07	8.7323e-07	5.296e-06	1.2316e-06	2.16456e-06	3.65109e-07	4.47744e-07	1.41983e-06	8.26813e-07	8.02749e-07	3.04835e-07	1.13553e-07	1.24424e-06	3.0157e-07	1.03022e-07	3.11326e-06	2.23435e-05	8.90694e-08	1.16896e-05	1.21608e-06
K01890	6.18937e-05	5.9739e-05	7.21312e-05	4.24157e-05	8.46106e-05	9.1622e-05	6.19725e-05	6.89698e-05	8.18981e-05	6.03994e-05	7.62658e-05	6.13465e-05	4.60948e-05	4.47819e-05	3.10424e-05	3.97435e-05	4.75034e-05	4.98021e-05	3.5285e-05	5.77326e-05	0.000111233	2.93038e-05	7.61986e-05	2.15516e-05
K02026	2.05845e-06	7.7099e-06	5.66052e-06	3.66466e-06	5.40603e-06	3.29141e-06	9.03572e-06	3.39923e-06	5.7327e-06	3.39029e-06	2.83571e-06	2.59487e-06	3.43127e-06	2.69494e-06	2.33707e-06	3.12271e-06	5.02141e-06	3.27418e-06	1.85439e-06	4.02892e-06	2.10833e-05	2.62755e-06	1.49057e-05	2.70239e-06
K02025	1.68418e-06	3.01248e-06	2.47985e-06	1.7779e-06	3.64592e-06	1.81363e-06	1.13818e-06	1.9213e-06	1.87708e-06	8.34534e-07	2.05962e-06	1.37087e-06	4.13406e-08	9.74766e-07	2.03224e-07	5.10988e-07	1.82193e-06	1.33552e-06	6.18132e-07	6.86748e-07	3.19885e-06	2.22674e-07	1.11329e-06	8.10718e-07
K06950	1.68418e-06	2.29765e-06	1.72511e-06	1.92304e-06	8.80051e-07	1.07475e-05	6.82906e-06	1.2316e-06	8.45531e-07	1.8777e-06	1.28353e-06	1.95839e-07	8.26813e-07	5.73392e-07	5.58865e-07	7.38094e-07	1.64418e-06	1.33552e-06	1.13324e-06	5.35663e-06	1.90962e-05	5.78951e-07	1.68849e-05	1.14852e-06
K03518	1.87132e-07	1.02118e-07	2.15639e-07	2.17703e-07	3.14304e-07	0	2.32281e-08	2.46321e-07	4.22765e-07	2.60792e-07	1.79098e-07	3.91678e-07	1.24022e-07	5.73392e-08	0	1.70329e-07	1.77749e-07	8.61627e-08	2.06044e-07	4.57832e-08	2.90805e-07	1.78139e-07	0	6.75598e-08
K03517	6.64317e-06	4.95272e-06	7.00826e-06	3.41067e-06	5.40603e-06	1.53823e-05	5.89993e-06	6.79846e-06	4.05855e-06	5.84174e-06	5.25353e-06	2.83966e-06	4.8782e-06	8.31418e-06	7.11283e-06	5.56409e-06	5.33247e-06	5.12668e-06	7.057e-06	1.31398e-05	1.40071e-05	6.59114e-06	1.45346e-05	4.05359e-07
K02029	5.14612e-07	2.91036e-06	1.99466e-06	8.7081e-07	5.65747e-07	0	8.03692e-06	1.28087e-06	1.92781e-06	9.91009e-07	2.98496e-07	1.12607e-06	2.89385e-07	2.29357e-07	5.08059e-08	5.67765e-08	1.46643e-06	9.4779e-07	0	5.03615e-06	3.07283e-05	0	1.71942e-05	3.71579e-06
K02028	1.29589e-05	2.75208e-05	2.10248e-05	1.77065e-05	2.31956e-05	3.14363e-05	2.2206e-05	1.76366e-05	2.55858e-05	1.46043e-05	1.80889e-05	1.64015e-05	1.28156e-05	1.37041e-05	7.7733e-06	8.51647e-06	1.34645e-05	1.1115e-05	8.9114e-06	1.17663e-05	6.2523e-05	9.04055e-06	3.07392e-05	1.60117e-05
K02035	3.22802e-06	7.55673e-06	6.14571e-06	3.84608e-06	6.09749e-06	3.62726e-06	1.12192e-05	3.49776e-06	7.77888e-06	4.12051e-06	4.65654e-06	5.82621e-06	2.76982e-06	4.58714e-06	1.98143e-06	1.81685e-06	3.8216e-06	3.14494e-06	1.64835e-06	7.05061e-06	3.36849e-05	2.62755e-06	2.36884e-05	4.79675e-06
K06959	6.8303e-06	1.13351e-05	1.14828e-05	7.25675e-06	1.23207e-05	1.69944e-05	7.71172e-06	9.95136e-06	1.25139e-05	7.7716e-06	8.86534e-06	8.07836e-06	4.83686e-06	7.1674e-06	4.3185e-06	3.63369e-06	8.88745e-06	6.97918e-06	3.03915e-06	8.10362e-06	2.16649e-05	3.65185e-06	1.37924e-05	3.78335e-06
K16698	9.35658e-08	2.55295e-07	0	7.25675e-08	0	4.56767e-06	1.85825e-07	9.85283e-08	2.02927e-07	1.56475e-07	1.49248e-07	9.79195e-08	0	0	0	2.27106e-07	2.66623e-07	2.15407e-07	1.54533e-07	1.3735e-07	0	8.90694e-08	1.23699e-06	0
K03088	5.95078e-05	3.88048e-05	4.72249e-05	3.92227e-05	5.32431e-05	7.20751e-05	5.87903e-05	5.00524e-05	4.31897e-05	4.40217e-05	5.47442e-05	3.09915e-05	3.90669e-05	4.80502e-05	3.64278e-05	3.94596e-05	4.11933e-05	4.77772e-05	3.37397e-05	8.28675e-05	7.55607e-05	2.3158e-05	9.0424e-05	9.72862e-06
K03086	0.000106104	0.000136889	0.000141621	0.000102937	0.000134019	0.000163361	0.000122342	0.000127348	0.000158013	0.000107655	0.000126652	0.000113489	9.65718e-05	9.78207e-05	8.52015e-05	8.19852e-05	9.56734e-05	9.88717e-05	7.66483e-05	0.000104065	0.000181026	7.04984e-05	0.000145841	5.20886e-05
K02835	7.44783e-05	7.34739e-05	8.96519e-05	6.11381e-05	9.13995e-05	9.24281e-05	8.34817e-05	8.29116e-05	8.81043e-05	6.95271e-05	8.84743e-05	5.7136e-05	5.54378e-05	6.84057e-05	5.12124e-05	6.73937e-05	5.58576e-05	6.68192e-05	5.39835e-05	7.09181e-05	0.000127324	4.37331e-05	0.000102732	3.18882e-05
K03644	7.25135e-06	8.42473e-06	8.78729e-06	7.83729e-06	8.23476e-06	6.3813e-06	1.1103e-05	1.00499e-05	6.57823e-06	7.1457e-06	1.11638e-05	5.09181e-06	5.66367e-06	7.68345e-06	3.20077e-06	6.7564e-06	6.66559e-06	7.53924e-06	8.08722e-06	5.90603e-06	1.60427e-05	4.00812e-06	7.54564e-06	1.14852e-06
K03647	0	2.04236e-07	1.61729e-07	1.08851e-07	0	0	8.59439e-07	0	0	5.21584e-08	0	0	0	0	0	0	0	4.30814e-08	0	3.66265e-07	2.27797e-06	0	1.85549e-06	4.72919e-07
K03648	5.14612e-06	4.95272e-06	6.41526e-06	2.35844e-06	4.90314e-06	1.78005e-05	5.96962e-06	4.58157e-06	3.38212e-06	5.37231e-06	5.64158e-06	1.90943e-06	3.5553e-06	7.1674e-06	5.02979e-06	3.40659e-06	2.39961e-06	4.30814e-06	2.8331e-06	9.88916e-06	1.55096e-05	4.18626e-06	1.18133e-05	1.21608e-06
K06215	1.16957e-06	2.60401e-06	3.18067e-06	1.41507e-06	2.38871e-06	1.34343e-07	3.62358e-06	3.05438e-06	9.97726e-07	2.08634e-06	2.53722e-06	1.22399e-06	1.98435e-06	3.84173e-06	2.89594e-06	1.41941e-06	1.33312e-06	1.89558e-06	2.52404e-06	5.90603e-06	1.25531e-05	2.3158e-06	9.58668e-06	4.05359e-07
K06217	5.61395e-06	6.53555e-06	4.25887e-06	5.15229e-06	7.66901e-06	1.1352e-05	6.34127e-06	5.17274e-06	7.3223e-06	4.79857e-06	6.62662e-06	5.33661e-06	2.72848e-06	3.21099e-06	2.43868e-06	3.8608e-06	4.71035e-06	4.13581e-06	2.57555e-06	4.21205e-06	9.98429e-06	2.67208e-06	8.72078e-06	1.62144e-06
K06212	1.20232e-05	1.54709e-05	1.1914e-05	2.47455e-05	1.4458e-05	8.7323e-06	1.60971e-05	1.66513e-05	1.91597e-05	1.61169e-05	1.12533e-05	1.52754e-05	3.10055e-06	5.38988e-06	3.25158e-06	2.78205e-06	7.19883e-06	1.19335e-05	9.78708e-07	1.01639e-05	1.68182e-05	1.24697e-06	1.26792e-05	5.67503e-06
K06213	4.81864e-06	1.22542e-05	1.1968e-05	5.73283e-06	1.3075e-05	1.82707e-05	6.31804e-06	8.17785e-06	1.86524e-05	8.08455e-06	9.13398e-06	1.05263e-05	6.32512e-06	3.66971e-06	2.69271e-06	3.06593e-06	6.39896e-06	5.34209e-06	2.31799e-06	3.02169e-06	1.20684e-05	3.69638e-06	7.05084e-06	4.12115e-06
K09939	1.3567e-06	1.32753e-06	1.45556e-06	7.98243e-07	1.50866e-06	8.06059e-06	1.46337e-06	1.97057e-06	8.45531e-07	1.82554e-06	1.46263e-06	8.32315e-07	5.78769e-07	3.09632e-06	1.6766e-06	1.53296e-06	3.55498e-07	8.61627e-07	1.69986e-06	1.51084e-06	7.75479e-07	7.12555e-07	6.8653e-06	0
K16506	0	0	0	0	1.88582e-07	1.61883e-05	0	0	0	0	0	0	3.10055e-06	4.75915e-06	0	4.48534e-06	4.5326e-06	0	2.52404e-06	1.27735e-05	0	2.40487e-06	1.05144e-06	0
K06969	1.33331e-05	1.16925e-05	1.20758e-05	1.12117e-05	1.79153e-05	2.4652e-05	1.49124e-05	1.70454e-05	1.44248e-05	1.29353e-05	1.55517e-05	1.15055e-05	8.47483e-06	1.26146e-05	6.9096e-06	1.03333e-05	9.55401e-06	1.12012e-05	6.43887e-06	1.0988e-05	2.72387e-05	4.94335e-06	2.05959e-05	1.75656e-06
K06960	2.85376e-06	6.38237e-06	6.46917e-06	2.72128e-06	7.35471e-06	3.69444e-06	3.87909e-06	3.54702e-06	8.94572e-06	2.81655e-06	2.71632e-06	3.5251e-06	3.34859e-06	2.17889e-06	9.14506e-07	2.32784e-06	2.97729e-06	2.41256e-06	2.26648e-06	2.42651e-06	7.99712e-06	1.69232e-06	4.94796e-06	3.51311e-06
K06966	2.29236e-06	2.45083e-06	2.96503e-06	1.92304e-06	3.58306e-06	1.15535e-05	2.60154e-06	3.64555e-06	2.16456e-06	3.65109e-06	3.46256e-06	1.51775e-06	1.28156e-06	2.86696e-06	3.09916e-06	2.66849e-06	1.82193e-06	1.33552e-06	2.62706e-06	6.18073e-06	7.94866e-06	2.13767e-06	7.29824e-06	0
K12736	9.35658e-08	0	0	0	6.28608e-08	6.71716e-08	0	4.92642e-08	8.45531e-08	5.21584e-08	0	9.79195e-08	0	1.72018e-07	4.57253e-07	0	4.44372e-08	2.15407e-07	5.1511e-08	0	1.74483e-06	0	6.18495e-08	1.48632e-06
K00748	1.9181e-06	3.47201e-06	2.2103e-06	3.33811e-06	2.51443e-06	2.89509e-05	3.27516e-06	4.48304e-06	3.24684e-06	2.97303e-06	4.35804e-06	1.56671e-06	7.85472e-07	2.69494e-06	1.21934e-06	2.61172e-06	1.95524e-06	2.71413e-06	2.26648e-06	2.19759e-06	6.1069e-06	1.20244e-06	1.34832e-05	7.43158e-07
K05810	1.27717e-05	1.09266e-05	1.27766e-05	9.79661e-06	1.2635e-05	3.6407e-05	2.12072e-05	8.81829e-06	1.09243e-05	1.26223e-05	1.79098e-05	1.07222e-05	5.12624e-06	1.04357e-05	5.38543e-06	7.83515e-06	8.79857e-06	1.13304e-05	5.76923e-06	1.81759e-05	4.32814e-05	4.09719e-06	3.86559e-05	6.62086e-06
K07503	0	5.1059e-07	2.69549e-07	2.17703e-07	0	0	2.60154e-06	1.97057e-07	0	0	0	0	0	0	0	0	0	2.58488e-07	0	1.41928e-06	9.06341e-06	0	7.79304e-06	1.21608e-06
K08998	2.33914e-07	2.04236e-07	2.15639e-07	7.25675e-08	1.88582e-07	0	3.48421e-07	1.97057e-07	1.35285e-07	2.60792e-07	2.38797e-07	2.44799e-07	1.65363e-07	0	1.52418e-07	3.97435e-07	1.33312e-07	4.30814e-08	0	2.28916e-07	7.75479e-07	4.45347e-07	0	0
K16345	8.04665e-06	1.88408e-05	1.33696e-05	8.38155e-06	1.40179e-05	1.24267e-05	9.22155e-06	1.77844e-05	2.91877e-05	1.20486e-05	1.00892e-05	1.90943e-05	1.37251e-05	9.23161e-06	4.11528e-06	7.60805e-06	1.08871e-05	7.58232e-06	8.49931e-06	4.44097e-06	1.17776e-05	1.26033e-05	8.22599e-06	6.62086e-06
K09808	3.41515e-06	3.36989e-06	2.37203e-06	2.21331e-06	1.69724e-06	4.94383e-05	3.71649e-06	3.49776e-06	3.56814e-06	4.3813e-06	3.7909e-06	2.00735e-06	9.09494e-07	3.44035e-07	1.32095e-06	4.03113e-06	3.11061e-06	3.48959e-06	2.26648e-06	3.43374e-06	5.86456e-06	1.29151e-06	3.13577e-05	5.40479e-07
K10773	4.95898e-06	4.90166e-06	3.01894e-06	3.55581e-06	4.77742e-06	1.69272e-05	6.68969e-06	3.25144e-06	3.83871e-06	2.5036e-06	5.07444e-06	3.72094e-06	4.34077e-06	3.03898e-06	1.21934e-06	2.04395e-06	3.19948e-06	3.48959e-06	1.69986e-06	7.96627e-06	1.53642e-05	9.79764e-07	1.65757e-05	8.10718e-07
K11358	4.21046e-07	1.37859e-06	7.54736e-07	1.16108e-06	6.91468e-07	2.68686e-07	2.02084e-06	2.46321e-07	5.74961e-07	3.65109e-07	2.68647e-07	4.40638e-07	4.13406e-08	3.44035e-07	5.08059e-08	1.70329e-07	2.66623e-07	3.87732e-07	1.54533e-07	1.0988e-06	5.81609e-06	1.78139e-07	3.21617e-06	2.0268e-07
K01903	0	1.53177e-07	1.07819e-07	1.81419e-07	0	0	1.324e-06	9.85283e-08	1.69106e-08	1.56475e-07	0	0	0	0	0	0	0	0	0	6.40964e-07	3.63506e-06	0	2.10288e-06	0
K01948	1.26314e-06	8.16943e-07	6.46917e-07	9.43378e-07	7.54329e-07	8.06059e-07	1.02204e-06	8.86755e-07	8.45531e-07	7.82376e-07	1.43278e-06	7.34396e-07	4.54747e-07	4.58714e-07	1.01612e-07	5.10988e-07	3.11061e-07	8.61627e-07	2.57555e-07	7.78314e-07	1.35709e-06	1.78139e-07	9.89592e-07	1.3512e-07
K00348	5.43617e-05	2.67549e-05	4.29661e-05	3.30545e-05	4.36254e-05	4.12433e-05	4.71995e-05	4.42885e-05	3.53263e-05	3.78148e-05	4.01477e-05	2.33538e-05	4.02658e-05	4.09975e-05	3.02803e-05	3.31575e-05	4.05712e-05	3.89886e-05	3.23489e-05	7.16964e-05	5.40896e-05	1.95062e-05	5.65923e-05	8.37742e-06
K07164	3.51339e-05	2.54784e-05	3.62812e-05	2.73217e-05	3.4762e-05	3.43918e-05	3.45169e-05	3.31055e-05	3.12001e-05	3.07734e-05	3.65956e-05	1.98777e-05	2.60859e-05	3.21099e-05	2.0932e-05	2.58333e-05	2.45294e-05	2.67535e-05	1.92136e-05	4.37687e-05	5.44289e-05	1.67005e-05	4.849e-05	8.30986e-06
K07166	0	2.55295e-07	1.61729e-07	1.08851e-07	0	3.56009e-06	5.11018e-07	0	3.38212e-08	1.04317e-07	2.98496e-08	2.44799e-07	0	5.73392e-08	0	0	0	4.30814e-08	0	3.20482e-07	1.98716e-06	0	1.42254e-06	6.75598e-08
K00693	7.90631e-06	5.36119e-06	8.3021e-06	6.24081e-06	8.4862e-06	5.23938e-06	9.66288e-06	1.00499e-05	6.30766e-06	6.46764e-06	1.00295e-05	6.31581e-06	4.01004e-06	5.21787e-06	4.42011e-06	7.60805e-06	3.59942e-06	6.63453e-06	4.6875e-06	5.4482e-06	8.86954e-06	3.02836e-06	8.34968e-06	2.70239e-06
K00690	0	2.39977e-06	1.94075e-06	8.34526e-07	0	0	9.08218e-06	9.85283e-08	3.38212e-08	3.1295e-07	5.96992e-08	0	0	0	0	1.13553e-07	0	5.16976e-07	1.03022e-07	5.7229e-06	3.51389e-05	0	1.87404e-05	2.43215e-06
K00344	0	9.7012e-07	8.62556e-07	2.17703e-07	0	0	3.69326e-06	0	0	1.56475e-07	0	0	0	2.29357e-07	0	0	0	6.03139e-07	0	2.19759e-06	1.26015e-05	0	8.47338e-06	4.72919e-07
K00346	0.000116255	6.00964e-05	0.000105879	6.92657e-05	9.17139e-05	9.53165e-05	9.63268e-05	9.20255e-05	7.75014e-05	7.50559e-05	8.78773e-05	4.1322e-05	8.33014e-05	9.89101e-05	7.39734e-05	7.77838e-05	7.66987e-05	8.6809e-05	6.55735e-05	0.000157128	0.000106047	5.20611e-05	0.000141326	2.12138e-05
K00347	0.000122899	6.68362e-05	0.000110191	6.58187e-05	0.000109315	0.000109087	0.000103783	9.67548e-05	8.44685e-05	8.22016e-05	9.71008e-05	5.26807e-05	8.80556e-05	0.00010235	7.14839e-05	8.99907e-05	8.90967e-05	9.02985e-05	6.84066e-05	0.000162118	0.000108034	5.7717e-05	0.000144048	2.10111e-05
K09117	3.2748e-06	1.736e-06	1.34774e-06	1.85047e-06	1.94868e-06	2.14949e-06	2.83383e-06	1.52719e-06	1.52196e-06	1.35612e-06	2.05962e-06	3.91678e-07	2.68714e-06	3.32567e-06	1.32095e-06	1.98718e-06	1.37755e-06	2.41256e-06	1.08173e-06	3.43374e-06	2.66571e-06	4.89882e-07	2.41213e-06	1.3512e-07
K01766	0	2.04236e-07	0	7.25675e-08	0	0	4.64562e-08	1.47793e-07	3.38212e-08	0	0	0	4.13406e-08	0	1.01612e-07	0	4.44372e-08	8.61627e-08	0	4.57832e-08	3.87739e-07	4.45347e-08	6.18495e-08	0
K09118	0	2.29765e-06	5.93007e-07	4.71689e-07	1.25722e-07	0	5.06372e-06	3.94113e-07	0	4.17267e-07	0	0	0	0	0	0	0	2.58488e-07	0	2.51807e-06	1.89992e-05	0	1.13803e-05	9.45838e-07
K05822	3.2748e-07	8.16943e-07	8.62556e-07	4.35405e-07	5.65747e-07	6.71716e-07	3.25193e-07	4.43378e-07	1.16683e-06	8.86693e-07	3.88045e-07	6.36477e-07	3.30725e-07	3.44035e-07	1.01612e-07	1.70329e-07	6.66559e-07	2.58488e-07	1.54533e-07	9.15663e-08	1.21169e-06	4.45347e-07	3.09248e-07	1.3512e-07
K00525	3.30287e-05	2.54784e-05	3.05129e-05	2.32579e-05	3.7465e-05	3.18393e-05	4.41566e-05	3.14798e-05	2.41653e-05	3.00432e-05	3.52226e-05	2.1836e-05	2.53005e-05	2.71214e-05	2.08304e-05	2.39029e-05	2.13299e-05	2.61504e-05	2.16861e-05	3.26892e-05	8.80653e-05	1.46965e-05	6.09218e-05	8.85034e-06
K00526	0	4.59531e-07	2.69549e-07	3.26554e-07	1.25722e-07	0	2.648e-06	0	1.69106e-08	0	0	0	0	0	0	0	0	4.30814e-08	0	1.00723e-06	7.56092e-06	0	6.55605e-06	5.40479e-07
K00527	8.44899e-05	0.000118304	0.000117954	7.76472e-05	9.91314e-05	0.000118491	9.77205e-05	9.82328e-05	0.000132529	7.71423e-05	0.000109668	9.6108e-05	6.9907e-05	9.30615e-05	6.48792e-05	6.67124e-05	7.63432e-05	7.75034e-05	6.57795e-05	8.66675e-05	0.000166583	6.75592e-05	0.000121411	4.9724e-05
K01839	4.25724e-06	7.55673e-06	7.16999e-06	4.31777e-06	1.08121e-05	6.17978e-06	4.32042e-06	3.20217e-06	7.22083e-06	3.91188e-06	6.62662e-06	4.35742e-06	1.19888e-06	2.17889e-06	5.08059e-07	1.07875e-06	3.95491e-06	3.10186e-06	9.27197e-07	1.23615e-06	1.12929e-05	4.45347e-07	5.25721e-06	1.62144e-06
K03592	3.2748e-07	5.1059e-07	5.93007e-07	5.07973e-07	5.65747e-07	7.38887e-07	6.0393e-07	4.43378e-07	4.73497e-07	3.65109e-07	4.77594e-07	2.44799e-07	4.13406e-08	2.86696e-07	0	1.13553e-07	2.22186e-07	1.29244e-07	5.1511e-08	0	4.36207e-07	1.33604e-07	3.71097e-07	1.3512e-07
K01835	0.000169448	0.000151951	0.000165826	0.000110702	0.000189714	0.000184856	0.000153468	0.000174198	0.000198548	0.000139315	0.000150442	0.000146683	0.000137086	0.000135779	0.000108471	0.000111509	0.000131712	0.000121145	0.000101837	0.000175991	0.000219218	8.73771e-05	0.000205897	5.31696e-05
K01834	0	7.14826e-07	7.00826e-07	1.08851e-07	0	0	1.92793e-06	4.92642e-08	3.38212e-08	1.04317e-07	0	0	0	0	0	0	0	8.61627e-08	0	9.61447e-07	5.67069e-06	0	3.15433e-06	2.0268e-07
K03593	1.26314e-05	2.03215e-05	2.07552e-05	1.49489e-05	2.19384e-05	2.88838e-05	1.75837e-05	2.07402e-05	2.29815e-05	1.44479e-05	2.02679e-05	1.67932e-05	1.38905e-05	1.88073e-05	1.18886e-05	1.51025e-05	1.26202e-05	1.41307e-05	1.24141e-05	2.07398e-05	3.21339e-05	1.04657e-05	2.78941e-05	7.09378e-06
K04069	2.9941e-06	5.05484e-06	4.95969e-06	2.9027e-06	5.40603e-06	1.57853e-05	7.29362e-06	5.56685e-06	4.4644e-06	5.16368e-06	6.56692e-06	3.0355e-06	2.48044e-06	3.49769e-06	3.60722e-06	2.72527e-06	2.48849e-06	3.66192e-06	3.34821e-06	8.88194e-06	1.92416e-05	2.40487e-06	1.01433e-05	2.0268e-06
K04068	7.01743e-07	1.94024e-06	1.83293e-06	1.5602e-06	1.38294e-06	1.61212e-06	5.13341e-06	1.57645e-06	7.27157e-07	8.86693e-07	9.25338e-07	7.34396e-07	4.96088e-07	5.73392e-07	8.63701e-07	6.24541e-07	3.55498e-07	8.18546e-07	5.66621e-07	3.47952e-06	1.52672e-05	5.78951e-07	1.0267e-05	1.28364e-06
K07042	0	5.1059e-08	5.39097e-08	3.62838e-08	0	0	4.41334e-07	0	1.69106e-08	0	0	0	0	0	0	0	0	4.30814e-08	0	2.28916e-07	1.45402e-06	0	1.05144e-06	0
K04066	6.31569e-06	4.95272e-06	3.23458e-06	3.88236e-06	5.40603e-06	5.2461e-05	5.22632e-06	5.46832e-06	5.81725e-06	5.58095e-06	6.20872e-06	3.08446e-06	2.8525e-06	1.6055e-06	1.47337e-06	3.8608e-06	3.91048e-06	3.96349e-06	2.78159e-06	4.12049e-06	6.64004e-06	1.73685e-06	2.61005e-05	4.05359e-07
K00382	5.23968e-06	7.7099e-06	8.19428e-06	4.64432e-06	9.36625e-06	2.05545e-05	1.11959e-05	9.31093e-06	5.4114e-06	8.97124e-06	8.35789e-06	3.96574e-06	5.2916e-06	1.45642e-05	6.24913e-06	5.96153e-06	4.04379e-06	6.37604e-06	9.32348e-06	1.17663e-05	2.81111e-05	5.83405e-06	2.15236e-05	1.41876e-06
K14213	9.35658e-08	1.53177e-07	2.15639e-07	2.17703e-07	1.25722e-07	6.04544e-07	1.62597e-07	3.44849e-07	2.7057e-07	2.60792e-07	2.08947e-07	1.46879e-07	1.65363e-07	2.29357e-07	1.01612e-07	0	1.77749e-07	1.29244e-07	1.03022e-07	2.74699e-07	0	8.90694e-08	2.47398e-07	2.0268e-07
K00796	1.54383e-06	1.07224e-06	1.07819e-06	6.53108e-07	1.19435e-06	7.45604e-06	8.59439e-07	7.88227e-07	8.1171e-07	6.25901e-07	1.25368e-06	5.38557e-07	3.72066e-07	1.20412e-06	4.06447e-07	2.27106e-07	3.99935e-07	3.44651e-07	6.69642e-07	1.14458e-06	1.26015e-06	5.78951e-07	4.63871e-06	0
K09022	1.3567e-06	1.736e-06	1.72511e-06	1.26993e-06	1.69724e-06	3.62726e-06	2.74091e-06	1.52719e-06	1.2683e-06	1.77339e-06	1.67158e-06	1.51775e-06	1.03352e-06	1.37614e-06	5.08059e-07	1.76007e-06	7.55433e-07	9.90871e-07	9.27197e-07	1.51084e-06	5.96149e-06	7.5709e-07	4.45317e-06	8.10718e-07
K02909	1.98827e-05	1.61857e-05	1.60112e-05	1.48763e-05	2.50814e-05	2.04202e-05	1.94187e-05	1.9952e-05	2.06817e-05	1.70036e-05	1.82381e-05	1.35129e-05	1.72391e-05	1.88646e-05	1.69692e-05	1.47051e-05	1.6264e-05	1.58539e-05	1.34959e-05	2.0694e-05	2.15195e-05	1.14009e-05	2.01011e-05	4.93187e-06
K08218	2.82569e-05	2.39977e-05	2.78713e-05	2.39836e-05	2.91674e-05	3.35858e-05	3.26819e-05	2.43365e-05	2.5738e-05	2.62878e-05	3.74016e-05	2.82498e-05	1.19474e-05	2.39678e-05	1.06184e-05	1.61813e-05	1.28868e-05	2.39102e-05	9.47802e-06	2.32579e-05	4.17304e-05	9.30775e-06	3.51924e-05	7.83694e-06
K02904	1.67483e-05	1.06713e-05	1.33157e-05	1.05586e-05	1.42065e-05	1.53823e-05	1.44711e-05	1.49763e-05	1.51688e-05	1.35612e-05	1.39696e-05	1.19951e-05	1.24849e-05	1.26146e-05	7.7225e-06	1.13553e-05	1.20425e-05	1.2709e-05	1.00961e-05	1.96868e-05	2.07441e-05	8.90694e-06	1.92352e-05	3.37799e-06
K02906	0.000135156	0.000138268	0.00014561	0.000116035	0.00015514	0.000142404	0.000145036	0.000143704	0.000163526	0.000121477	0.000134801	0.000112167	0.000117449	0.000129357	0.000103847	0.000112588	0.000116692	0.000122437	0.000104361	0.000141104	0.000166195	9.1697e-05	0.000170643	4.85755e-05
K02907	5.42681e-06	2.91036e-06	4.85188e-06	3.26554e-06	5.65747e-06	5.37373e-06	5.96962e-06	5.222e-06	5.10701e-06	4.17267e-06	3.31331e-06	4.0147e-06	4.67149e-06	4.5298e-06	4.47092e-06	4.37179e-06	3.24392e-06	3.83424e-06	3.96634e-06	8.01205e-06	8.7726e-06	3.56278e-06	7.36009e-06	1.41876e-06
K02902	1.8526e-05	1.66963e-05	1.8491e-05	1.48038e-05	2.395e-05	1.73974e-05	2.22757e-05	2.0691e-05	2.03266e-05	1.64299e-05	1.88351e-05	1.36598e-05	1.41385e-05	1.64563e-05	1.56482e-05	1.69762e-05	1.54197e-05	1.83957e-05	1.48352e-05	2.54554e-05	2.80142e-05	9.93124e-06	2.67808e-05	5.33723e-06
K00239	0.00033693	0.000233544	0.000334402	0.000226919	0.000379742	0.000343986	0.000340942	0.00033342	0.000272159	0.000282959	0.000312048	0.000195692	0.00027814	0.000312155	0.000248847	0.000284053	0.000268179	0.000289378	0.000259718	0.000411224	0.000380421	0.000193637	0.000410495	7.7356e-05
K15634	6.5496e-07	2.19554e-06	1.07819e-06	3.99121e-07	8.1719e-07	0	5.24955e-06	2.31542e-06	2.0631e-06	6.25901e-07	1.19398e-07	1.41983e-06	8.26813e-08	2.29357e-07	1.01612e-07	5.67765e-08	2.22186e-06	3.44651e-07	0	3.06747e-06	1.54126e-05	0	7.54564e-06	1.75656e-06
K15635	1.21635e-06	9.19061e-07	1.61729e-06	1.01595e-06	1.63438e-06	5.03787e-06	1.23109e-06	1.67498e-06	9.46995e-07	1.30396e-06	2.08947e-06	3.42718e-07	1.19888e-06	2.29357e-06	2.08304e-06	1.41941e-06	9.33182e-07	1.1632e-06	1.75137e-06	2.24338e-06	2.13257e-06	1.0243e-06	3.58727e-06	0
K15633	0.000234429	0.000218634	0.000267338	0.000190707	0.000283439	0.000265664	0.000231445	0.000248341	0.000297306	0.000220943	0.000253811	0.000205092	0.000198807	0.000220068	0.000158921	0.000177483	0.000198101	0.000196839	0.00016535	0.000254783	0.000309125	0.000151195	0.000292239	8.04638e-05
K00831	5.34728e-05	5.1927e-05	5.81147e-05	4.24883e-05	6.6821e-05	6.80448e-05	6.0184e-05	6.21714e-05	5.92717e-05	5.46098e-05	6.56692e-05	4.51409e-05	3.74546e-05	4.85663e-05	3.7444e-05	3.74725e-05	3.84826e-05	4.446e-05	3.9715e-05	5.46651e-05	0.000107065	3.00609e-05	8.02188e-05	2.78347e-05
K01126	5.70751e-06	4.34001e-06	4.15105e-06	4.86202e-06	6.7261e-06	3.89595e-06	7.06134e-06	4.48304e-06	4.53205e-06	3.54677e-06	5.22368e-06	2.15423e-06	6.90389e-06	4.35778e-06	1.98143e-06	3.06593e-06	5.11028e-06	6.07447e-06	3.24519e-06	8.28675e-06	6.78544e-06	2.76115e-06	5.62831e-06	2.70239e-07
K01129	9.8244e-07	1.27647e-06	8.62556e-07	3.99121e-07	1.00577e-06	1.3703e-05	4.78498e-06	1.33013e-06	1.25139e-06	6.78059e-07	1.22383e-06	2.93758e-07	1.24022e-07	1.20412e-06	3.04835e-07	7.94871e-07	4.8881e-07	8.61627e-07	5.1511e-07	3.06747e-06	1.5655e-05	2.67208e-07	1.37924e-05	4.05359e-07
K15986	1.96488e-06	4.95272e-06	4.63624e-06	2.83013e-06	3.5202e-06	3.62726e-06	3.53067e-06	3.00511e-06	6.66278e-06	2.55576e-06	3.37301e-06	3.37822e-06	1.90167e-06	2.23623e-06	1.6766e-06	7.94871e-07	2.57736e-06	2.36948e-06	1.18475e-06	2.19759e-06	6.83391e-06	1.42511e-06	1.79364e-06	1.55388e-06
K15987	3.68649e-05	2.75208e-05	4.01088e-05	2.48544e-05	3.89108e-05	3.27797e-05	3.83496e-05	3.95099e-05	4.10252e-05	2.98346e-05	4.75803e-05	2.70258e-05	1.99262e-05	2.76948e-05	1.82901e-05	2.73095e-05	2.31074e-05	3.11478e-05	1.88015e-05	3.67639e-05	5.27326e-05	1.46074e-05	4.38513e-05	1.49307e-05
K02470	0.000259832	0.000300022	0.000290843	0.000234647	0.000321847	0.000339485	0.000284892	0.00028189	0.000324785	0.000247022	0.000272318	0.000243134	0.000195707	0.000220469	0.000172842	0.000177143	0.000223608	0.000233156	0.000168544	0.00027328	0.000474787	0.0001479	0.000340543	0.000119851
K02477	1.87132e-07	5.1059e-08	5.39097e-08	1.45135e-07	5.02886e-07	0	2.32281e-08	1.47793e-07	0	5.21584e-08	8.95489e-08	0	0	0	0	0	0	4.30814e-08	0	0	2.42337e-07	0	0	0
K02478	1.50641e-05	1.85344e-05	1.45556e-05	2.72491e-05	1.23836e-05	1.47777e-05	1.68404e-05	1.36954e-05	1.32917e-05	1.23615e-05	1.52233e-05	9.84091e-06	1.3105e-05	1.73738e-05	2.34723e-05	1.1696e-05	1.38644e-05	1.61986e-05	1.62775e-05	1.46506e-05	2.6754e-05	6.23486e-06	1.973e-05	2.66186e-05
K02479	0	6.63767e-07	9.16465e-07	2.9027e-07	0	0	4.29719e-06	4.92642e-08	1.69106e-08	1.04317e-07	0	0	0	5.73392e-08	0	0	1.77749e-07	3.87732e-07	0	2.10603e-06	1.38132e-05	0	1.10711e-05	8.78278e-07
K01658	0	1.07224e-06	3.23458e-07	7.25675e-08	0	0	2.27635e-06	0	0	5.21584e-08	0	0	0	0	5.08059e-08	0	0	1.29244e-07	0	1.19036e-06	7.60939e-06	0	5.31906e-06	7.43158e-07
K01653	2.61984e-06	2.55295e-06	3.66586e-06	2.03189e-06	2.45157e-06	1.53823e-05	3.8094e-06	3.34996e-06	1.14992e-06	1.92986e-06	2.32827e-06	9.30235e-07	1.81899e-06	5.38988e-06	2.99755e-06	1.76007e-06	1.02206e-06	2.36948e-06	2.21497e-06	4.02892e-06	8.6272e-06	2.1822e-06	8.84448e-06	1.55388e-06
K01652	4.25724e-06	6.28025e-06	7.38563e-06	5.91425e-06	4.33739e-06	1.22924e-05	1.46337e-05	6.40434e-06	4.71806e-06	5.11152e-06	4.59684e-06	3.57406e-06	3.18323e-06	8.02749e-06	4.11528e-06	2.44139e-06	2.88842e-06	3.57575e-06	3.86332e-06	1.16747e-05	4.28937e-05	3.42917e-06	2.93785e-05	2.70239e-06
K01657	0	3.57413e-07	2.15639e-07	0	0	0	8.82667e-07	9.85283e-08	1.69106e-08	5.21584e-08	0	0	0	0	0	0	0	0	0	8.6988e-07	3.73199e-06	0	2.90693e-06	0
K02874	5.96482e-05	6.24962e-05	6.38291e-05	5.44256e-05	7.34214e-05	6.35443e-05	6.49457e-05	6.32059e-05	7.02129e-05	5.20019e-05	5.81471e-05	4.95472e-05	5.06836e-05	6.27291e-05	4.75035e-05	4.53076e-05	5.41246e-05	5.63073e-05	4.4763e-05	6.80338e-05	8.1813e-05	3.60286e-05	7.99714e-05	2.51998e-05
K02876	6.23148e-05	6.34663e-05	6.83575e-05	4.64432e-05	7.55586e-05	6.6164e-05	6.66646e-05	6.92162e-05	7.61823e-05	5.91998e-05	6.04156e-05	4.87639e-05	4.82445e-05	5.2236e-05	4.53697e-05	5.04743e-05	5.42579e-05	5.75998e-05	4.61023e-05	8.03037e-05	8.7823e-05	3.66966e-05	8.84448e-05	2.22272e-05
K02871	7.03614e-05	6.87764e-05	7.32633e-05	5.52602e-05	7.77588e-05	7.20751e-05	7.21696e-05	7.2911e-05	8.28958e-05	5.87303e-05	7.17883e-05	5.74787e-05	5.44456e-05	6.62268e-05	4.82656e-05	5.01904e-05	6.12789e-05	5.97108e-05	4.96051e-05	8.10362e-05	9.32998e-05	4.14618e-05	8.84448e-05	2.71591e-05
K02878	0.000101098	0.000103548	0.000112833	9.36846e-05	0.000110446	0.000112714	0.000104224	0.000103947	0.000114434	9.23725e-05	0.000100832	8.89598e-05	8.38802e-05	9.65592e-05	7.57516e-05	8.61867e-05	9.0252e-05	9.2151e-05	7.90178e-05	0.00010228	0.000128487	6.6713e-05	0.000119308	4.14142e-05
K02879	6.07242e-05	5.51947e-05	5.64435e-05	4.39033e-05	6.31751e-05	5.89095e-05	5.92548e-05	5.27127e-05	6.02525e-05	4.76206e-05	5.35204e-05	3.86292e-05	4.77071e-05	5.02291e-05	3.88665e-05	4.24688e-05	4.74145e-05	5.22146e-05	3.9818e-05	6.98193e-05	7.25557e-05	3.57614e-05	7.48998e-05	1.89168e-05
K02056	3.64906e-06	8.52685e-06	6.41526e-06	6.74878e-06	7.66901e-06	8.66513e-06	4.43656e-06	5.17274e-06	1.58114e-05	5.47663e-06	5.43263e-06	8.91067e-06	5.58099e-06	2.69494e-06	1.98143e-06	2.83882e-06	4.97697e-06	2.92953e-06	2.93612e-06	3.06747e-06	1.37163e-05	3.3401e-06	4.57686e-06	5.06699e-06
K03503	1.7029e-05	3.93154e-06	2.15639e-06	3.91865e-06	9.05195e-06	1.23596e-05	5.85348e-06	5.36979e-06	4.34603e-06	5.21584e-06	4.2088e-06	5.58141e-06	6.44914e-06	4.64447e-06	7.7225e-06	7.09706e-06	5.33247e-06	4.09273e-06	7.57211e-06	1.18121e-05	1.06144e-05	6.68021e-06	9.03003e-06	2.83751e-06
K03502	3.29351e-05	1.25605e-05	8.24819e-06	1.14294e-05	1.99269e-05	3.16378e-05	2.03943e-05	1.5666e-05	1.05522e-05	1.55432e-05	1.19995e-05	1.16035e-05	1.43865e-05	1.13532e-05	1.78329e-05	1.3456e-05	1.5242e-05	8.83168e-06	1.34444e-05	2.50892e-05	4.07611e-05	1.62552e-05	2.876e-05	6.82354e-06
K03501	2.29236e-06	2.39977e-06	3.93541e-06	3.15669e-06	3.45734e-06	7.85907e-06	7.68849e-06	2.95585e-06	2.99318e-06	3.59893e-06	4.80579e-06	2.15423e-06	1.5296e-06	1.66284e-06	5.58865e-07	1.07875e-06	1.15537e-06	1.80942e-06	1.33928e-06	4.12049e-06	2.46699e-05	8.46159e-07	1.41017e-05	1.08096e-06
K11734	0	1.68495e-06	1.07819e-06	1.19736e-06	0	0	6.01607e-06	1.47793e-07	5.07319e-08	1.56475e-07	0	0	0	0	1.01612e-07	0	0	5.60058e-07	0	4.0747e-06	1.77875e-05	0	1.60809e-05	6.08039e-07
K18979	7.95309e-07	4.59531e-07	4.31278e-07	3.99121e-07	8.1719e-07	1.14192e-06	8.12983e-07	9.36019e-07	3.72034e-07	9.38851e-07	1.34323e-06	9.30235e-07	0	5.16053e-07	1.01612e-07	0	4.8881e-07	6.89302e-07	5.1511e-08	0	2.61724e-06	4.00812e-07	1.85549e-07	0
K09748	2.66662e-06	4.95272e-06	2.69549e-06	2.14074e-06	3.33162e-06	1.04116e-05	2.78737e-06	4.28598e-06	3.41594e-06	3.1295e-06	2.71632e-06	1.61567e-06	1.98435e-06	2.12155e-06	4.01367e-06	2.49816e-06	1.82193e-06	2.19715e-06	3.65728e-06	6.27229e-06	8.43333e-06	2.53848e-06	5.81385e-06	8.10718e-07
K06020	1.26314e-06	7.14826e-07	7.00826e-07	6.53108e-07	6.28608e-07	4.70201e-07	1.06849e-06	6.89698e-07	7.10246e-07	3.65109e-07	8.0594e-07	3.42718e-07	4.54747e-07	1.43348e-06	5.58865e-07	7.94871e-07	7.55433e-07	1.07703e-06	7.21153e-07	6.86748e-07	1.59942e-06	2.22674e-07	1.17514e-06	5.40479e-07
K09747	2.9941e-06	4.59531e-06	3.98932e-06	2.86642e-06	5.15458e-06	7.99342e-06	2.11376e-06	2.21689e-06	6.6966e-06	2.55576e-06	3.58195e-06	3.42718e-06	2.06703e-06	2.06421e-06	3.55641e-07	1.81685e-06	2.97729e-06	2.02482e-06	1.80288e-06	1.73976e-06	6.59157e-06	1.64778e-06	3.21617e-06	1.75656e-06
K13292	6.5496e-07	1.68495e-06	1.02428e-06	8.34526e-07	1.63438e-06	1.14192e-06	7.89755e-07	1.08381e-06	1.62342e-06	7.30217e-07	1.16414e-06	1.37087e-06	3.30725e-07	5.16053e-07	1.01612e-07	2.27106e-07	7.9987e-07	6.89302e-07	2.06044e-07	2.74699e-07	2.81111e-06	3.11743e-07	9.27743e-07	3.37799e-07
K03474	3.13445e-06	2.19554e-06	2.7494e-06	9.07094e-07	4.14881e-06	4.29898e-06	3.06611e-06	3.00511e-06	2.65497e-06	3.23382e-06	4.0297e-06	2.69279e-06	1.69497e-06	1.89219e-06	1.42257e-06	1.98718e-06	2.04411e-06	2.02482e-06	1.13324e-06	2.38072e-06	6.73697e-06	1.06883e-06	4.32947e-06	1.0134e-06
K03473	3.5555e-06	2.14448e-06	4.15105e-06	4.28148e-06	3.58306e-06	3.76161e-06	3.73972e-06	3.39923e-06	2.57041e-06	2.34713e-06	2.56707e-06	1.61567e-06	1.81899e-06	2.9243e-06	3.25158e-06	2.44139e-06	3.8216e-06	2.36948e-06	2.52404e-06	7.05061e-06	5.47682e-06	1.64778e-06	5.50461e-06	1.3512e-07
K03470	3.60228e-06	3.01248e-06	2.31812e-06	2.14074e-06	3.5202e-06	8.39645e-06	3.32162e-06	5.36979e-06	3.95708e-06	3.49461e-06	5.61173e-06	3.96574e-06	1.61229e-06	2.00687e-06	1.16854e-06	3.12271e-06	2.44405e-06	3.0157e-06	2.31799e-06	1.32771e-06	1.06628e-05	8.90694e-07	4.20577e-06	4.72919e-07
K14051	1.87132e-06	1.94024e-06	2.31812e-06	2.17703e-06	1.63438e-06	4.63484e-06	1.95116e-06	1.97057e-06	2.50277e-06	2.13849e-06	1.76113e-06	1.76255e-06	2.06703e-07	1.08944e-06	2.99755e-06	3.40659e-07	1.33312e-06	3.18802e-06	5.1511e-08	1.73976e-06	2.85958e-06	4.45347e-08	2.35028e-06	2.83751e-06
K19405	4.67829e-08	0	0	0	0	2.41818e-06	0	0	0	0	0	0	0	0	0	0	0	0	0	0	0	0	0	0
K17758	2.24558e-06	2.24659e-06	2.53376e-06	1.26993e-06	2.38871e-06	1.48449e-05	2.36926e-06	1.57645e-06	1.48813e-06	1.8777e-06	2.05962e-06	1.07711e-06	1.1162e-06	2.52292e-06	3.25158e-06	9.08424e-07	7.55433e-07	1.50785e-06	1.13324e-06	7.23374e-06	2.76264e-06	2.62755e-06	4.76241e-06	1.3512e-07
K14052	0	6.12708e-07	4.85188e-07	5.07973e-07	0	0	2.78737e-06	4.92642e-08	0	1.04317e-07	0	0	0	0	0	0	0	6.03139e-07	0	1.32771e-06	9.93582e-06	0	5.56646e-06	7.43158e-07
K03091	1.21635e-06	4.39107e-06	3.39631e-06	3.84608e-06	4.52597e-06	1.41732e-05	1.88147e-06	2.21689e-06	3.60196e-06	1.72123e-06	2.71632e-06	2.39903e-06	7.44132e-07	9.74766e-07	7.62089e-07	7.94871e-07	1.37755e-06	1.20628e-06	3.09066e-07	9.15663e-07	5.67069e-06	5.78951e-07	2.35028e-06	1.41876e-06
K03092	1.02922e-05	8.98638e-06	9.59593e-06	6.13195e-06	1.20064e-05	3.03615e-05	9.05895e-06	1.0444e-05	7.66051e-06	9.70146e-06	1.25368e-05	5.97309e-06	4.34077e-06	9.00225e-06	6.14752e-06	6.01831e-06	4.84366e-06	5.60058e-06	5.66621e-06	9.01928e-06	2.28766e-05	6.14579e-06	2.16473e-05	1.89168e-06
K03257	4.21046e-07	0	0	3.26554e-07	1.25722e-07	3.56009e-06	2.32281e-07	5.9117e-07	4.90408e-07	2.08634e-07	3.88045e-07	9.79195e-08	0	2.29357e-07	1.01612e-07	3.40659e-07	6.66559e-07	3.0157e-07	1.03022e-07	3.66265e-07	2.90805e-07	2.67208e-07	1.97918e-06	6.75598e-08
K05349	2.7789e-05	2.91547e-05	3.4664e-05	2.51809e-05	3.41334e-05	3.04287e-05	4.67117e-05	2.52725e-05	3.29757e-05	2.59749e-05	3.573e-05	2.40392e-05	1.31877e-05	2.06994e-05	1.58006e-05	2.21428e-05	1.75527e-05	2.92953e-05	1.159e-05	3.07663e-05	9.44145e-05	9.57496e-06	6.46327e-05	1.46605e-05
K03650	1.15086e-05	7.50567e-06	8.8951e-06	6.45851e-06	1.16292e-05	1.63899e-05	9.29123e-06	6.74919e-06	8.23547e-06	7.25002e-06	1.0716e-05	5.14077e-06	4.8782e-06	5.16053e-06	4.11528e-06	4.25824e-06	4.08823e-06	6.84994e-06	3.96634e-06	6.86748e-06	1.45402e-05	3.11743e-06	1.07618e-05	2.16191e-06
K03657	4.13093e-05	6.24451e-05	4.54998e-05	1.93392e-05	2.71558e-05	7.7919e-05	4.32739e-05	4.64561e-05	5.82909e-05	3.99533e-05	3.63568e-05	6.41862e-05	1.93888e-05	1.46788e-05	1.09741e-05	1.45348e-05	2.24852e-05	2.50303e-05	9.68406e-06	2.33036e-05	0.000118503	8.90694e-06	7.73119e-05	1.05393e-05
K03655	1.20232e-05	1.52666e-05	1.98388e-05	1.03046e-05	1.96126e-05	5.2058e-05	1.60274e-05	1.57645e-05	1.65386e-05	1.45522e-05	1.73426e-05	1.10159e-05	6.77987e-06	9.63298e-06	7.57008e-06	8.63002e-06	6.62115e-06	1.23644e-05	7.16002e-06	1.70771e-05	3.87255e-05	5.5223e-06	3.35843e-05	4.39139e-06
K03654	3.1672e-05	3.2882e-05	3.43944e-05	2.52535e-05	4.99114e-05	9.76003e-05	4.58987e-05	3.70467e-05	3.34999e-05	4.1831e-05	4.72818e-05	2.97675e-05	2.23653e-05	2.76948e-05	1.79853e-05	2.5152e-05	2.37739e-05	3.00708e-05	2.27678e-05	2.99422e-05	0.000101491	1.98625e-05	8.06518e-05	1.12149e-05
K08693	2.90054e-06	4.64637e-06	5.39097e-06	1.30622e-06	2.76587e-06	1.61883e-05	3.20547e-06	3.44849e-06	2.18147e-06	3.02519e-06	3.49241e-06	1.41983e-06	3.01787e-06	6.24997e-06	4.47092e-06	2.83882e-06	1.51087e-06	3.31727e-06	4.58448e-06	8.79037e-06	6.64004e-06	4.14173e-06	8.78263e-06	0
K08696	9.35658e-08	5.1059e-08	0	3.62838e-08	0	3.35858e-07	0	4.92642e-08	1.69106e-08	5.21584e-08	2.98496e-08	1.46879e-07	0	0	5.08059e-08	5.67765e-08	4.44372e-08	4.30814e-08	5.1511e-08	4.57832e-08	0	4.45347e-08	0	0
K11749	2.85376e-06	4.44213e-06	2.53376e-06	2.32216e-06	4.21167e-06	3.33171e-05	2.90351e-06	3.39923e-06	3.38212e-06	4.85073e-06	4.83564e-06	1.71359e-06	1.40558e-06	2.9243e-06	3.04835e-06	3.74725e-06	2.79955e-06	2.71413e-06	2.57555e-06	4.71567e-06	7.51245e-06	2.80569e-06	1.8926e-05	4.05359e-07
K11741	4.67829e-08	1.53177e-07	0	0	0	5.30655e-06	1.39368e-07	1.47793e-07	1.18374e-07	2.08634e-07	1.19398e-07	9.79195e-08	4.13406e-08	0	0	0	2.66623e-07	2.15407e-07	1.03022e-07	2.28916e-07	0	1.33604e-07	1.79364e-06	0
K13926	9.35658e-08	0	5.39097e-08	0	6.28608e-08	0	0	0	1.18374e-07	5.21584e-08	0	4.89597e-08	0	1.14678e-07	0	0	0	0	0	0	4.84674e-08	0	0	0
K09922	1.77775e-06	1.37859e-06	1.61729e-06	5.07973e-07	1.32008e-06	3.89595e-06	1.18463e-06	1.42866e-06	1.25139e-06	7.82376e-07	2.23872e-06	6.85436e-07	5.37428e-07	1.03211e-06	4.57253e-07	1.24908e-06	1.02206e-06	9.90871e-07	4.12088e-07	2.15181e-06	3.73199e-06	5.34417e-07	3.71097e-06	3.37799e-07
K06201	4.21046e-07	3.06354e-07	5.39097e-07	3.99121e-07	5.02886e-07	1.07475e-06	5.11018e-07	6.89698e-07	5.74961e-07	4.69425e-07	1.01489e-06	4.40638e-07	2.48044e-07	8.02749e-07	2.5403e-07	3.40659e-07	1.77749e-07	8.18546e-07	2.06044e-07	5.95181e-07	1.50249e-06	8.90694e-08	8.04044e-07	6.75598e-08
K06200	0	1.27647e-06	7.00826e-07	1.45135e-07	0	0	4.39011e-06	0	1.01464e-07	2.60792e-07	0	0	0	0	0	0	0	1.29244e-07	0	2.15181e-06	1.68182e-05	0	9.95777e-06	8.10718e-07
K06207	0.000185634	0.000189327	0.000212458	0.000142559	0.000206498	0.000207627	0.000169867	0.000171242	0.000227803	0.000158822	0.000173904	0.000155398	0.00014494	0.000145355	0.000112433	0.000119628	0.000155397	0.000132906	0.000115539	0.000189313	0.000264778	9.90007e-05	0.000215917	6.07363e-05
K11631	0	0	5.39097e-08	0	0	1.34343e-07	0	0	0	0	0	0	0	0	0	0	0	0	0	0	0	0	6.18495e-08	0
K07979	2.33914e-07	2.04236e-07	5.39097e-08	3.62838e-08	3.14304e-07	6.71716e-08	1.1614e-07	4.92642e-08	1.35285e-07	2.60792e-07	1.19398e-07	1.95839e-07	8.26813e-08	0	1.01612e-07	5.67765e-08	4.44372e-08	1.72325e-07	5.1511e-08	1.83133e-07	5.33142e-07	0	6.18495e-08	0
K06973	3.2748e-07	5.1059e-07	1.18601e-06	4.71689e-07	3.77165e-07	1.34343e-07	4.41334e-07	6.40434e-07	2.7057e-07	3.65109e-07	4.17895e-07	4.40638e-07	7.02791e-07	6.30731e-07	7.62089e-07	2.83882e-07	4.44372e-08	4.30814e-08	3.60577e-07	8.24097e-07	2.52031e-06	4.00812e-07	3.09248e-07	6.75598e-08
K07082	2.43271e-06	1.37859e-06	1.1321e-06	1.08851e-06	2.64015e-06	7.7919e-06	1.44014e-06	1.87204e-06	1.55578e-06	1.2518e-06	2.32827e-06	1.61567e-06	8.68154e-07	5.73392e-07	9.14506e-07	1.02198e-06	1.11093e-06	1.03395e-06	2.57555e-07	1.32771e-06	3.19885e-06	4.45347e-07	5.9994e-06	1.3512e-07
K00759	1.38477e-05	1.75643e-05	1.42861e-05	9.97803e-06	1.59666e-05	2.30398e-05	1.15676e-05	1.53212e-05	2.08677e-05	1.26745e-05	1.09847e-05	1.40025e-05	1.06659e-05	1.20986e-05	6.75719e-06	6.92673e-06	1.05761e-05	1.04688e-05	7.72664e-06	1.54289e-05	1.97262e-05	7.97171e-06	1.79364e-05	2.83751e-06
K20265	1.14618e-05	1.09777e-05	1.40165e-05	7.87357e-06	1.39551e-05	1.26954e-05	1.75372e-05	1.138e-05	1.20742e-05	9.33635e-06	1.51636e-05	8.27419e-06	5.41563e-06	8.65822e-06	4.16608e-06	7.83515e-06	4.57704e-06	9.30558e-06	4.58448e-06	1.25904e-05	4.32814e-05	3.78545e-06	2.39976e-05	6.48574e-06
K07085	2.66662e-05	3.21671e-05	3.87611e-05	3.1458e-05	4.60141e-05	7.21423e-05	3.84192e-05	4.4387e-05	3.24684e-05	4.52735e-05	4.83862e-05	3.94615e-05	1.99675e-05	3.6181e-05	2.60634e-05	2.12344e-05	2.03523e-05	2.79167e-05	2.18406e-05	4.40892e-05	7.49791e-05	1.63442e-05	6.18495e-05	1.65522e-05
K07088	0	4.08472e-07	5.93007e-07	7.25675e-08	0	0	2.92674e-06	9.85283e-08	0	5.21584e-08	0	0	0	0	0	0	0	0	0	1.3735e-06	9.98429e-06	0	5.93755e-06	1.08096e-06
K00757	6.92387e-06	6.73978e-06	8.73338e-06	4.86202e-06	1.03092e-05	1.61212e-05	8.19951e-06	8.81829e-06	8.65824e-06	7.19786e-06	8.38774e-06	6.90332e-06	4.54747e-06	4.64447e-06	2.94674e-06	4.48534e-06	4.93253e-06	6.63453e-06	3.7603e-06	7.46266e-06	1.5655e-05	3.11743e-06	8.78263e-06	2.56727e-06
K10907	4.67829e-08	2.04236e-07	1.61729e-07	1.08851e-07	0	3.35858e-07	6.96842e-07	4.92642e-08	1.69106e-08	1.04317e-07	2.98496e-08	0	0	0	0	0	0	0	0	2.28916e-07	2.66571e-06	0	1.36069e-06	1.3512e-07
K09761	6.26891e-06	3.31883e-06	2.80331e-06	2.93898e-06	3.5202e-06	8.12776e-06	4.59916e-06	4.43378e-06	2.57041e-06	3.70325e-06	3.01481e-06	1.90943e-06	2.14971e-06	3.15366e-06	1.52418e-06	2.8956e-06	3.59942e-06	3.61884e-06	2.21497e-06	5.76868e-06	8.6272e-06	1.91499e-06	5.19536e-06	6.75598e-08
K07570	9.35658e-08	5.1059e-08	5.39097e-08	7.25675e-08	6.28608e-08	0	2.32281e-08	0	5.07319e-08	5.21584e-08	8.95489e-08	0	0	0	0	0	0	4.30814e-08	0	4.57832e-08	1.45402e-07	0	6.18495e-08	0
K07571	2.1988e-06	4.34001e-06	4.09714e-06	2.61243e-06	4.08595e-06	2.21666e-06	2.4854e-06	2.70953e-06	6.29075e-06	2.29497e-06	2.80586e-06	4.84701e-06	1.98435e-06	1.54816e-06	6.60477e-07	1.41941e-06	2.88842e-06	1.76634e-06	9.27197e-07	1.19036e-06	4.89521e-06	1.24697e-06	2.22658e-06	1.48632e-06
K07574	0	5.1059e-08	1.61729e-07	0	1.25722e-07	6.71716e-08	0	4.92642e-08	6.76425e-08	0	0	0	8.26813e-08	1.72018e-07	0	0	0	0	0	0	9.69348e-08	0	0	0
K09817	5.61395e-07	1.17436e-06	1.6712e-06	3.26554e-07	9.42911e-07	6.04544e-07	2.43895e-06	1.67498e-06	3.31448e-06	5.73742e-07	7.16391e-07	1.66463e-06	2.89385e-07	3.44035e-07	3.55641e-07	0	1.59974e-06	5.60058e-07	5.1511e-08	2.51807e-06	1.09536e-05	4.45347e-07	4.76241e-06	2.76995e-06
K06374	4.67829e-08	6.12708e-07	5.39097e-07	3.62838e-08	3.77165e-07	0	7.2007e-07	1.18234e-06	3.04391e-07	4.17267e-07	6.56692e-07	4.40638e-07	2.48044e-07	4.01374e-07	4.57253e-07	7.38094e-07	3.99935e-07	8.61627e-08	7.21153e-07	3.20482e-07	9.20881e-07	8.90694e-08	9.89592e-07	0
K09812	6.78352e-06	1.4705e-05	1.15906e-05	6.82135e-06	1.06863e-05	1.67257e-05	1.27058e-05	7.93153e-06	1.32917e-05	6.20685e-06	8.86534e-06	7.93148e-06	4.34077e-06	4.58714e-06	2.89594e-06	3.63369e-06	7.77652e-06	4.95436e-06	2.93612e-06	7.46266e-06	3.2667e-05	3.02836e-06	2.33791e-05	4.72919e-06
K09811	2.24558e-06	3.93154e-06	2.31812e-06	2.50358e-06	2.20013e-06	2.18979e-05	5.13341e-06	3.00511e-06	4.12619e-06	3.18166e-06	3.58195e-06	1.27295e-06	1.28156e-06	2.12155e-06	1.37176e-06	2.10073e-06	1.77749e-06	2.80029e-06	9.78708e-07	3.8e-06	1.58973e-05	1.29151e-06	1.3978e-05	1.41876e-06
K09810	3.46193e-06	3.88048e-06	3.8815e-06	3.1204e-06	4.71456e-06	1.38373e-05	4.18105e-06	4.23672e-06	3.26375e-06	4.22483e-06	4.38789e-06	1.71359e-06	2.2324e-06	3.66971e-06	4.57253e-06	2.72527e-06	1.46643e-06	2.80029e-06	2.73008e-06	6.36386e-06	8.04559e-06	3.16196e-06	6.43235e-06	2.70239e-07
K01938	2.33447e-05	3.21671e-05	2.90034e-05	1.67994e-05	2.91674e-05	4.44004e-05	3.17296e-05	2.48291e-05	3.82349e-05	2.4358e-05	2.86855e-05	2.15912e-05	2.08357e-05	3.07911e-05	1.5445e-05	1.6522e-05	1.93302e-05	1.71464e-05	1.62775e-05	2.66458e-05	6.89691e-05	1.54981e-05	4.87374e-05	1.64846e-05
K01939	9.25365e-05	6.4079e-05	8.56086e-05	7.86995e-05	7.56844e-05	8.26882e-05	8.95907e-05	7.34529e-05	7.32399e-05	6.65541e-05	7.53404e-05	5.19463e-05	6.69305e-05	8.58941e-05	5.4718e-05	6.09212e-05	6.37674e-05	7.13858e-05	5.20261e-05	0.000119906	0.000127857	3.62958e-05	0.000139533	2.60781e-05
K01934	2.1988e-06	2.65507e-06	2.80331e-06	1.59649e-06	2.01154e-06	2.39131e-05	3.41453e-06	6.05949e-06	2.65497e-06	4.17267e-06	2.95511e-06	2.7907e-06	1.90167e-06	3.84173e-06	2.48949e-06	1.64652e-06	2.08855e-06	2.58488e-06	3.14217e-06	4.12049e-06	5.67069e-06	2.09313e-06	1.24318e-05	6.75598e-08
K02669	0	5.1059e-08	5.39097e-08	7.25675e-08	0	2.01515e-07	6.96842e-08	0	5.07319e-08	0	0	0	0	0	0	0	0	0	0	0	1.9387e-07	8.90694e-08	0	0
K01937	3.76602e-05	7.39334e-05	6.67941e-05	6.58913e-05	9.1211e-05	4.72216e-05	7.41905e-05	6.36e-05	8.73772e-05	7.98545e-05	8.34297e-05	8.83234e-05	4.89473e-05	5.22933e-05	5.19236e-05	4.24688e-05	5.96792e-05	5.88061e-05	3.27095e-05	5.68169e-05	0.00013566	2.95265e-05	0.000111205	4.33059e-05
K01933	0.000127624	0.00011764	0.00013251	8.73713e-05	0.000137351	0.000147173	0.000114491	0.000124047	0.000154326	0.00010416	0.000121966	0.000103648	0.000101037	0.00010086	8.49475e-05	8.75493e-05	0.000102072	9.57699e-05	7.86572e-05	0.000129978	0.000152769	7.13446e-05	0.000148315	4.513e-05
K00354	1.40349e-07	5.1059e-08	0	2.53986e-07	1.25722e-07	6.71716e-08	1.39368e-07	4.92642e-08	3.38212e-08	0	1.49248e-07	4.89597e-08	0	1.14678e-07	0	5.67765e-08	0	0	0	4.57832e-08	1.45402e-07	1.78139e-07	2.47398e-07	0
K00351	0.000170664	0.000102731	0.000144855	0.000106493	0.000179279	0.000149994	0.000158462	0.00013927	0.000124242	0.000124919	0.000139666	8.44555e-05	0.000129396	0.00015258	0.000113856	0.000127634	0.000128557	0.000139885	0.000118836	0.000210648	0.000166679	9.16079e-05	0.000204536	3.97252e-05
K00350	8.03262e-05	4.90677e-05	7.19695e-05	5.18495e-05	7.69416e-05	6.4619e-05	7.282e-05	6.2467e-05	5.83585e-05	6.01908e-05	6.96989e-05	4.04407e-05	5.54792e-05	6.85203e-05	5.53784e-05	5.88204e-05	5.63464e-05	5.90646e-05	4.93475e-05	9.80218e-05	8.29762e-05	3.79881e-05	9.38876e-05	1.81736e-05
K07150	1.02922e-06	1.736e-06	2.80331e-06	1.5602e-06	1.82296e-06	9.13533e-06	1.99761e-06	2.95585e-06	1.60651e-06	2.71224e-06	2.50737e-06	1.17503e-06	1.5296e-06	2.46559e-06	2.43868e-06	2.21428e-06	8.88745e-07	1.50785e-06	3.39972e-06	3.61687e-06	3.82893e-06	1.60325e-06	5.31906e-06	6.75598e-08
K00688	0.000436905	0.000451974	0.000499581	0.000378512	0.000541734	0.000472686	0.000495223	0.000465891	0.000569989	0.000411738	0.000468788	0.000394909	0.000341722	0.000393404	0.000292693	0.000330553	0.000367452	0.000385406	0.000275429	0.000485485	0.000642581	0.000235945	0.000579159	0.000184033
K07406	0	5.1059e-08	5.39097e-08	3.62838e-08	6.28608e-08	6.71716e-08	0	4.92642e-08	0	0	0	0	4.13406e-08	0	0	0	0	8.61627e-08	0	0	2.90805e-07	0	0	0
K07407	1.72629e-05	1.60836e-05	1.8491e-05	1.03409e-05	1.69095e-05	1.33e-05	2.68517e-05	1.08381e-05	1.20911e-05	9.91009e-06	1.76113e-05	8.86171e-06	7.89606e-06	1.19839e-05	5.33462e-06	6.47252e-06	1.03983e-05	9.77947e-06	4.27541e-06	2.54097e-05	6.67881e-05	5.92312e-06	4.70056e-05	6.5533e-06
K07405	6.94258e-05	5.48373e-05	8.62016e-05	5.34822e-05	8.84451e-05	8.98084e-05	8.4225e-05	7.87241e-05	7.25804e-05	6.80145e-05	9.26234e-05	5.39047e-05	4.71697e-05	6.8979e-05	5.01454e-05	6.55768e-05	4.64369e-05	6.41482e-05	5.35199e-05	8.41495e-05	0.000111766	4.12837e-05	0.00010768	2.4862e-05
K05833	3.2748e-07	8.68002e-07	4.31278e-07	3.62838e-07	4.40025e-07	4.70201e-07	2.55509e-07	2.46321e-07	9.97726e-07	7.82376e-07	6.26842e-07	4.40638e-07	0	4.01374e-07	5.08059e-08	1.13553e-07	3.55498e-07	3.44651e-07	1.54533e-07	1.3735e-07	1.98716e-06	1.33604e-07	1.85549e-07	1.3512e-07
K05837	2.14733e-05	1.29179e-05	1.60651e-05	1.56383e-05	1.65324e-05	4.04373e-05	2.14395e-05	1.88189e-05	1.54732e-05	1.27266e-05	1.71337e-05	8.76379e-06	1.52134e-05	1.3188e-05	1.06184e-05	1.44212e-05	1.47976e-05	1.67156e-05	1.03537e-05	3.05832e-05	2.88866e-05	8.28346e-06	4.13773e-05	2.63483e-06
K01808	6.45604e-06	5.87178e-06	6.6309e-06	4.28148e-06	6.16035e-06	7.18736e-06	4.59916e-06	5.32053e-06	8.25238e-06	4.48562e-06	6.86541e-06	4.40638e-06	4.13406e-06	3.26833e-06	1.52418e-06	2.8956e-06	3.15504e-06	4.04965e-06	3.19368e-06	5.08193e-06	1.01782e-05	2.22674e-06	5.44276e-06	2.83751e-06
K01809	4.67829e-07	1.58283e-06	1.61729e-06	6.16824e-07	1.00577e-06	8.59796e-06	2.76414e-06	8.86755e-07	4.22765e-07	6.25901e-07	7.7609e-07	1.95839e-07	1.65363e-07	2.29357e-07	4.06447e-07	2.83882e-07	4.44372e-07	5.16976e-07	7.21153e-07	2.28916e-06	1.1196e-05	6.68021e-07	8.59708e-06	4.72919e-07
K01802	4.53794e-06	6.02496e-06	6.25353e-06	5.04344e-06	8.4862e-06	2.51893e-05	7.24716e-06	8.07932e-06	5.66506e-06	7.30217e-06	8.77579e-06	6.16893e-06	3.59664e-06	8.65822e-06	5.33462e-06	5.10988e-06	5.82128e-06	4.09273e-06	3.34821e-06	1.19036e-05	1.38617e-05	3.02836e-06	1.95444e-05	1.82412e-06
K01803	0.000118361	0.000132855	0.000143022	0.000104425	0.000149923	0.000152076	0.000125246	0.000132225	0.000166908	0.000109846	0.000127935	0.000114762	0.000101533	0.000113704	8.55064e-05	9.36244e-05	0.00010696	0.000107703	8.76717e-05	0.000129978	0.000168182	7.2458e-05	0.000154376	4.83728e-05
K01805	8.56127e-06	7.86308e-06	1.34235e-05	5.55141e-06	9.55484e-06	8.59796e-06	1.47034e-05	7.78374e-06	1.16514e-05	7.30217e-06	9.34293e-06	6.11997e-06	5.66367e-06	7.85547e-06	5.28382e-06	7.94871e-06	6.39896e-06	7.41e-06	5.51167e-06	1.14e-05	2.23919e-05	3.78545e-06	2.06577e-05	7.83694e-06
K01807	0	8.16943e-07	5.39097e-07	1.45135e-07	0	0	2.36926e-06	4.92642e-08	1.69106e-08	1.04317e-07	0	0	0	0	0	0	0	2.58488e-07	0	1.92289e-06	8.67567e-06	8.90694e-08	5.81385e-06	1.0134e-06
K01244	1.02922e-06	1.32753e-06	1.07819e-06	5.44256e-07	1.7601e-06	8.66513e-06	1.44014e-06	2.51247e-06	1.09919e-06	1.14748e-06	1.37308e-06	3.91678e-07	9.92176e-07	3.03898e-06	1.82901e-06	1.13553e-06	1.11093e-06	1.93866e-06	1.85439e-06	3.89157e-06	2.56877e-06	2.09313e-06	5.25721e-06	0
K01243	0	5.61649e-07	3.23458e-07	2.9027e-07	0	0	2.8106e-06	2.46321e-07	1.69106e-08	0	0	0	0	0	0	0	0	1.72325e-07	0	1.05301e-06	8.4818e-06	0	4.51501e-06	6.08039e-07
K01241	2.33914e-06	2.39977e-06	2.64158e-06	1.52392e-06	1.63438e-06	4.29898e-06	1.99761e-06	3.20217e-06	1.4374e-06	2.45144e-06	2.05962e-06	1.07711e-06	8.68154e-07	2.9243e-06	3.09916e-06	1.19231e-06	1.37755e-06	1.50785e-06	2.52404e-06	3.75422e-06	4.89521e-06	1.95953e-06	5.75201e-06	1.3512e-07
K14260	0	5.1059e-07	6.46917e-07	2.17703e-07	0	0	2.648e-06	1.47793e-07	0	1.56475e-07	5.96992e-08	4.89597e-08	0	0	0	0	0	4.30814e-08	0	1.64819e-06	1.09052e-05	0	4.76241e-06	7.43158e-07
K10010	5.14612e-07	8.16943e-07	2.69549e-07	4.35405e-07	4.40025e-07	1.27626e-06	3.94877e-07	4.92642e-07	6.76425e-07	3.1295e-07	4.17895e-07	5.38557e-07	8.68154e-07	7.45409e-07	2.03224e-07	7.94871e-07	4.44372e-07	6.03139e-07	2.57555e-07	3.66265e-07	1.45402e-06	2.22674e-07	4.94796e-07	2.0268e-07
K02919	0	0	0	0	0	0	4.64562e-08	0	5.07319e-08	0	0	4.89597e-08	0	0	0	0	0	4.30814e-08	0	0	4.84674e-08	0	0	0
K02913	1.8105e-05	2.56827e-05	2.36664e-05	1.8541e-05	2.61501e-05	2.20994e-05	2.27635e-05	2.21689e-05	3.17751e-05	1.8099e-05	2.24768e-05	2.25704e-05	1.91821e-05	1.73164e-05	1.47337e-05	1.66923e-05	1.87525e-05	1.89558e-05	1.53503e-05	1.54747e-05	3.00013e-05	1.34495e-05	2.40595e-05	9.86374e-06
K02911	1.15086e-05	1.40923e-05	1.20219e-05	1.09214e-05	1.59666e-05	1.12848e-05	1.04759e-05	1.19219e-05	1.7976e-05	1.03274e-05	1.33428e-05	1.19951e-05	8.35081e-06	1.04931e-05	8.07814e-06	9.652e-06	1.00428e-05	8.96092e-06	7.77816e-06	8.88194e-06	1.42494e-05	7.12555e-06	1.31739e-05	6.01283e-06
K02916	1.08536e-05	1.57262e-05	1.4933e-05	9.68776e-06	1.59666e-05	1.36358e-05	1.31935e-05	1.41388e-05	1.93457e-05	1.34047e-05	1.40592e-05	1.24358e-05	1.17821e-05	1.10665e-05	6.96041e-06	1.00494e-05	1.15537e-05	1.21489e-05	9.8901e-06	1.14916e-05	1.80299e-05	8.46159e-06	1.68231e-05	5.60747e-06
K02914	9.30979e-06	6.94402e-06	6.84654e-06	7.5833e-06	7.54329e-06	9.87422e-06	7.34007e-06	6.89698e-06	7.1701e-06	6.78059e-06	5.82068e-06	4.84701e-06	7.31729e-06	1.02637e-05	5.74107e-06	5.56409e-06	6.97665e-06	5.7729e-06	6.69642e-06	1.02554e-05	1.1923e-05	4.63161e-06	1.32358e-05	1.89168e-06
K01338	1.93213e-05	1.51645e-05	1.86528e-05	1.32073e-05	2.01154e-05	3.68772e-05	2.12537e-05	1.75873e-05	1.7215e-05	1.37177e-05	2.2029e-05	1.27785e-05	1.17821e-05	1.50229e-05	1.13805e-05	1.22637e-05	1.25757e-05	1.61555e-05	8.34478e-06	1.99615e-05	3.21339e-05	8.14985e-06	2.77086e-05	5.53991e-06
K02687	7.90631e-06	1.06203e-05	1.09976e-05	6.89391e-06	1.05606e-05	1.28969e-05	7.85109e-06	7.93153e-06	9.58832e-06	7.66728e-06	1.06862e-05	7.5398e-06	2.52178e-06	3.55503e-06	2.03224e-06	3.46336e-06	5.86572e-06	6.33296e-06	2.11195e-06	4.71567e-06	1.64789e-05	1.73685e-06	1.12566e-05	2.43215e-06
K01790	5.61395e-07	3.21671e-06	2.58767e-06	1.19736e-06	1.19435e-06	2.21666e-06	8.91958e-06	2.0691e-06	7.44067e-07	1.61691e-06	1.22383e-06	4.89597e-07	4.96088e-07	2.6376e-06	1.01612e-06	6.81318e-07	4.44372e-07	9.04709e-07	1.33928e-06	7.05061e-06	2.94197e-05	8.01625e-07	1.73797e-05	1.689e-06
K01791	9.8244e-07	1.48071e-06	1.1321e-06	1.23365e-06	1.38294e-06	8.06059e-07	1.11495e-06	1.42866e-06	1.86017e-06	7.82376e-07	9.55188e-07	1.66463e-06	6.6145e-07	5.16053e-07	2.5403e-07	5.67765e-07	6.66559e-07	7.75465e-07	2.06044e-07	4.12049e-07	1.98716e-06	2.22674e-07	8.04044e-07	4.72919e-07
K01067	3.74263e-07	2.04236e-07	2.15639e-07	1.81419e-07	1.25722e-07	6.71716e-07	5.34246e-07	2.95585e-07	2.8748e-07	1.04317e-07	3.28346e-07	2.44799e-07	1.24022e-07	1.14678e-07	2.03224e-07	2.83882e-07	1.33312e-07	1.29244e-07	1.03022e-07	1.83133e-07	2.42337e-07	2.22674e-07	3.71097e-07	1.3512e-07
K00826	1.96956e-05	1.76664e-05	2.39898e-05	1.57471e-05	3.01103e-05	3.38545e-05	2.26009e-05	2.26123e-05	2.10875e-05	2.38364e-05	2.26559e-05	1.62057e-05	2.14145e-05	2.48279e-05	1.45305e-05	1.64652e-05	1.61752e-05	1.57247e-05	1.53503e-05	2.60048e-05	4.1682e-05	1.45183e-05	3.25947e-05	3.24287e-06
K00820	1.69822e-05	4.52893e-05	4.16722e-05	3.60298e-05	5.39974e-05	2.65999e-05	4.74085e-05	3.53717e-05	5.4114e-05	3.77105e-05	4.3073e-05	4.45534e-05	1.36424e-05	2.27063e-05	2.15925e-05	1.66923e-05	2.75511e-05	3.27849e-05	6.38736e-06	3.20482e-05	8.72414e-05	6.14579e-06	6.44472e-05	2.63483e-05
K01488	0	6.12708e-07	0	7.25675e-08	0	0	2.76414e-06	4.92642e-08	0	5.21584e-08	0	0	0	0	0	0	0	8.61627e-08	0	1.05301e-06	7.75479e-06	0	4.32947e-06	2.70239e-07
K01489	1.45027e-06	3.67625e-06	3.07285e-06	1.63277e-06	5.2803e-06	6.51564e-06	1.99761e-06	1.03455e-06	3.09464e-06	2.08634e-06	3.46256e-06	1.37087e-06	4.54747e-07	1.26146e-06	4.06447e-07	4.54212e-07	1.37755e-06	1.46477e-06	4.12088e-07	1.19036e-06	3.68352e-06	2.67208e-07	6.06125e-06	9.45838e-07
K01487	1.40816e-05	2.29765e-05	1.63346e-05	1.78879e-05	1.57152e-05	2.34429e-05	1.28916e-05	9.26166e-06	9.92653e-06	1.02752e-05	1.48054e-05	8.0294e-06	6.98657e-06	1.38761e-05	5.1314e-06	6.41574e-06	9.95394e-06	1.2709e-05	8.13873e-06	1.01639e-05	2.28766e-05	3.60731e-06	1.65138e-05	8.64766e-06
K01664	0	1.02118e-07	3.23458e-07	3.62838e-08	0	0	8.36211e-07	4.92642e-08	0	0	0	0	0	0	0	0	0	4.30814e-08	0	1.05301e-06	2.0841e-06	0	1.54624e-06	6.75598e-08
K01667	8.83261e-05	6.55597e-05	9.7954e-05	6.32426e-05	9.29711e-05	8.81963e-05	0.000105757	9.70504e-05	7.91755e-05	7.32304e-05	8.98474e-05	5.34151e-05	6.84188e-05	8.42313e-05	6.18816e-05	7.83515e-05	6.95443e-05	8.00021e-05	6.70673e-05	0.000100174	0.000101685	4.87655e-05	0.00011671	3.18882e-05
K01661	1.68418e-06	2.04236e-06	3.07285e-06	1.05223e-06	1.88582e-06	6.71716e-06	2.60154e-06	3.49776e-06	1.69106e-06	2.29497e-06	2.59692e-06	8.81275e-07	1.65363e-06	3.9564e-06	2.28627e-06	1.30586e-06	7.9987e-07	1.55093e-06	1.64835e-06	2.51807e-06	3.19885e-06	1.1579e-06	4.70056e-06	8.10718e-07
K01662	6.22212e-06	6.48449e-06	7.38563e-06	5.40628e-06	8.29762e-06	2.69358e-05	6.96842e-06	6.15802e-06	8.26929e-06	6.41548e-06	7.6415e-06	4.94493e-06	3.92736e-06	7.62611e-06	4.62334e-06	4.76922e-06	4.75478e-06	4.26506e-06	4.01785e-06	7.41687e-06	1.4201e-05	2.27127e-06	1.40398e-05	1.82412e-06
K01465	1.23507e-05	9.9565e-06	1.24531e-05	1.00143e-05	1.01206e-05	1.98156e-05	1.24503e-05	1.45822e-05	9.62214e-06	1.06925e-05	9.82053e-06	6.8054e-06	9.30165e-06	9.86234e-06	6.60477e-06	9.25456e-06	9.19851e-06	9.90871e-06	7.82967e-06	1.62988e-05	2.05017e-05	4.94335e-06	2.1771e-05	2.76995e-06
K01462	1.45027e-06	3.01248e-06	2.42594e-06	1.48763e-06	1.50866e-06	1.30985e-05	3.99523e-06	9.36019e-07	2.09692e-06	1.56475e-06	2.14917e-06	1.81151e-06	5.37428e-07	6.30731e-07	4.57253e-07	6.81318e-07	1.19981e-06	1.3786e-06	9.78708e-07	3.75422e-06	1.35224e-05	8.46159e-07	1.23081e-05	8.10718e-07
K02863	0.000159155	0.000147918	0.00015154	0.000133633	0.000192228	0.000167727	0.00016996	0.000165331	0.000180825	0.000140045	0.000160054	0.000146439	0.000126378	0.000140481	0.000117362	0.000130472	0.000137178	0.000146132	0.000126614	0.000164362	0.000211463	9.41018e-05	0.000195506	6.76274e-05
K02860	1.26314e-06	2.34871e-06	2.2103e-06	9.79661e-07	2.20013e-06	1.02772e-05	2.18344e-06	3.39923e-06	1.64033e-06	2.86871e-06	2.32827e-06	9.79195e-07	7.44132e-07	2.86696e-06	1.93062e-06	1.53296e-06	9.33182e-07	1.07703e-06	1.54533e-06	2.79277e-06	5.67069e-06	1.73685e-06	5.9994e-06	0
K02867	8.01391e-05	7.12273e-05	8.09185e-05	5.90337e-05	9.79371e-05	8.83978e-05	8.57116e-05	8.74932e-05	8.89837e-05	7.25523e-05	8.00268e-05	6.74176e-05	6.7964e-05	6.77749e-05	5.66486e-05	6.80182e-05	6.62559e-05	7.33245e-05	6.52129e-05	8.48362e-05	0.000105659	5.264e-05	9.59286e-05	3.06722e-05
K02864	6.70399e-05	6.51512e-05	6.329e-05	5.02167e-05	7.54958e-05	6.93211e-05	6.83602e-05	6.63096e-05	8.31664e-05	5.78958e-05	6.70124e-05	5.58141e-05	5.41149e-05	5.86007e-05	4.86721e-05	5.42783e-05	5.52799e-05	5.64797e-05	4.88324e-05	7.55422e-05	8.67082e-05	4.31096e-05	8.87541e-05	2.54701e-05
K02041	4.21046e-07	7.65884e-07	1.07819e-06	5.8054e-07	5.65747e-07	3.35858e-07	5.80702e-07	6.40434e-07	1.35285e-06	6.78059e-07	7.46241e-07	7.34396e-07	2.48044e-07	0	3.04835e-07	5.67765e-07	3.11061e-07	5.16976e-07	2.57555e-07	3.20482e-07	9.20881e-07	1.78139e-07	3.09248e-07	1.3512e-07
K02040	1.40349e-07	1.02118e-06	8.08646e-07	2.17703e-07	0	0	2.94997e-06	0	3.38212e-08	5.21584e-08	0	0	0	0	0	0	1.77749e-07	0	0	1.60241e-06	1.08567e-05	0	6.1231e-06	6.75598e-07
K02045	4.67829e-07	8.68002e-07	3.77368e-07	5.07973e-07	3.14304e-07	6.71716e-07	3.48421e-07	4.92642e-08	6.42603e-07	3.65109e-07	3.58195e-07	5.38557e-07	1.24022e-07	1.72018e-07	3.04835e-07	0	3.55498e-07	3.44651e-07	5.1511e-08	9.15663e-08	2.90805e-07	8.90694e-08	6.80345e-07	0
K05540	1.07601e-06	1.1233e-06	1.45556e-06	9.79661e-07	1.32008e-06	9.40402e-07	1.20786e-06	1.18234e-06	1.03155e-06	1.51259e-06	8.65639e-07	1.07711e-06	7.44132e-07	5.16053e-07	3.55641e-07	5.67765e-07	7.10996e-07	9.4779e-07	5.66621e-07	5.03615e-07	2.61724e-06	5.78951e-07	9.27743e-07	2.0268e-07
K02049	1.02922e-06	1.94024e-06	1.34774e-06	7.25675e-07	2.82873e-06	1.4106e-06	1.34723e-06	1.77351e-06	4.00782e-06	5.21584e-07	1.46263e-06	1.86047e-06	1.15754e-06	1.08944e-06	7.11283e-07	9.08424e-07	2.44405e-06	1.07703e-06	1.03022e-06	1.60241e-06	2.52031e-06	4.45347e-07	1.60809e-06	1.28364e-06
K18968	4.21046e-07	3.06354e-07	2.15639e-07	0	3.77165e-07	0	3.01965e-07	1.3794e-06	1.38667e-06	2.60792e-07	2.08947e-07	7.83356e-07	8.26813e-08	2.86696e-07	5.08059e-08	0	1.11093e-06	4.30814e-08	0	5.95181e-07	1.16322e-06	0	1.85549e-07	9.45838e-07
K12111	1.07601e-06	8.16943e-07	1.07819e-06	1.26993e-06	1.38294e-06	1.94798e-06	1.27754e-06	9.85283e-07	8.96263e-07	8.34534e-07	1.94023e-06	1.37087e-06	4.96088e-07	9.17427e-07	3.55641e-07	3.40659e-07	6.22121e-07	9.90871e-07	2.57555e-07	1.14458e-06	2.47184e-06	2.67208e-07	2.96878e-06	2.70239e-07
K03316	9.35658e-08	2.09342e-06	4.31278e-07	9.79661e-07	0	0	6.66646e-06	9.85283e-08	1.01464e-07	1.56475e-07	0	0	0	0	0	0	0	3.0157e-07	0	3.8e-06	2.32644e-05	4.45347e-08	1.61427e-05	2.49971e-06
K03315	3.88298e-06	2.96142e-06	4.31278e-06	2.21331e-06	4.71456e-06	2.47863e-05	3.62358e-06	4.58157e-06	3.21302e-06	3.70325e-06	4.35804e-06	1.41983e-06	4.13406e-06	6.76602e-06	4.06447e-06	2.66849e-06	2.71067e-06	3.53267e-06	4.58448e-06	7.32531e-06	9.74195e-06	3.3401e-06	1.47202e-05	3.37799e-07
K03313	6.59639e-06	8.37367e-06	8.19428e-06	3.99121e-06	1.09378e-05	3.29812e-05	7.5259e-06	1.19219e-05	6.45986e-06	8.60613e-06	9.67128e-06	3.81886e-06	5.37428e-06	9.00225e-06	7.7225e-06	6.98351e-06	3.95491e-06	6.11755e-06	6.49038e-06	1.2453e-05	1.8563e-05	6.36846e-06	2.25751e-05	4.05359e-07
K03310	9.54371e-06	2.26702e-05	1.43939e-05	1.61826e-05	1.97383e-05	1.18894e-05	1.35652e-05	1.85726e-05	3.61211e-05	1.70036e-05	1.13727e-05	2.41371e-05	9.13628e-06	5.16053e-06	4.21689e-06	6.7564e-06	1.00428e-05	1.17181e-05	4.58448e-06	6.86748e-06	1.97262e-05	5.34417e-06	8.72078e-06	1.06745e-05
K03311	9.35658e-08	1.02118e-06	4.31278e-07	3.26554e-07	0	0	2.99642e-06	0	0	1.04317e-07	0	0	0	5.73392e-08	0	0	0	1.29244e-07	0	1.51084e-06	1.12929e-05	4.45347e-08	7.36009e-06	2.0268e-07
K17103	1.16957e-06	1.1233e-06	1.29383e-06	7.25675e-07	9.42911e-07	1.21581e-05	1.81179e-06	1.67498e-06	1.18374e-06	1.40828e-06	1.43278e-06	7.34396e-07	6.2011e-07	4.01374e-07	6.60477e-07	1.07875e-06	1.46643e-06	9.90871e-07	1.54533e-06	1.55663e-06	3.19885e-06	5.78951e-07	8.34968e-06	0
K03790	0	2.04236e-07	2.15639e-07	0	0	0	1.34723e-06	0	0	5.21584e-08	0	0	0	0	0	0	0	0	0	7.32531e-07	5.71916e-06	0	2.35028e-06	2.70239e-07
K03797	1.15554e-05	1.1233e-05	8.73338e-06	7.03905e-06	1.10635e-05	6.93211e-05	1.10101e-05	1.10352e-05	9.8758e-06	1.15792e-05	1.31935e-05	4.2595e-06	4.13406e-06	7.68345e-06	7.62089e-06	9.02746e-06	9.68732e-06	8.40087e-06	6.74794e-06	1.49711e-05	2.18103e-05	5.29963e-06	3.93981e-05	8.10718e-07
K03798	4.13561e-05	6.15771e-05	4.59311e-05	4.4375e-05	5.1483e-05	9.95483e-05	4.929e-05	4.81311e-05	6.03878e-05	4.8403e-05	5.30129e-05	4.47492e-05	2.62927e-05	3.11925e-05	3.23634e-05	3.20219e-05	3.06173e-05	3.20525e-05	2.98248e-05	4.37687e-05	0.00010532	2.7567e-05	7.18691e-05	2.3173e-05
K03799	9.35658e-08	1.1233e-06	8.62556e-07	5.07973e-07	0	0	5.96962e-06	3.44849e-07	3.38212e-08	1.04317e-07	0	0	0	0	0	0	0	2.15407e-07	0	2.33494e-06	1.7836e-05	0	1.32358e-05	1.95924e-06
K03402	1.40349e-07	4.59531e-07	4.85188e-07	3.62838e-07	3.14304e-07	2.68686e-06	5.80702e-07	4.43378e-07	1.86017e-07	3.1295e-07	5.07444e-07	1.46879e-07	3.30725e-07	1.20412e-06	5.58865e-07	3.97435e-07	4.44372e-08	2.15407e-07	5.66621e-07	1.05301e-06	1.01782e-06	1.78139e-07	1.60809e-06	6.75598e-08
K14717	9.35658e-08	1.02118e-07	1.07819e-07	1.08851e-07	6.28608e-08	8.06059e-07	2.32281e-08	1.47793e-07	3.38212e-08	1.56475e-07	2.98496e-08	4.89597e-08	2.89385e-07	0	1.01612e-07	0	0	4.30814e-08	1.03022e-07	0	9.69348e-08	0	6.18495e-08	0
K03406	2.43271e-06	1.9913e-06	3.01894e-06	9.79661e-07	2.64015e-06	2.68686e-07	3.25193e-06	4.43378e-06	7.60978e-06	2.24281e-06	9.55188e-07	5.92413e-06	1.3229e-06	3.44035e-07	5.08059e-07	3.40659e-07	5.46578e-06	1.12012e-06	5.1511e-08	2.56386e-06	9.35421e-06	4.45347e-08	1.91734e-06	3.58067e-06
K13444	3.97654e-06	3.1146e-06	2.69549e-06	1.59649e-06	4.21167e-06	3.62726e-06	2.76414e-06	1.62572e-06	3.21302e-06	2.97303e-06	5.64158e-06	2.05631e-06	1.40558e-06	1.3188e-06	4.57253e-07	1.36264e-06	1.02206e-06	2.28331e-06	6.69642e-07	3.5253e-06	5.42835e-06	3.11743e-07	2.47398e-06	4.72919e-07
K19430	8.42092e-07	1.02118e-06	8.08646e-07	1.7779e-06	1.00577e-06	5.57524e-06	4.41334e-07	1.08381e-06	5.91872e-07	6.25901e-07	4.17895e-07	5.87517e-07	3.30725e-07	2.29357e-07	2.03224e-07	3.40659e-07	3.99935e-07	1.07703e-06	2.57555e-07	7.32531e-07	2.18103e-06	1.78139e-07	2.90693e-06	6.08039e-07
K02315	0	0	2.15639e-07	0	0	0	2.32281e-08	0	1.01464e-07	0	0	4.89597e-08	0	0	0	0	0	0	0	0	2.90805e-07	0	6.18495e-08	0
K02314	2.39528e-05	3.53328e-05	4.03784e-05	1.98109e-05	3.86594e-05	0.000157249	3.5237e-05	3.3007e-05	4.34265e-05	2.73832e-05	4.14611e-05	3.18728e-05	1.84379e-05	2.00114e-05	1.43273e-05	1.78278e-05	2.15521e-05	2.0636e-05	1.58139e-05	2.28e-05	8.19099e-05	1.43402e-05	4.24288e-05	1.24986e-05
K02316	2.09587e-05	1.70026e-05	3.48257e-05	9.36121e-06	1.69095e-05	0.000135754	1.95813e-05	2.43858e-05	1.24969e-05	1.81511e-05	1.83277e-05	1.00857e-05	8.55751e-06	1.69724e-05	1.10249e-05	1.13553e-05	7.15439e-06	1.03826e-05	1.55563e-05	2.17928e-05	3.50419e-05	1.0243e-05	3.56253e-05	2.36459e-06
K06167	2.80697e-07	2.55295e-07	2.15639e-07	7.25675e-08	8.1719e-07	4.70201e-07	4.64562e-07	1.47793e-07	4.39676e-07	1.04317e-07	4.47744e-07	4.89597e-07	4.13406e-08	2.29357e-07	1.52418e-07	2.27106e-07	3.99935e-07	1.29244e-07	5.1511e-08	4.57832e-07	1.26015e-06	4.45347e-08	1.05144e-06	1.3512e-07
K02313	2.59177e-05	4.05408e-05	3.36397e-05	2.83739e-05	4.14252e-05	5.27969e-05	3.52602e-05	2.96078e-05	4.90408e-05	2.91565e-05	3.3342e-05	3.66708e-05	1.93061e-05	1.98967e-05	1.38192e-05	1.86795e-05	2.49737e-05	2.14114e-05	1.53503e-05	2.35783e-05	7.83718e-05	1.45628e-05	5.54172e-05	1.46605e-05
K06168	3.98122e-05	5.1978e-05	5.612e-05	3.54129e-05	6.3678e-05	7.41574e-05	4.52483e-05	4.63576e-05	5.69888e-05	4.35001e-05	5.68337e-05	4.12241e-05	2.98893e-05	3.03898e-05	2.55046e-05	2.57197e-05	3.23059e-05	3.31727e-05	2.53434e-05	4.69278e-05	9.89705e-05	2.16884e-05	6.4942e-05	1.62144e-05
K19055	1.59062e-06	2.55295e-06	4.09714e-06	1.41507e-06	3.26876e-06	3.56009e-06	3.41453e-06	4.63083e-06	1.70797e-06	3.18166e-06	3.49241e-06	2.39903e-06	1.90167e-06	4.87383e-06	3.20077e-06	2.04395e-06	1.24424e-06	2.49872e-06	1.85439e-06	4.85302e-06	7.36705e-06	2.58301e-06	4.82426e-06	1.3512e-07
K09482	4.67829e-08	9.7012e-07	1.07819e-07	1.08851e-07	2.51443e-07	6.71716e-07	1.62597e-07	1.03455e-06	6.42603e-07	3.65109e-07	3.28346e-07	1.07711e-06	2.89385e-07	2.29357e-07	1.52418e-07	5.67765e-08	1.77749e-07	1.29244e-07	5.1511e-08	4.57832e-08	2.90805e-07	1.78139e-07	2.47398e-07	0
K05366	7.48526e-06	1.37859e-05	1.44478e-05	7.69216e-06	9.74342e-06	2.23681e-05	2.94764e-05	1.00006e-05	8.79352e-06	9.6493e-06	1.38801e-05	6.31581e-06	3.14189e-06	4.47246e-06	3.50561e-06	6.69962e-06	5.33247e-06	9.04709e-06	3.2967e-06	1.62988e-05	8.56904e-05	2.62755e-06	5.64686e-05	6.48574e-06
K11755	4.21046e-07	2.55295e-07	2.69549e-07	2.17703e-07	5.02886e-07	6.78433e-06	3.94877e-07	6.40434e-07	5.74961e-07	4.17267e-07	6.56692e-07	9.79195e-08	1.24022e-07	8.60088e-07	5.08059e-08	5.10988e-07	1.77749e-07	1.03395e-06	4.63599e-07	2.28916e-07	6.30076e-07	2.67208e-07	2.84508e-06	0
K11754	2.1988e-06	3.7273e-06	4.79797e-06	2.4673e-06	2.57729e-06	7.7919e-06	6.22513e-06	3.84261e-06	2.3844e-06	2.34713e-06	4.0297e-06	2.39903e-06	9.92176e-07	2.35091e-06	9.14506e-07	2.10073e-06	1.06649e-06	1.93866e-06	9.78708e-07	4.3494e-06	1.51703e-05	1.33604e-06	9.95777e-06	7.43158e-07
K11753	5.52038e-06	7.0972e-06	6.68481e-06	4.31777e-06	6.47466e-06	1.66585e-05	8.17628e-06	1.13308e-05	6.62896e-06	6.25901e-06	8.92504e-06	4.89597e-06	5.20892e-06	5.44722e-06	3.91206e-06	5.50732e-06	4.79922e-06	4.69587e-06	6.69642e-06	9.2482e-06	1.16806e-05	2.13767e-06	1.11329e-05	1.55388e-06
K11752	1.21635e-06	1.22542e-06	2.04857e-06	1.70534e-06	1.88582e-06	8.7323e-06	2.53186e-06	3.9904e-06	1.01464e-06	1.8777e-06	2.53722e-06	8.32315e-07	6.2011e-07	1.03211e-06	1.32095e-06	1.81685e-06	9.77619e-07	1.42169e-06	2.11195e-06	2.42651e-06	5.96149e-06	9.79764e-07	5.00981e-06	0
K01681	1.26314e-06	4.95272e-06	3.23458e-06	4.64432e-06	1.7601e-06	2.351e-06	8.8499e-06	3.9904e-06	5.00554e-06	2.66008e-06	1.76113e-06	3.5251e-06	1.03352e-06	1.03211e-06	3.04835e-07	6.24541e-07	1.68861e-06	2.62796e-06	1.54533e-07	4.76145e-06	3.01467e-05	1.20244e-06	1.7256e-05	2.16191e-06
K11991	1.21635e-06	1.68495e-06	1.56338e-06	1.48763e-06	1.63438e-06	7.18736e-06	1.78856e-06	1.03455e-06	1.23448e-06	7.82376e-07	9.85037e-07	8.81275e-07	5.78769e-07	3.44035e-07	3.55641e-07	5.67765e-07	7.55433e-07	6.03139e-07	2.06044e-07	9.61447e-07	7.70632e-06	2.22674e-07	5.31906e-06	7.43158e-07
K09793	6.5496e-07	1.02118e-06	1.50947e-06	7.61959e-07	1.57152e-06	3.69444e-06	1.88147e-06	2.611e-06	5.07319e-07	1.61691e-06	1.07459e-06	3.91678e-07	4.96088e-07	1.3188e-06	1.01612e-06	9.08424e-07	1.11093e-06	5.60058e-07	1.59684e-06	1.87711e-06	3.29578e-06	7.5709e-07	2.78323e-06	0
K11626	9.35658e-08	0	0	0	1.88582e-07	6.71716e-08	9.29123e-08	4.92642e-08	1.86017e-07	4.69425e-07	1.49248e-07	1.95839e-07	1.65363e-07	1.14678e-07	1.52418e-07	0	0	0	0	0	9.69348e-08	4.45347e-08	1.23699e-07	0
K07091	2.43271e-06	2.45083e-06	1.1321e-06	1.1248e-06	1.25722e-06	3.76832e-05	2.0673e-06	1.87204e-06	2.14765e-06	2.76439e-06	3.70135e-06	8.32315e-07	4.54747e-07	4.01374e-07	5.58865e-07	1.07875e-06	2.13299e-06	2.62796e-06	1.54533e-06	2.60964e-06	3.44119e-06	7.5709e-07	2.13381e-05	1.3512e-07
K07095	4.21046e-07	1.53177e-07	4.31278e-07	1.81419e-07	5.02886e-07	6.71716e-07	3.71649e-07	3.44849e-07	3.21302e-07	6.25901e-07	8.95489e-07	3.91678e-07	0	2.86696e-07	2.5403e-07	5.67765e-08	1.77749e-07	3.44651e-07	0	1.3735e-07	1.79329e-06	4.45347e-08	2.47398e-07	0
K01449	4.67829e-08	5.1059e-08	1.23992e-06	1.88676e-06	5.02886e-07	2.41818e-06	1.1614e-07	9.85283e-08	2.36749e-07	3.1295e-07	0	0	0	0	5.08059e-08	0	0	4.30814e-07	2.06044e-07	2.74699e-07	2.56877e-05	8.90694e-08	0	8.78278e-07
K07099	9.35658e-08	0	0	0	0	2.01515e-06	2.32281e-08	0	1.69106e-08	5.21584e-08	2.98496e-08	0	0	5.73392e-08	0	5.67765e-08	0	0	0	0	0	4.45347e-08	0	0
K07098	7.85952e-06	6.02496e-06	7.65518e-06	5.18858e-06	6.4118e-06	1.6457e-05	7.43299e-06	7.58668e-06	4.41367e-06	5.94606e-06	6.65647e-06	2.69279e-06	6.03573e-06	8.14216e-06	8.5862e-06	6.13186e-06	4.84366e-06	5.64366e-06	6.33585e-06	1.40097e-05	9.93582e-06	4.14173e-06	1.50913e-05	2.0268e-07
K07560	3.04089e-06	4.79954e-06	5.33706e-06	3.37439e-06	6.16035e-06	5.57524e-06	3.50744e-06	3.3007e-06	5.42831e-06	2.92087e-06	5.31323e-06	4.21054e-06	2.14971e-06	2.98164e-06	6.09671e-07	2.49816e-06	3.77717e-06	2.06791e-06	1.49382e-06	2.70121e-06	7.94866e-06	1.60325e-06	5.19536e-06	1.48632e-06
K07566	3.69585e-06	4.08472e-06	7.00826e-06	2.93898e-06	6.85182e-06	1.01429e-05	6.13221e-06	5.02495e-06	5.83416e-06	5.0072e-06	6.74601e-06	4.21054e-06	1.86033e-06	3.66971e-06	1.93062e-06	2.55494e-06	2.08855e-06	4.26506e-06	2.00893e-06	3.20482e-06	1.87569e-05	2.09313e-06	7.36009e-06	1.21608e-06
K07568	2.63855e-05	2.56827e-05	3.04051e-05	2.29676e-05	3.93508e-05	6.52908e-05	2.97552e-05	2.92629e-05	2.68033e-05	2.5036e-05	3.69837e-05	2.13464e-05	1.27329e-05	2.30504e-05	1.44289e-05	2.12344e-05	1.56863e-05	2.15407e-05	1.61229e-05	2.71952e-05	6.08751e-05	1.42066e-05	4.92322e-05	6.2155e-06
K09861	4.49116e-06	6.68872e-06	5.22924e-06	9.17979e-06	5.21744e-06	3.02272e-06	5.6212e-06	1.03947e-05	9.90962e-06	6.41548e-06	3.99985e-06	9.05755e-06	7.44132e-07	1.26146e-06	1.06692e-06	5.67765e-07	1.5553e-06	4.73895e-06	1.03022e-07	1.78554e-06	7.07624e-06	8.01625e-07	2.22658e-06	1.28364e-06
K06307	4.67829e-08	0	0	0	0	3.56009e-06	0	0	0	0	0	0	0	0	0	0	0	0	0	0	0	0	0	0
K11175	1.26314e-06	2.80824e-06	1.88684e-06	1.16108e-06	1.7601e-06	4.36615e-06	1.50983e-06	2.70953e-06	4.02473e-06	1.82554e-06	1.37308e-06	3.42718e-06	1.86033e-06	4.58714e-07	6.60477e-07	8.51647e-07	1.59974e-06	1.1632e-06	1.08173e-06	4.12049e-07	2.0841e-06	8.01625e-07	8.04044e-07	1.14852e-06
K01929	4.30402e-06	5.15696e-06	8.46383e-06	3.51952e-06	7.8576e-06	1.71287e-05	7.64204e-06	5.32053e-06	4.4644e-06	5.268e-06	6.83556e-06	3.5251e-06	2.2324e-06	4.30044e-06	1.82901e-06	3.06593e-06	3.02173e-06	3.31727e-06	2.93612e-06	7.14217e-06	2.0841e-05	2.36034e-06	1.79982e-05	1.48632e-06
K01928	6.36247e-06	9.75226e-06	1.03507e-05	5.15229e-06	1.2635e-05	3.18393e-05	1.30542e-05	1.23653e-05	9.70669e-06	8.76261e-06	1.09548e-05	8.17628e-06	3.80334e-06	3.89906e-06	2.64191e-06	4.65567e-06	6.7989e-06	7.10843e-06	4.42994e-06	9.84338e-06	3.70776e-05	2.85022e-06	2.88219e-05	5.13455e-06
K01923	0.000136887	0.000138625	0.0001627	0.000125106	0.000160546	0.000137097	0.000147452	0.000147004	0.000184292	0.000126954	0.000149218	0.000132093	0.000108354	0.000118807	9.582e-05	0.000107705	0.000116692	0.000122179	8.39629e-05	0.000151039	0.000196778	7.30815e-05	0.000186476	5.53991e-05
K01921	1.06197e-05	9.19061e-06	9.86548e-06	6.31337e-06	9.42911e-06	2.0353e-05	1.49821e-05	8.37491e-06	8.26929e-06	6.62411e-06	1.04175e-05	4.74909e-06	3.38993e-06	6.65135e-06	3.55641e-06	4.71245e-06	6.39896e-06	5.34209e-06	3.96634e-06	1.16289e-05	4.19728e-05	4.09719e-06	3.26565e-05	2.76995e-06
K01926	1.45027e-05	1.50624e-05	1.57416e-05	1.34613e-05	1.35779e-05	1.30985e-05	1.48195e-05	1.2119e-05	8.69206e-06	1.5804e-05	1.73128e-05	1.23868e-05	1.00458e-05	1.00917e-05	9.04345e-06	8.80035e-06	8.93188e-06	2.05498e-05	2.73008e-06	1.03928e-05	1.38132e-05	2.22674e-06	1.42872e-05	1.58766e-05
K01925	1.64676e-05	1.56751e-05	1.77902e-05	1.08488e-05	1.68467e-05	3.63398e-05	1.96277e-05	1.57645e-05	1.79422e-05	1.31961e-05	2.13126e-05	1.38066e-05	8.68154e-06	1.10091e-05	6.60477e-06	1.23205e-05	9.73175e-06	1.38722e-05	8.80837e-06	1.49253e-05	3.16008e-05	5.70044e-06	3.17288e-05	6.08039e-06
K01924	2.82101e-05	1.31222e-05	1.88684e-05	1.90127e-05	1.86068e-05	3.6407e-05	2.28332e-05	1.87696e-05	1.53548e-05	1.45522e-05	1.54323e-05	8.37211e-06	1.43452e-05	1.98967e-05	1.48861e-05	1.64652e-05	1.88414e-05	2.14545e-05	1.23626e-05	4.2441e-05	2.74326e-05	9.88671e-06	4.52738e-05	2.43215e-06
K00324	9.35658e-08	2.55295e-07	1.61729e-07	7.25675e-08	0	0	9.52351e-07	4.92642e-08	0	0	0	0	0	0	0	0	0	8.61627e-08	0	5.95181e-07	3.19885e-06	0	1.91734e-06	4.05359e-07
K07783	1.63272e-05	1.05692e-05	2.21569e-05	1.29896e-05	1.88582e-05	1.19565e-05	2.02781e-05	1.47793e-05	1.75363e-05	1.38741e-05	1.84471e-05	9.10651e-06	1.67843e-05	1.62843e-05	1.1787e-05	1.62948e-05	1.27535e-05	1.69741e-05	8.19024e-06	2.7653e-05	2.25858e-05	8.28346e-06	2.05959e-05	5.74259e-06
K06941	5.00577e-06	7.40355e-06	7.16999e-06	3.51952e-06	5.97177e-06	9.26968e-06	8.75699e-06	5.66538e-06	6.18929e-06	4.43346e-06	5.52218e-06	2.83966e-06	3.59664e-06	3.26833e-06	4.62334e-06	3.74725e-06	2.84398e-06	4.26506e-06	3.09066e-06	1.06675e-05	2.95651e-05	2.93929e-06	1.50294e-05	3.58067e-06
K06942	9.16477e-05	8.77193e-05	0.000103938	6.6109e-05	0.000109252	0.0001109	8.77789e-05	9.15821e-05	0.000108448	7.46908e-05	8.27431e-05	7.38313e-05	7.23461e-05	8.19377e-05	5.05011e-05	6.13186e-05	7.86095e-05	7.07396e-05	5.67136e-05	0.000116152	0.000138181	4.91663e-05	0.000117576	2.83076e-05
K07148	1.40349e-07	2.04236e-07	8.08646e-07	3.26554e-07	6.28608e-07	8.7323e-07	6.27158e-07	5.9117e-07	7.44067e-07	4.69425e-07	4.77594e-07	3.91678e-07	4.13406e-08	2.86696e-07	7.62089e-07	7.38094e-07	3.99935e-07	4.73895e-07	1.03022e-07	3.20482e-07	1.84176e-06	2.67208e-07	2.47398e-07	6.08039e-07
K10805	4.67829e-08	9.19061e-07	9.16465e-07	5.07973e-07	0	0	4.73853e-06	0	0	5.21584e-08	0	0	4.13406e-08	0	0	0	0	1.29244e-07	0	1.60241e-06	1.37647e-05	0	7.60749e-06	1.28364e-06
K06949	5.84786e-06	7.7099e-06	9.75766e-06	6.13195e-06	1.20693e-05	1.73974e-05	7.99046e-06	7.73447e-06	7.40685e-06	6.31116e-06	1.20592e-05	5.63037e-06	3.14189e-06	6.99538e-06	4.87737e-06	4.76922e-06	3.64385e-06	4.3943e-06	5.66621e-06	6.13494e-06	1.80299e-05	3.74092e-06	1.25555e-05	1.95924e-06
K01815	0	0	0	0	0	0	0	0	1.69106e-08	0	0	0	0	0	0	0	0	0	0	0	0	0	0	0
K01814	5.14612e-07	1.02118e-06	3.77368e-07	5.8054e-07	1.25722e-07	9.13533e-06	1.67242e-06	7.88227e-07	5.91872e-07	4.17267e-07	9.85037e-07	3.42718e-07	8.26813e-08	6.30731e-07	5.08059e-08	5.67765e-07	8.88745e-07	3.87732e-07	3.60577e-07	1.19036e-06	5.42835e-06	8.90694e-08	8.96818e-06	2.0268e-07
K05808	5.23968e-06	5.82072e-06	7.65518e-06	5.91425e-06	1.02463e-05	1.18894e-05	7.54913e-06	7.48815e-06	7.1701e-06	8.44966e-06	8.59669e-06	5.72829e-06	4.50613e-06	4.41512e-06	3.60722e-06	4.59889e-06	4.66591e-06	5.68674e-06	4.79052e-06	4.99037e-06	1.26015e-05	5.07696e-06	9.09188e-06	2.0268e-06
K01812	1.68418e-05	3.30862e-05	2.64697e-05	1.49852e-05	3.04246e-05	2.41146e-05	1.73281e-05	2.83269e-05	5.88997e-05	2.19587e-05	1.97007e-05	4.377e-05	2.32334e-05	1.0149e-05	6.35074e-06	1.14688e-05	1.90191e-05	1.33983e-05	8.85989e-06	8.74459e-06	3.29094e-05	1.27815e-05	1.4782e-05	1.39173e-05
K01811	2.52628e-06	3.21671e-06	4.4206e-06	2.35844e-06	3.96023e-06	4.09747e-06	3.62358e-06	3.94113e-06	4.36294e-06	2.92087e-06	4.35804e-06	2.69279e-06	2.02569e-06	1.66284e-06	1.6766e-06	2.15751e-06	1.42199e-06	2.88645e-06	1.85439e-06	2.93012e-06	5.13755e-06	1.38058e-06	3.40172e-06	1.75656e-06
K01810	9.42675e-05	0.000106713	0.000129869	8.23278e-05	0.000127167	0.000130246	0.000116814	0.000118333	0.000131463	0.000104682	0.000121727	9.43944e-05	8.22266e-05	9.98275e-05	6.34566e-05	8.34614e-05	7.86539e-05	8.948e-05	6.70673e-05	0.000108186	0.000179814	5.96765e-05	0.000141079	4.72243e-05
K05807	1.87132e-07	5.1059e-07	0	1.81419e-07	0	8.53079e-06	3.01965e-07	3.94113e-07	4.56587e-07	1.04317e-07	4.77594e-07	2.44799e-07	0	0	1.01612e-07	3.97435e-07	2.66623e-07	3.0157e-07	0	6.86748e-07	0	4.45347e-08	5.38091e-06	0
K01818	3.30755e-05	3.84474e-05	3.65508e-05	3.14217e-05	3.57049e-05	5.59539e-05	3.14508e-05	3.84261e-05	3.8218e-05	4.21961e-05	3.83269e-05	3.0404e-05	3.70826e-05	4.81076e-05	3.73423e-05	3.38956e-05	3.23947e-05	3.10617e-05	3.85302e-05	3.15446e-05	4.70134e-05	4.164e-05	3.9027e-05	1.70926e-05
K04047	0	6.63767e-07	7.54736e-07	0	0	0	2.20667e-06	1.97057e-07	3.38212e-08	1.04317e-07	0	0	0	0	0	0	0	1.72325e-07	0	1.00723e-06	8.43333e-06	0	5.13351e-06	8.10718e-07
K04043	0.000416134	0.000415058	0.000471171	0.00035032	0.000500435	0.000461939	0.000430811	0.000439584	0.000513609	0.000382112	0.000439148	0.000384236	0.000348006	0.000380618	0.000289594	0.000319879	0.00036203	0.000359514	0.00030922	0.000437916	0.000553207	0.000257054	0.00049962	0.000182817
K04041	4.72507e-06	7.76096e-06	7.06217e-06	4.20892e-06	8.98909e-06	3.75489e-05	7.03811e-06	9.55725e-06	7.89726e-06	7.61512e-06	7.19376e-06	4.84701e-06	5.16758e-06	4.70181e-06	4.67414e-06	4.48534e-06	4.84366e-06	4.69587e-06	5.66621e-06	9.75182e-06	1.30862e-05	5.03242e-06	2.25132e-05	1.21608e-06
K04566	4.67829e-07	1.53177e-07	3.77368e-07	3.62838e-08	7.54329e-07	0	2.78737e-07	8.86755e-07	1.50504e-06	4.17267e-07	1.79098e-07	9.79195e-07	8.26813e-08	1.14678e-07	5.08059e-08	0	2.17742e-06	3.0157e-07	0	4.57832e-07	1.64789e-06	0	3.71097e-07	1.41876e-06
K15050	4.67829e-07	6.12708e-07	5.39097e-07	2.9027e-07	4.40025e-07	2.61969e-06	4.41334e-07	5.41906e-07	4.90408e-07	4.69425e-07	5.37293e-07	9.79195e-08	2.48044e-07	5.73392e-07	3.55641e-07	7.38094e-07	2.66623e-07	3.87732e-07	3.09066e-07	1.14458e-06	1.26015e-06	6.23486e-07	1.23699e-06	0
K00783	9.8244e-07	1.1233e-06	1.40165e-06	1.26993e-06	1.82296e-06	5.57524e-06	1.4866e-06	1.03455e-06	1.16683e-06	1.30396e-06	1.73128e-06	1.02815e-06	4.54747e-07	7.45409e-07	3.55641e-07	1.13553e-06	7.10996e-07	8.61627e-07	6.69642e-07	7.32531e-07	3.10191e-06	5.34417e-07	3.33987e-06	2.0268e-07
K00784	4.30402e-06	6.38237e-06	7.2239e-06	3.70094e-06	6.4118e-06	1.50464e-05	7.47944e-06	1.08381e-05	3.88944e-06	7.04138e-06	7.16391e-06	4.0147e-06	3.80334e-06	7.28208e-06	6.9096e-06	5.39376e-06	3.28836e-06	3.79116e-06	5.20261e-06	8.83615e-06	1.70605e-05	4.94335e-06	1.66994e-05	5.40479e-07
K00036	0	4.59531e-07	2.69549e-07	1.81419e-07	0	0	2.8106e-06	4.92642e-08	3.38212e-08	5.21584e-08	0	0	0	0	0	0	0	0	0	1.32771e-06	1.15352e-05	0	6.06125e-06	4.05359e-07
K00789	6.79287e-05	7.67416e-05	9.09996e-05	6.66895e-05	8.68107e-05	9.51821e-05	8.57813e-05	7.77881e-05	8.44854e-05	6.78059e-05	8.52505e-05	5.7087e-05	4.8782e-05	6.19837e-05	5.1314e-05	5.37673e-05	5.73685e-05	6.17356e-05	4.98111e-05	8.7629e-05	0.000143803	3.84335e-05	0.000118318	2.76995e-05
K00030	0	0	0	0	0	6.71716e-07	2.32281e-08	0	0	0	0	0	0	0	0	0	0	0	0	0	0	0	0	0
K00031	2.33914e-06	1.37859e-06	1.34774e-06	2.9027e-07	9.42911e-07	1.19565e-05	2.18344e-06	1.62572e-06	1.60651e-06	5.21584e-07	6.26842e-07	7.34396e-07	7.02791e-07	5.73392e-07	4.57253e-07	1.13553e-06	1.73305e-06	3.87732e-07	5.66621e-07	1.23615e-06	4.11973e-06	2.67208e-07	2.78323e-06	3.04019e-06
K01258	2.14733e-05	1.44497e-05	2.00544e-05	1.38967e-05	2.40128e-05	2.76075e-05	2.15092e-05	2.19718e-05	1.54056e-05	1.77339e-05	2.01186e-05	9.69403e-06	1.50893e-05	1.85206e-05	1.70708e-05	1.57839e-05	1.23536e-05	1.51216e-05	1.26202e-05	2.41277e-05	3.38303e-05	1.17572e-05	3.10485e-05	3.44555e-06
K00532	6.64317e-06	1.61346e-05	1.05663e-05	8.85324e-06	1.05606e-05	1.1755e-05	6.68969e-06	1.29565e-05	2.14258e-05	1.14748e-05	8.02955e-06	1.68911e-05	8.6402e-06	5.27521e-06	3.86125e-06	6.35896e-06	8.3542e-06	5.60058e-06	5.30563e-06	4.66988e-06	1.21653e-05	6.36846e-06	6.30865e-06	7.70182e-06
K01256	2.80697e-07	1.9913e-06	1.40165e-06	5.8054e-07	0	0	6.87551e-06	0	2.02927e-07	3.1295e-07	0	0	0	0	0	0	0	3.87732e-07	0	3.89157e-06	2.05987e-05	0	1.45965e-05	1.689e-06
K01251	5.38003e-06	6.02496e-06	8.67947e-06	3.41067e-06	6.60038e-06	5.30655e-06	6.59677e-06	6.79846e-06	7.05173e-06	5.21584e-06	8.92504e-06	5.14077e-06	2.6458e-06	5.50456e-06	3.04835e-06	4.42856e-06	2.31074e-06	5.85907e-06	2.88461e-06	4.53253e-06	1.01297e-05	9.79764e-07	5.69016e-06	2.36459e-06
K19350	1.45027e-06	5.20801e-06	3.50413e-06	2.17703e-06	4.21167e-06	2.95555e-06	2.27635e-06	5.51759e-06	6.95026e-06	3.28598e-06	2.71632e-06	5.43453e-06	4.75417e-06	1.83485e-06	2.08304e-06	2.78205e-06	3.4661e-06	1.98174e-06	2.88461e-06	1.78554e-06	4.21667e-06	3.78545e-06	2.53583e-06	2.56727e-06
K19353	1.30992e-06	9.7012e-07	0	6.53108e-07	0	1.90096e-05	7.2007e-07	6.89698e-07	9.13173e-07	8.34534e-07	1.40293e-06	7.34396e-07	4.13406e-08	0	3.55641e-07	7.38094e-07	1.46643e-06	8.61627e-07	3.09066e-07	4.12049e-07	0	6.23486e-07	1.11948e-05	0
K19354	0	1.58283e-06	7.54736e-07	2.9027e-07	0	0	4.27397e-06	1.97057e-07	0	2.60792e-07	5.96992e-08	0	0	0	0	0	0	1.72325e-07	0	2.60964e-06	1.37647e-05	0	8.16414e-06	1.28364e-06
K10026	0	0	0	0	0	0	4.64562e-08	0	0	0	0	4.0147e-06	0	0	0	0	0	4.30814e-08	0	0	7.31858e-06	8.90694e-08	0	1.3512e-07
K02067	2.05845e-06	1.78706e-06	1.99466e-06	1.41507e-06	1.7601e-06	1.49121e-05	2.60154e-06	2.31542e-06	1.69106e-06	2.60792e-06	2.20887e-06	6.85436e-07	1.07486e-06	1.26146e-06	1.7274e-06	2.04395e-06	1.59974e-06	1.29244e-06	1.18475e-06	4.30362e-06	4.41054e-06	1.0243e-06	9.64852e-06	6.75598e-08
K08234	4.53794e-06	5.87178e-06	6.73872e-06	9.90546e-06	7.04041e-06	2.95555e-06	6.13221e-06	6.89698e-06	8.45531e-06	5.63311e-06	4.89534e-06	7.5398e-06	4.54747e-06	3.15366e-06	3.20077e-06	1.53296e-06	5.77684e-06	4.99744e-06	2.57555e-06	4.99037e-06	7.31858e-06	1.91499e-06	8.78263e-06	3.04019e-06
K00254	0	1.02118e-06	4.31278e-07	3.62838e-07	0	0	2.76414e-06	4.92642e-08	3.38212e-08	5.21584e-08	0	0	0	0	0	0	0	3.87732e-07	0	1.14458e-06	1.08082e-05	0	5.81385e-06	8.10718e-07
K01079	9.35658e-08	1.53177e-07	3.77368e-07	3.99121e-07	1.25722e-07	5.03787e-06	1.1614e-06	5.41906e-07	5.91872e-07	4.69425e-07	5.67143e-07	2.44799e-07	1.65363e-07	4.58714e-07	0	5.10988e-07	4.44372e-08	3.87732e-07	2.57555e-07	5.95181e-07	3.87739e-06	1.33604e-07	2.65953e-06	1.3512e-07
K01077	2.24558e-06	9.19061e-07	1.50947e-06	1.1248e-06	1.38294e-06	2.06217e-05	2.13698e-06	1.82277e-06	1.65724e-06	5.73742e-07	1.43278e-06	1.07711e-06	2.06703e-06	9.74766e-07	9.14506e-07	1.58974e-06	1.28868e-06	1.80942e-06	1.64835e-06	2.06024e-06	2.42337e-06	7.5709e-07	1.07e-05	6.75598e-08
K00812	2.76019e-05	2.43551e-05	2.19952e-05	2.03552e-05	2.527e-05	5.25953e-05	3.18689e-05	2.17748e-05	1.99545e-05	2.32626e-05	2.9969e-05	1.5863e-05	1.36838e-05	1.36467e-05	1.3616e-05	1.43644e-05	1.14648e-05	1.96882e-05	1.12809e-05	2.90723e-05	7.38159e-05	8.63973e-06	4.83045e-05	5.20211e-06
K00817	3.32158e-06	7.40355e-06	4.90578e-06	2.39473e-06	5.34316e-06	2.64656e-05	6.29481e-06	7.53742e-06	5.32684e-06	6.25901e-06	4.41774e-06	3.86782e-06	3.47261e-06	6.82336e-06	1.52418e-06	2.49816e-06	3.77717e-06	4.82511e-06	2.00893e-06	7.18796e-06	1.67697e-05	3.82999e-06	1.78745e-05	2.29703e-06
K00818	1.00115e-05	8.98638e-06	1.21297e-05	7.18418e-06	1.13149e-05	2.5458e-05	1.41691e-05	1.26609e-05	9.43612e-06	9.91009e-06	9.34293e-06	4.99389e-06	7.9374e-06	1.21559e-05	1.13297e-05	9.02746e-06	8.66526e-06	8.87476e-06	7.82967e-06	1.89084e-05	3.194e-05	8.10532e-06	2.52965e-05	2.56727e-06
K08307	3.64906e-06	3.21671e-06	3.3424e-06	2.24959e-06	2.64015e-06	1.87409e-05	4.78498e-06	3.74408e-06	4.10928e-06	3.54677e-06	5.37293e-06	2.39903e-06	1.3229e-06	1.72018e-06	3.09916e-06	2.61172e-06	1.95524e-06	3.74808e-06	1.64835e-06	4.12049e-06	6.97931e-06	1.87046e-06	1.26792e-05	4.72919e-07
K08300	4.21046e-07	2.75718e-06	1.45556e-06	1.1248e-06	6.28608e-07	6.71716e-07	7.08456e-06	8.86755e-07	5.4114e-07	5.73742e-07	9.85037e-07	5.38557e-07	2.48044e-07	2.86696e-07	1.52418e-07	1.70329e-07	1.77749e-07	6.03139e-07	3.60577e-07	4.16627e-06	1.96778e-05	2.67208e-07	1.45346e-05	1.62144e-06
K08301	6.24084e-05	4.79444e-05	6.14032e-05	3.759e-05	6.52495e-05	6.40145e-05	6.31804e-05	5.36979e-05	5.6194e-05	4.46476e-05	6.8087e-05	4.14689e-05	3.34032e-05	4.48966e-05	3.02803e-05	5.16098e-05	3.97269e-05	5.13961e-05	3.54911e-05	6.56989e-05	7.54153e-05	2.21783e-05	7.97859e-05	2.12813e-05
K08302	2.71341e-06	8.68002e-07	1.1321e-06	8.7081e-07	1.63438e-06	1.67929e-06	1.55628e-06	1.62572e-06	1.31903e-06	1.46043e-06	1.97007e-06	1.56671e-06	1.3229e-06	1.20412e-06	4.57253e-07	5.10988e-07	3.99935e-07	1.59401e-06	3.09066e-07	1.0988e-06	2.52031e-06	5.34417e-07	1.85549e-06	1.3512e-07
K08303	3.26544e-05	5.83093e-05	5.70365e-05	2.98252e-05	5.85234e-05	9.08831e-05	4.95223e-05	5.37472e-05	5.46213e-05	4.58994e-05	4.98489e-05	4.00001e-05	2.56312e-05	5.51603e-05	3.2973e-05	2.65714e-05	3.11505e-05	3.38189e-05	2.94643e-05	5.89687e-05	0.000103042	2.72552e-05	8.76408e-05	1.31066e-05
K05794	0	2.55295e-07	5.39097e-08	1.08851e-07	0	0	1.11495e-06	0	0	0	0	0	0	0	0	0	0	4.30814e-08	0	5.95181e-07	2.61724e-06	0	1.48439e-06	4.05359e-07
K01493	1.1415e-05	1.45007e-05	1.57416e-05	1.10303e-05	1.60924e-05	1.49121e-05	1.11262e-05	1.18234e-05	1.6843e-05	1.17878e-05	1.3104e-05	1.16035e-05	8.39215e-06	9.05959e-06	7.97653e-06	6.92673e-06	1.03094e-05	8.3147e-06	6.38736e-06	9.88916e-06	2.19073e-05	4.72068e-06	1.34832e-05	6.14794e-06
K01492	4.39759e-06	8.06732e-06	8.19428e-06	3.95493e-06	1.01834e-05	7.59039e-06	5.13341e-06	5.71464e-06	1.10426e-05	6.31116e-06	7.8206e-06	6.5606e-06	7.81338e-06	3.21099e-06	4.2677e-06	3.57692e-06	4.93253e-06	3.2311e-06	3.34821e-06	2.97591e-06	9.88735e-06	3.29557e-06	7.48379e-06	2.49971e-06
K01491	7.41509e-05	7.33207e-05	7.55275e-05	5.64212e-05	7.24785e-05	7.0866e-05	6.82441e-05	6.92162e-05	8.99138e-05	5.2367e-05	6.24156e-05	5.38067e-05	6.15149e-05	7.07566e-05	5.36002e-05	4.6727e-05	6.45229e-05	5.57042e-05	4.83173e-05	8.46073e-05	7.86626e-05	3.9725e-05	9.39494e-05	2.32406e-05
K01496	0	0	0	0	0	2.55252e-06	0	0	0	0	0	0	0	5.73392e-08	0	0	0	0	0	0	0	0	0	0
K01495	7.15778e-06	7.35249e-06	9.16465e-06	6.13195e-06	1.07492e-05	1.83378e-05	9.96485e-06	8.91681e-06	6.74734e-06	8.03239e-06	9.22353e-06	7.63772e-06	4.50613e-06	6.30731e-06	4.62334e-06	5.50732e-06	4.5326e-06	7.02226e-06	4.48145e-06	6.91326e-06	2.0114e-05	2.98383e-06	1.34213e-05	2.43215e-06
K01494	0	3.06354e-07	2.15639e-07	2.53986e-07	0	0	6.3041e-05	7.38963e-07	3.38212e-08	5.73742e-07	5.96992e-08	0	1.24022e-07	1.14678e-07	0	0	0	4.30814e-08	0	6.13494e-06	0.000202206	2.67208e-07	4.14392e-06	1.39173e-05
K01673	0	1.22542e-06	2.15639e-07	5.8054e-07	0	0	4.52948e-06	9.85283e-08	3.38212e-08	1.56475e-07	5.96992e-08	0	0	0	0	0	4.44372e-08	0	0	1.78554e-06	1.24561e-05	0	8.59708e-06	1.08096e-06
K01677	9.35658e-08	3.57413e-07	4.85188e-07	7.61959e-07	1.25722e-07	6.71716e-08	1.39368e-07	0	1.01464e-07	4.17267e-07	1.49248e-07	2.93758e-07	8.26813e-08	0	0	1.70329e-07	4.44372e-08	8.61627e-08	5.1511e-08	9.15663e-08	5.81609e-07	1.33604e-07	3.09248e-07	6.75598e-08
K01676	0.000129168	0.0001133	0.000155206	9.82564e-05	0.000178587	0.000166585	0.000156093	0.000140649	0.000132173	0.000131387	0.000159845	0.000102179	0.000100871	0.000118577	8.93168e-05	0.000117243	0.000105761	0.000124721	9.79738e-05	0.000153236	0.000178118	8.20329e-05	0.00017856	4.64812e-05
K01679	9.35658e-08	1.02118e-07	1.61729e-07	0	3.14304e-07	4.03029e-06	4.64562e-08	1.47793e-07	1.01464e-07	0	1.49248e-07	4.89597e-08	2.48044e-07	1.14678e-07	1.01612e-07	1.70329e-07	0	8.61627e-08	1.03022e-07	0	4.84674e-08	1.78139e-07	6.18495e-08	0
K02899	3.84555e-05	4.40128e-05	4.46912e-05	3.34173e-05	4.84656e-05	4.74231e-05	4.35991e-05	4.35495e-05	5.24736e-05	3.87015e-05	4.04761e-05	3.63771e-05	3.13362e-05	4.00228e-05	3.2465e-05	3.27032e-05	3.52832e-05	3.48097e-05	2.86401e-05	4.24868e-05	5.2878e-05	2.75225e-05	4.32328e-05	1.80385e-05
K02897	5.96014e-05	4.28895e-05	5.75756e-05	4.34316e-05	6.71353e-05	5.74989e-05	6.64788e-05	5.66045e-05	4.96665e-05	5.18454e-05	6.27439e-05	3.51531e-05	4.22501e-05	5.5963e-05	3.91206e-05	4.99633e-05	4.60814e-05	5.2947e-05	4.60508e-05	7.12386e-05	7.40098e-05	3.47371e-05	8.3435e-05	1.59441e-05
K02895	4.46776e-05	3.79879e-05	4.7764e-05	3.095e-05	4.79628e-05	4.80948e-05	4.3994e-05	4.5323e-05	4.97849e-05	3.87015e-05	4.10432e-05	3.47614e-05	3.65451e-05	3.96787e-05	3.36843e-05	3.55988e-05	3.76383e-05	3.67484e-05	3.15247e-05	4.78892e-05	5.35565e-05	2.53848e-05	5.50461e-05	1.21608e-05
K02892	3.74263e-05	3.47201e-05	3.83298e-05	2.85553e-05	4.19281e-05	3.6407e-05	3.99058e-05	3.75393e-05	4.38831e-05	3.33292e-05	3.78195e-05	3.43208e-05	3.2287e-05	3.61237e-05	2.96198e-05	3.03186e-05	3.68385e-05	3.35173e-05	2.92582e-05	4.4547e-05	5.18117e-05	2.60083e-05	4.90467e-05	1.3039e-05
K02890	6.54025e-05	6.27004e-05	7.49884e-05	5.66389e-05	8.34162e-05	6.55595e-05	7.61184e-05	7.58668e-05	7.95137e-05	6.55109e-05	6.97884e-05	6.16893e-05	5.62233e-05	6.51947e-05	4.79608e-05	5.72307e-05	5.76795e-05	6.50959e-05	5.05323e-05	7.44434e-05	9.48992e-05	4.24416e-05	8.65893e-05	2.20245e-05
K01787	6.26891e-06	1.26626e-05	1.22914e-05	5.29743e-06	1.27607e-05	2.41146e-05	7.78141e-06	1.34491e-05	1.62849e-05	1.0536e-05	1.06563e-05	8.12732e-06	1.04592e-05	1.34174e-05	7.11283e-06	6.69962e-06	7.02108e-06	7.23767e-06	7.46909e-06	1.22699e-05	1.47826e-05	8.41706e-06	1.79364e-05	3.37799e-06
K01785	7.57883e-06	8.47579e-06	8.67947e-06	4.78946e-06	6.7261e-06	1.46434e-05	9.33769e-06	8.03006e-06	6.78116e-06	6.36332e-06	1.0119e-05	4.45534e-06	3.84468e-06	6.82336e-06	4.87737e-06	4.59889e-06	2.6218e-06	5.51442e-06	4.84203e-06	1.03928e-05	2.3749e-05	4.94335e-06	1.78127e-05	1.28364e-06
K01784	2.08184e-05	3.30862e-05	3.17528e-05	1.72711e-05	4.71456e-05	6.1865e-05	2.56903e-05	3.15783e-05	4.29191e-05	3.16601e-05	3.04765e-05	3.51531e-05	2.47217e-05	2.04128e-05	1.7528e-05	1.74304e-05	2.13743e-05	1.94297e-05	2.0965e-05	2.49976e-05	6.23776e-05	2.03078e-05	3.97692e-05	1.21608e-05
K01783	5.89464e-06	5.1059e-06	3.98932e-06	3.80979e-06	4.77742e-06	1.97484e-05	7.45621e-06	4.03966e-06	3.56814e-06	4.32915e-06	6.44752e-06	2.54591e-06	2.2324e-06	2.98164e-06	2.48949e-06	2.32784e-06	3.02173e-06	4.26506e-06	2.06044e-06	5.7229e-06	1.89992e-05	1.69232e-06	2.02866e-05	8.78278e-07
K02077	0	1.68495e-06	5.39097e-07	2.53986e-07	0	6.71716e-08	4.5527e-06	9.85283e-08	3.38212e-08	2.08634e-07	0	0	0	0	0	0	0	8.61627e-08	0	2.97591e-06	1.58004e-05	0	1.23081e-05	1.75656e-06
K02071	1.26314e-06	3.21671e-06	2.10248e-06	1.19736e-06	2.8916e-06	2.21666e-06	3.83263e-06	9.85283e-07	1.77561e-06	1.35612e-06	1.19398e-06	9.79195e-07	2.89385e-07	6.30731e-07	4.06447e-07	4.54212e-07	7.9987e-07	8.61627e-07	1.54533e-07	2.33494e-06	1.01297e-05	3.11743e-07	6.18495e-06	2.22947e-06
K02072	4.67829e-08	3.57413e-07	7.00826e-07	3.99121e-07	0	0	2.92674e-06	0	3.38212e-08	2.08634e-07	0	0	0	0	0	0	0	2.15407e-07	0	1.64819e-06	1.13414e-05	0	6.06125e-06	3.37799e-07
K02073	1.87132e-07	2.39977e-06	1.61729e-06	7.98243e-07	8.80051e-07	3.35858e-07	4.80821e-06	9.36019e-07	8.2862e-07	7.30217e-07	5.96992e-07	8.32315e-07	6.2011e-07	4.58714e-07	3.55641e-07	5.10988e-07	3.99935e-07	5.16976e-07	1.54533e-07	2.56386e-06	1.44918e-05	3.11743e-07	9.40113e-06	9.45838e-07
K02523	2.9941e-06	4.95272e-06	6.41526e-06	2.79385e-06	4.71456e-06	1.82707e-05	4.57593e-06	5.61612e-06	3.36521e-06	4.79857e-06	4.86549e-06	2.05631e-06	3.43127e-06	7.39676e-06	5.1314e-06	3.52014e-06	1.51087e-06	2.71413e-06	4.17239e-06	9.75182e-06	1.32801e-05	4.05266e-06	1.2741e-05	3.37799e-07
K02520	5.89932e-05	7.49546e-05	6.73872e-05	5.16318e-05	7.39871e-05	6.52236e-05	6.39469e-05	6.49302e-05	8.22702e-05	5.14282e-05	6.30722e-05	6.14934e-05	5.41563e-05	5.28667e-05	3.92222e-05	4.3434e-05	5.32802e-05	5.05775e-05	3.97665e-05	6.13037e-05	9.17488e-05	3.65185e-05	8.2631e-05	3.01992e-05
K03305	0.000142173	9.91055e-05	0.000135691	9.82564e-05	0.000140745	0.000162824	0.000150681	0.00013592	0.000121554	0.0001184	0.000145009	8.04408e-05	9.83907e-05	0.000111697	9.35337e-05	0.000111566	9.35404e-05	0.000115243	8.65899e-05	0.00016688	0.000192755	6.35065e-05	0.000183198	4.09413e-05
K02528	3.60696e-05	2.49168e-05	3.41249e-05	2.63783e-05	3.62078e-05	4.43332e-05	3.32394e-05	3.51746e-05	2.8748e-05	2.77483e-05	2.91034e-05	1.77234e-05	2.38949e-05	3.18233e-05	2.33707e-05	2.50384e-05	2.87065e-05	2.99846e-05	1.98317e-05	5.3429e-05	4.80797e-05	1.38948e-05	5.26339e-05	4.39139e-06
K02529	6.40925e-06	2.62954e-05	1.73589e-05	1.70896e-05	1.09378e-05	1.04116e-05	4.40637e-05	1.48778e-05	2.403e-05	1.43957e-05	9.79068e-06	1.63036e-05	8.6402e-06	7.1674e-06	4.67414e-06	4.88278e-06	1.18647e-05	9.86563e-06	1.69986e-06	2.43566e-05	0.000120587	2.22674e-06	8.55997e-05	1.4728e-05
K17286	0	0	1.07819e-07	3.62838e-08	6.28608e-08	0	2.32281e-08	0	3.38212e-08	0	1.49248e-07	1.95839e-07	0	0	0	0	4.44372e-08	8.61627e-08	5.1511e-08	0	1.45402e-07	0	1.23699e-07	0
K03781	1.79178e-05	1.75643e-05	2.6901e-05	1.44772e-05	2.49557e-05	2.10247e-05	2.48773e-05	1.89174e-05	1.69444e-05	1.41871e-05	2.16708e-05	1.42962e-05	1.91407e-05	2.41971e-05	1.9103e-05	2.37326e-05	2.32407e-05	1.91712e-05	1.72562e-05	3.11326e-05	2.90805e-05	1.45628e-05	3.76664e-05	7.02622e-06
K03783	2.71341e-06	2.91036e-06	3.23458e-06	2.64871e-06	2.38871e-06	1.05459e-05	3.53067e-06	3.39923e-06	3.83871e-06	2.29497e-06	4.68639e-06	2.35007e-06	1.28156e-06	1.43348e-06	2.43868e-06	1.81685e-06	1.33312e-06	2.58488e-06	1.13324e-06	1.78554e-06	6.5431e-06	9.79764e-07	5.9994e-06	7.43158e-07
K03784	1.34735e-05	2.13937e-05	1.7305e-05	1.41144e-05	2.28813e-05	1.16879e-05	1.25896e-05	1.51734e-05	2.45542e-05	1.44479e-05	1.55218e-05	1.68421e-05	1.06245e-05	1.00344e-05	6.50316e-06	7.49449e-06	1.22647e-05	9.73639e-06	8.03571e-06	9.15663e-06	2.21011e-05	7.48183e-06	1.44728e-05	5.33723e-06
K03787	1.30992e-06	1.17436e-06	1.34774e-06	1.19736e-06	1.69724e-06	1.16879e-05	1.99761e-06	2.01983e-06	1.60651e-06	2.08634e-06	2.41782e-06	1.37087e-06	8.68154e-07	2.29357e-06	6.60477e-07	1.02198e-06	1.24424e-06	1.03395e-06	1.33928e-06	1.05301e-06	4.41054e-06	8.90694e-07	7.97859e-06	0
K03786	9.8244e-07	1.07224e-06	5.93007e-07	6.89391e-07	7.54329e-07	7.99342e-06	1.67242e-06	1.18234e-06	8.2862e-07	7.82376e-07	8.95489e-07	3.91678e-07	2.06703e-07	5.16053e-07	2.03224e-07	9.652e-07	5.77684e-07	8.61627e-07	6.69642e-07	3.20482e-07	4.89521e-06	4.45347e-07	6.2468e-06	7.43158e-07
K01619	1.96488e-05	3.04311e-05	3.24537e-05	1.70896e-05	3.54535e-05	3.76161e-05	1.99994e-05	2.67997e-05	3.95878e-05	2.46709e-05	2.35514e-05	3.19217e-05	1.96781e-05	2.09861e-05	1.37684e-05	1.52729e-05	1.82637e-05	1.70171e-05	1.39595e-05	2.1106e-05	3.99856e-05	1.5409e-05	3.07392e-05	1.05393e-05
K03413	0	0	0	0	0	0	6.96842e-08	9.85283e-08	0	0	0	2.44799e-07	0	0	0	0	0	0	0	0	3.87739e-07	0	0	0
K19423	0	3.57413e-07	0	7.25675e-08	3.14304e-07	1.69272e-05	3.25193e-07	0	8.45531e-08	0	0	0	4.13406e-08	1.26146e-06	0	0	0	8.18546e-07	1.03022e-07	0	0	1.33604e-07	0	0
K19422	0	0	1.07819e-07	5.8054e-07	1.25722e-07	2.42489e-05	2.09053e-07	2.95585e-07	6.76425e-08	1.04317e-07	0	0	2.06703e-07	1.26146e-06	0	1.13553e-07	4.44372e-08	0	0	9.15663e-08	1.9387e-07	1.78139e-07	0	0
K19421	9.35658e-08	1.02118e-07	0	7.25675e-08	0	0	2.32281e-08	0	0	0	2.98496e-08	0	0	0	0	0	0	0	5.1511e-08	2.74699e-07	3.87739e-07	0	0	0
K17732	2.33914e-07	5.1059e-07	6.46917e-07	3.99121e-07	7.54329e-07	1.4106e-06	6.50386e-07	7.38963e-07	3.04391e-07	4.69425e-07	6.26842e-07	4.89597e-08	4.54747e-07	8.02749e-07	7.11283e-07	2.83882e-07	1.77749e-07	3.0157e-07	6.18132e-07	1.19036e-06	1.30862e-06	3.56278e-07	1.66994e-06	1.3512e-07
K19427	2.80697e-07	8.68002e-07	4.31278e-07	8.34526e-07	7.54329e-07	4.70201e-07	3.08933e-06	5.9117e-07	5.4114e-07	1.09533e-06	7.7609e-07	1.46879e-07	8.26813e-08	5.73392e-08	5.08059e-08	2.27106e-07	8.88745e-08	1.29244e-07	1.54533e-07	3.66265e-07	9.30574e-06	2.22674e-07	3.64912e-06	6.75598e-07
K19425	1.40349e-06	3.26777e-06	9.16465e-07	1.41507e-06	1.25722e-07	2.25696e-05	8.06014e-06	1.03455e-06	1.30212e-06	1.09533e-06	1.19398e-06	9.79195e-07	3.30725e-07	5.73392e-08	4.06447e-07	1.70329e-06	1.15537e-06	1.59401e-06	1.33928e-06	3.06747e-06	1.84661e-05	1.78139e-07	2.08433e-05	9.45838e-07
K19424	0	3.26777e-06	1.29383e-06	9.43378e-07	0	0	1.4564e-05	4.43378e-07	6.76425e-08	7.30217e-07	0	0	0	5.73392e-08	0	0	0	2.58488e-07	0	3.98314e-06	4.05188e-05	0	1.40398e-05	1.82412e-06
K06173	6.59639e-06	7.25037e-06	6.46917e-06	5.00716e-06	9.80628e-06	1.92782e-05	7.75818e-06	5.56685e-06	5.81725e-06	5.68526e-06	8.71609e-06	4.60221e-06	1.90167e-06	4.87383e-06	2.03224e-06	3.12271e-06	5.15472e-06	4.48046e-06	1.90591e-06	4.8988e-06	1.17291e-05	8.01625e-07	1.4782e-05	1.55388e-06
K06179	4.67829e-08	5.61649e-07	2.15639e-07	1.45135e-07	3.14304e-07	2.68686e-07	1.85825e-07	3.44849e-07	5.91872e-07	2.08634e-07	5.96992e-08	2.93758e-07	8.26813e-08	0	0	5.67765e-08	1.77749e-07	1.29244e-07	0	0	6.30076e-07	0	0	2.70239e-07
K06178	2.63855e-05	2.51721e-05	3.18606e-05	2.10446e-05	3.16818e-05	4.03029e-05	3.29374e-05	2.95585e-05	2.90524e-05	2.5036e-05	3.6924e-05	1.93881e-05	1.73217e-05	2.90136e-05	2.15417e-05	2.0837e-05	1.96857e-05	2.52026e-05	1.97287e-05	3.69928e-05	5.17147e-05	1.43402e-05	4.77478e-05	1.05393e-05
K06223	9.8244e-07	5.1059e-08	1.6712e-06	4.35405e-07	0	2.21666e-06	4.64562e-08	4.92642e-08	3.55123e-07	1.51259e-06	2.86556e-06	1.46879e-07	0	0	0	0	0	2.49872e-06	0	0	2.95651e-06	0	0	3.37799e-07
K10017	0	0	0	0	0	6.71716e-08	0	0	1.69106e-08	0	0	0	0	0	0	0	0	0	0	0	0	0	0	6.75598e-08
K18955	0	0	1.07819e-07	3.62838e-08	0	0	3.01965e-07	0	0	0	0	0	0	0	0	0	0	0	0	9.15663e-08	7.75479e-07	0	1.85549e-07	0
K09935	2.15201e-06	1.22542e-06	5.93007e-07	7.98243e-07	1.69724e-06	1.40389e-05	1.23109e-06	1.3794e-06	1.04846e-06	1.35612e-06	1.99992e-06	1.17503e-06	1.24022e-06	1.77751e-06	1.06692e-06	1.98718e-06	9.33182e-07	1.29244e-06	1.28777e-06	1.23615e-06	1.11475e-06	9.79764e-07	1.36069e-06	6.75598e-08
K07316	4.67829e-08	1.02118e-07	0	0	0	0	1.18463e-06	0	1.69106e-07	3.65109e-07	1.18204e-05	2.93758e-07	0	1.14678e-07	0	0	0	3.0157e-07	0	0	1.38617e-05	1.33604e-07	0	1.55388e-06
K07315	3.07363e-05	3.54349e-05	3.20224e-05	3.92227e-05	2.67787e-05	5.53494e-05	2.93603e-05	2.65534e-05	2.32859e-05	2.21673e-05	2.82676e-05	2.17871e-05	2.37709e-05	2.76375e-05	2.84005e-05	3.63937e-05	2.64402e-05	3.32588e-05	2.09135e-05	2.7882e-05	4.26998e-05	1.50527e-05	3.1667e-05	3.26314e-05
K16089	1.76371e-05	1.37859e-05	1.97849e-05	1.36427e-05	1.91725e-05	2.76075e-05	1.60274e-05	1.92623e-05	1.26661e-05	1.43957e-05	1.7671e-05	6.11997e-06	1.82312e-05	1.86352e-05	1.63595e-05	1.15824e-05	1.50198e-05	1.30106e-05	1.35474e-05	3.99229e-05	3.50419e-05	1.20689e-05	2.57294e-05	3.78335e-06
K12524	1.55787e-05	1.86876e-05	2.46907e-05	1.21551e-05	2.3007e-05	5.53494e-05	2.08124e-05	2.85732e-05	1.73334e-05	2.27932e-05	2.74915e-05	9.88987e-06	1.36011e-05	3.92773e-05	2.0932e-05	1.41373e-05	1.03983e-05	1.39584e-05	2.10165e-05	3.20482e-05	4.48324e-05	1.53199e-05	4.57068e-05	1.75656e-06
K12528	1.02922e-06	2.91036e-06	2.85722e-06	2.14074e-06	2.01154e-06	1.47777e-06	1.09172e-06	2.41394e-06	5.27611e-06	2.45144e-06	1.76113e-06	3.72094e-06	1.90167e-06	9.17427e-07	6.09671e-07	9.652e-07	2.04411e-06	7.32383e-07	5.1511e-07	8.24097e-07	3.34425e-06	1.73685e-06	7.42194e-07	1.55388e-06
K16066	2.24558e-06	8.16943e-07	1.83293e-06	1.52392e-06	1.7601e-06	8.06059e-07	1.4866e-06	9.85283e-07	1.1161e-06	9.38851e-07	1.49248e-06	7.83356e-07	1.77765e-06	1.3188e-06	6.60477e-07	9.652e-07	1.15537e-06	1.46477e-06	6.69642e-07	2.79277e-06	2.18103e-06	7.12555e-07	3.15433e-06	1.3512e-07
K02836	3.76602e-05	5.16717e-05	4.74945e-05	3.48324e-05	4.85285e-05	5.64241e-05	4.41798e-05	5.00524e-05	5.91364e-05	3.91188e-05	4.764e-05	4.12241e-05	3.17083e-05	3.03324e-05	2.15925e-05	2.62875e-05	3.61275e-05	3.47667e-05	2.75069e-05	3.51615e-05	7.2895e-05	2.41378e-05	5.27576e-05	2.06733e-05
K13787	3.2748e-07	1.53177e-07	4.85188e-07	2.9027e-07	5.02886e-07	2.01515e-07	4.8779e-07	1.47793e-07	3.21302e-07	3.1295e-07	4.77594e-07	3.91678e-07	1.65363e-07	3.44035e-07	2.5403e-07	2.27106e-07	3.99935e-07	2.15407e-07	2.06044e-07	5.49398e-07	6.30076e-07	3.11743e-07	5.56646e-07	2.0268e-07
K18770	0	0	0	0	6.28608e-08	2.01515e-07	2.32281e-08	1.47793e-07	1.35285e-07	1.04317e-07	2.98496e-08	4.89597e-08	0	0	0	0	8.88745e-08	0	0	0	4.84674e-08	0	0	0
K03934	4.67829e-08	5.1059e-08	2.15639e-07	0	3.14304e-07	6.71716e-08	6.96842e-08	4.92642e-08	1.52196e-07	1.56475e-07	0	1.95839e-07	0	5.73392e-08	3.04835e-07	0	0	6.03139e-07	1.54533e-07	4.57832e-08	3.87739e-07	0	0	2.70239e-07
K00113	1.30992e-06	9.19061e-07	7.54736e-07	4.35405e-07	1.13149e-06	8.06059e-07	1.06849e-06	1.08381e-06	9.13173e-07	7.82376e-07	1.91038e-06	8.81275e-07	6.2011e-07	4.01374e-07	2.03224e-07	9.652e-07	9.77619e-07	9.90871e-07	2.57555e-07	1.87711e-06	1.74483e-06	2.22674e-07	1.79364e-06	2.0268e-07
K05970	6.26891e-06	9.85438e-06	1.00811e-05	5.47885e-06	8.61192e-06	3.69444e-05	1.67707e-05	1.33013e-05	6.6966e-06	1.0223e-05	1.05369e-05	4.2595e-06	6.28378e-06	1.12958e-05	8.28136e-06	6.41574e-06	4.22154e-06	5.16976e-06	9.63255e-06	2.45398e-05	5.18117e-05	9.12962e-06	3.84086e-05	2.16191e-06
K08656	1.07601e-06	2.09342e-06	3.93541e-06	1.1248e-06	2.07441e-06	2.48535e-06	2.13698e-06	2.75879e-06	2.99318e-06	1.66907e-06	2.71632e-06	2.10527e-06	7.44132e-07	5.73392e-07	2.23546e-06	1.53296e-06	1.28868e-06	2.06791e-06	1.54533e-06	9.15663e-07	5.37988e-06	5.78951e-07	2.10288e-06	1.14852e-06
K00333	2.33914e-07	4.08472e-07	4.31278e-07	3.26554e-07	2.51443e-07	2.01515e-07	4.8779e-07	4.92642e-07	3.88944e-07	5.21584e-07	3.28346e-07	4.89597e-08	8.26813e-08	1.14678e-07	0	5.67765e-08	3.11061e-07	1.29244e-07	4.12088e-07	4.12049e-07	1.59942e-06	2.22674e-07	5.56646e-07	6.75598e-07
K00335	4.57069e-05	7.73033e-05	5.33706e-05	5.16681e-05	5.1483e-05	6.26711e-05	3.73972e-05	5.90185e-05	8.97446e-05	5.06458e-05	4.45655e-05	6.75155e-05	4.8906e-05	3.85319e-05	2.79433e-05	3.33278e-05	4.88365e-05	4.01518e-05	3.0649e-05	2.80651e-05	6.23776e-05	3.87007e-05	3.95218e-05	3.14829e-05
K00334	4.67829e-07	1.58283e-06	6.46917e-07	5.07973e-07	5.02886e-07	6.71716e-07	4.8779e-07	9.36019e-07	1.70797e-06	8.86693e-07	4.47744e-07	1.32191e-06	6.2011e-07	2.86696e-07	2.5403e-07	4.54212e-07	6.66559e-07	4.73895e-07	1.54533e-07	9.15663e-08	1.06628e-06	3.56278e-07	4.94796e-07	2.0268e-07
K00336	3.92976e-06	7.19931e-06	6.68481e-06	4.89831e-06	5.78319e-06	5.9111e-06	4.34365e-06	6.55213e-06	1.24462e-05	4.58994e-06	5.67143e-06	9.10651e-06	4.96088e-06	2.46559e-06	2.43868e-06	3.29304e-06	3.59942e-06	3.96349e-06	3.39972e-06	2.93012e-06	7.85172e-06	2.27127e-06	3.09248e-06	2.97263e-06
K08659	0	4.69742e-06	1.94075e-06	9.07094e-07	3.14304e-07	0	1.49821e-05	4.43378e-07	2.02927e-07	4.17267e-07	0	4.89597e-08	0	0	1.01612e-07	0	1.77749e-07	7.75465e-07	0	6.40964e-06	5.16663e-05	0	3.00589e-05	4.39139e-06
K06405	9.35658e-08	4.59531e-07	2.69549e-07	3.62838e-07	3.77165e-07	6.71716e-08	2.32281e-08	1.97057e-07	1.69106e-07	5.21584e-08	2.08947e-07	2.44799e-07	4.13406e-08	0	5.08059e-08	0	0	3.0157e-07	1.03022e-07	1.3735e-07	1.26015e-06	4.45347e-08	2.47398e-07	1.3512e-07
K07139	1.16957e-06	4.59531e-07	5.39097e-08	3.99121e-07	0	1.70616e-05	9.29123e-07	9.36019e-07	4.73497e-07	6.25901e-07	1.10444e-06	2.93758e-07	4.13406e-08	0	5.08059e-08	1.36264e-06	9.33182e-07	6.03139e-07	6.69642e-07	1.14458e-06	0	1.78139e-07	9.58668e-06	0
K11540	1.87132e-07	4.59531e-07	2.69549e-07	3.99121e-07	5.02886e-07	1.34343e-07	6.27158e-07	1.13308e-06	5.74961e-07	6.25901e-07	2.98496e-07	1.95839e-07	1.24022e-07	5.16053e-07	7.11283e-07	1.70329e-07	5.33247e-07	3.0157e-07	5.66621e-07	1.3735e-07	1.06628e-06	4.89882e-07	7.42194e-07	6.75598e-08
K06400	6.34844e-05	9.1753e-05	7.18078e-05	7.42728e-05	7.66273e-05	6.12605e-05	7.40743e-05	7.01522e-05	8.84425e-05	5.92519e-05	7.33405e-05	6.04653e-05	3.74133e-05	5.23507e-05	3.22618e-05	5.25182e-05	6.16789e-05	6.21233e-05	2.69402e-05	4.75229e-05	9.10703e-05	2.13767e-05	5.4242e-05	3.8374e-05
K07133	2.81633e-05	2.49168e-05	3.02434e-05	2.0464e-05	3.64592e-05	6.83807e-05	3.38898e-05	2.96078e-05	2.36918e-05	2.47231e-05	3.2357e-05	1.80661e-05	2.4267e-05	3.19953e-05	2.89594e-05	2.8445e-05	2.76844e-05	3.0157e-05	2.72493e-05	4.16627e-05	4.17789e-05	1.9239e-05	5.34998e-05	1.15527e-05
K07130	6.5496e-07	5.61649e-07	3.23458e-07	1.05223e-06	6.28608e-07	2.68686e-07	5.34246e-07	1.97057e-07	2.7057e-07	2.08634e-07	1.49248e-07	3.42718e-07	1.24022e-07	1.72018e-07	1.01612e-07	5.67765e-08	4.44372e-08	3.0157e-07	1.54533e-07	2.28916e-07	8.72414e-07	4.45347e-08	6.18495e-07	2.70239e-07
K06958	4.67829e-08	6.12708e-07	2.15639e-07	1.08851e-07	0	0	1.1614e-06	9.85283e-08	0	0	0	0	0	0	0	0	0	0	0	8.24097e-07	4.79827e-06	0	2.22658e-06	4.05359e-07
K07137	2.74148e-05	3.68135e-05	3.74673e-05	2.32579e-05	4.14881e-05	5.30655e-05	2.70839e-05	3.79334e-05	3.51234e-05	2.75918e-05	3.36704e-05	2.96206e-05	2.16625e-05	4.05388e-05	2.17957e-05	1.88498e-05	2.25741e-05	2.0636e-05	2.3386e-05	3.28723e-05	5.86456e-05	1.65669e-05	4.7253e-05	7.76938e-06
K09123	2.05845e-06	3.93154e-06	3.23458e-06	1.66905e-06	3.96023e-06	3.02272e-06	1.20786e-06	2.611e-06	4.98863e-06	2.92087e-06	2.50737e-06	2.83966e-06	1.61229e-06	9.17427e-07	1.32095e-06	1.07875e-06	2.22186e-06	1.72325e-06	1.28777e-06	1.14458e-06	4.21667e-06	1.38058e-06	1.73179e-06	1.75656e-06
K12251	3.36837e-06	3.31883e-06	4.74406e-06	3.08412e-06	4.6517e-06	1.22924e-05	3.972e-06	5.36979e-06	2.89172e-06	4.27699e-06	5.40278e-06	2.54591e-06	2.97653e-06	1.11238e-05	5.43623e-06	3.12271e-06	2.44405e-06	2.5418e-06	3.09066e-06	7.00483e-06	9.35421e-06	4.98789e-06	9.15373e-06	1.41876e-06
K09125	5.14612e-07	1.48071e-06	1.1321e-06	9.07094e-07	1.88582e-06	4.70201e-07	5.34246e-07	1.57645e-06	6.76425e-07	1.2518e-06	1.85068e-06	1.07711e-06	7.85472e-07	1.20412e-06	3.55641e-07	3.97435e-07	7.9987e-07	6.89302e-07	8.75686e-07	1.0988e-06	3.29578e-06	8.01625e-07	1.85549e-06	1.3512e-07
K01866	0.000155038	0.000146846	0.000183832	0.000129388	0.000200589	0.000190499	0.000161087	0.000177006	0.000199309	0.000158822	0.000188799	0.000144431	0.000128859	0.000144953	0.00011538	0.000126441	0.000125002	0.000135792	0.000113788	0.000157631	0.000224404	9.76646e-05	0.000189631	5.93175e-05
K01867	3.14381e-05	3.73241e-05	3.99471e-05	3.04058e-05	4.76485e-05	5.36701e-05	3.86283e-05	3.5618e-05	4.11604e-05	2.94695e-05	4.19387e-05	3.4076e-05	1.95128e-05	2.30504e-05	1.75788e-05	2.08937e-05	2.44849e-05	2.96831e-05	2.02953e-05	2.42651e-05	7.17803e-05	1.52309e-05	5.1768e-05	1.29039e-05
K05813	1.21635e-06	2.14448e-06	2.69549e-06	2.24959e-06	4.27453e-06	2.14949e-06	1.44014e-06	1.42866e-06	3.55123e-06	1.72123e-06	2.68647e-06	2.74175e-06	9.92176e-07	9.17427e-07	2.5403e-07	4.54212e-07	1.64418e-06	7.75465e-07	6.18132e-07	7.32531e-07	3.34425e-06	7.5709e-07	1.17514e-06	6.08039e-07
K01868	0.00035424	0.000340104	0.000370252	0.000266577	0.00041991	0.00037522	0.000349513	0.000357707	0.000413177	0.000309508	0.000364822	0.000295178	0.000300671	0.000314849	0.000245748	0.000274628	0.00030795	0.000291489	0.000258946	0.000370203	0.000437515	0.000232605	0.000400414	0.000113095
K01869	0.000322334	0.000309519	0.000345669	0.00024448	0.000383954	0.000364339	0.000307935	0.000331646	0.000371966	0.000290679	0.000316167	0.000264823	0.000265944	0.000294895	0.00022507	0.00023761	0.000273689	0.000263012	0.000233705	0.000359581	0.000444592	0.000209714	0.000406104	0.000105799
K05815	4.58472e-06	1.33264e-05	1.12671e-05	7.65587e-06	1.35151e-05	8.7323e-06	6.22513e-06	6.65066e-06	1.54394e-05	6.98922e-06	8.1191e-06	9.59611e-06	7.23461e-06	4.64447e-06	4.2677e-06	2.55494e-06	7.33214e-06	5.12668e-06	3.91483e-06	4.99037e-06	1.68667e-05	3.2065e-06	8.53523e-06	4.18871e-06
K05814	1.6374e-06	2.39977e-06	2.85722e-06	1.19736e-06	2.57729e-06	1.74646e-06	9.98807e-07	1.9213e-06	6.054e-06	1.98202e-06	1.55218e-06	3.23134e-06	3.14189e-06	6.8807e-07	8.63701e-07	1.24908e-06	1.46643e-06	1.07703e-06	1.49382e-06	9.61447e-07	2.32644e-06	1.73685e-06	9.27743e-07	9.45838e-07
K15519	2.94732e-06	2.45083e-06	4.47451e-06	3.15669e-06	3.77165e-06	2.88838e-06	4.50625e-06	3.69481e-06	4.4644e-06	2.92087e-06	4.38789e-06	1.86047e-06	1.19888e-06	3.03898e-06	2.74352e-06	2.38461e-06	2.31074e-06	3.96349e-06	2.67857e-06	2.83856e-06	6.00996e-06	1.51418e-06	4.20577e-06	1.41876e-06
K01236	5.14612e-07	5.1059e-07	3.23458e-07	6.89391e-07	4.40025e-07	8.06059e-07	7.89755e-07	7.88227e-07	6.93335e-07	1.51259e-06	1.28353e-06	8.32315e-07	5.78769e-07	4.58714e-07	4.06447e-07	1.70329e-07	2.22186e-07	4.30814e-07	6.18132e-07	4.57832e-08	2.76264e-06	4.45347e-07	1.11329e-06	0
K00029	8.04665e-06	8.57791e-06	1.09976e-05	6.60364e-06	1.38922e-05	3.46605e-05	9.01249e-06	1.34984e-05	8.82734e-06	1.14227e-05	1.23876e-05	5.92413e-06	9.01226e-06	1.90366e-05	1.27015e-05	8.11904e-06	6.26565e-06	9.9518e-06	1.10233e-05	2.20675e-05	2.3119e-05	1.26924e-05	2.94404e-05	3.37799e-07
K07043	3.64906e-06	2.65507e-06	3.93541e-06	1.88676e-06	2.95446e-06	4.76918e-06	1.67242e-06	1.57645e-06	1.17867e-05	9.38851e-07	2.65662e-06	1.76255e-06	8.26813e-07	4.58714e-07	8.63701e-07	9.652e-07	5.33247e-07	1.59401e-06	2.06044e-07	1.05301e-06	1.30862e-06	3.11743e-07	8.65893e-07	9.45838e-07
K00798	1.40349e-07	1.02118e-07	0	2.17703e-07	0	5.50807e-06	2.09053e-07	9.85283e-08	3.21302e-07	2.08634e-07	2.38797e-07	9.79195e-08	4.13406e-08	0	5.08059e-08	2.83882e-07	2.22186e-07	2.15407e-07	1.54533e-07	1.3735e-07	0	0	3.77282e-06	6.75598e-08
K00024	0.00011939	8.12348e-05	0.000110407	8.45411e-05	0.000139739	0.000114528	0.000124456	0.000120697	0.000100923	0.000102439	0.000119876	6.84457e-05	9.64477e-05	0.000107224	8.84531e-05	9.48167e-05	9.39848e-05	0.000104171	8.31902e-05	0.000147239	0.000143803	6.39964e-05	0.000155861	2.98614e-05
K00027	2.82569e-05	5.42757e-05	4.72788e-05	3.53041e-05	3.81565e-05	3.60711e-05	2.86634e-05	3.4682e-05	6.19098e-05	2.87914e-05	3.39689e-05	4.44065e-05	2.96412e-05	2.82109e-05	2.07288e-05	1.76007e-05	3.38612e-05	2.65381e-05	1.89045e-05	2.0053e-05	4.75465e-05	1.87046e-05	3.4512e-05	2.07409e-05
K00794	7.01743e-07	2.55295e-07	1.61729e-07	8.34526e-07	5.65747e-07	6.04544e-07	8.82667e-07	6.89698e-07	4.39676e-07	8.34534e-07	7.16391e-07	1.46879e-07	5.78769e-07	5.16053e-07	5.58865e-07	5.10988e-07	5.77684e-07	5.60058e-07	7.21153e-07	6.86748e-07	7.27011e-07	2.67208e-07	8.65893e-07	0
K00793	1.21635e-06	9.19061e-07	7.54736e-07	7.25675e-07	1.50866e-06	2.28383e-06	1.324e-06	7.38963e-07	7.94799e-07	8.34534e-07	6.86541e-07	3.42718e-07	1.40558e-06	1.20412e-06	9.14506e-07	1.07875e-06	7.55433e-07	8.61627e-07	5.1511e-07	1.00723e-06	1.40556e-06	4.45347e-07	2.10288e-06	6.75598e-08
K00791	1.06665e-05	1.26116e-05	1.28305e-05	7.03905e-06	1.36408e-05	2.91525e-05	9.50028e-06	9.11387e-06	1.13978e-05	7.7716e-06	1.2298e-05	7.73564e-06	3.01787e-06	6.24997e-06	3.70883e-06	4.54212e-06	6.66559e-06	8.14238e-06	2.93612e-06	6.31808e-06	1.90962e-05	3.16196e-06	1.88023e-05	4.45895e-06
K00790	1.54851e-05	1.49092e-05	2.07013e-05	1.20462e-05	2.17498e-05	3.1705e-05	1.986e-05	1.67991e-05	1.71305e-05	1.76295e-05	2.02679e-05	1.44431e-05	5.91171e-06	1.34747e-05	7.7225e-06	9.48167e-06	9.42069e-06	1.46046e-05	8.70535e-06	1.31856e-05	4.03734e-05	7.34823e-06	2.77704e-05	4.05359e-06
K09016	0	1.02118e-06	6.46917e-07	3.26554e-07	0	0	3.11256e-06	0	0	1.04317e-07	0	0	0	0	0	0	0	1.29244e-07	0	1.05301e-06	1.04205e-05	0	7.11269e-06	3.37799e-07
K09015	7.48526e-06	1.00076e-05	1.1968e-05	4.4629e-06	8.61192e-06	2.37787e-05	1.14747e-05	1.21682e-05	8.94572e-06	8.44966e-06	1.10742e-05	4.11262e-06	6.11842e-06	1.43921e-05	8.02733e-06	6.64285e-06	4.75478e-06	8.57319e-06	7.31456e-06	1.43759e-05	2.6851e-05	6.90288e-06	2.38121e-05	1.41876e-06
K09014	2.65727e-05	2.91036e-05	3.98932e-05	2.37659e-05	3.70878e-05	5.4812e-05	3.84889e-05	3.60614e-05	2.93568e-05	2.75396e-05	4.08343e-05	1.88495e-05	2.03809e-05	3.37728e-05	2.17957e-05	1.98718e-05	1.58197e-05	2.6495e-05	1.79258e-05	3.50699e-05	7.68693e-05	1.9239e-05	5.15206e-05	7.29646e-06
K09013	1.18829e-05	1.2152e-05	1.71972e-05	1.01232e-05	1.65324e-05	2.23681e-05	1.46337e-05	1.52226e-05	1.14485e-05	1.30396e-05	1.588e-05	8.22524e-06	7.68936e-06	1.55963e-05	9.24668e-06	8.97068e-06	7.06552e-06	1.07703e-05	9.16895e-06	1.50169e-05	3.09222e-05	8.50613e-06	2.09051e-05	3.91847e-06
K09011	4.16368e-06	3.77836e-06	7.81691e-06	1.99561e-06	5.72033e-06	2.12934e-05	4.76176e-06	6.35508e-06	2.63806e-06	5.32016e-06	4.95504e-06	1.90943e-06	2.02569e-06	1.00917e-05	3.86125e-06	2.72527e-06	2.2663e-06	3.53267e-06	5.46016e-06	8.9735e-06	1.05659e-05	4.14173e-06	1.01433e-05	3.37799e-07
K01262	2.04441e-05	1.90961e-05	2.18334e-05	1.37153e-05	2.26299e-05	7.32842e-05	2.47611e-05	2.46321e-05	1.84326e-05	2.34191e-05	2.61184e-05	1.26316e-05	1.48826e-05	1.961e-05	1.44289e-05	1.50458e-05	1.43088e-05	1.63278e-05	1.32898e-05	2.5547e-05	5.53498e-05	1.14454e-05	5.35617e-05	3.98603e-06
K01265	5.01512e-05	5.56032e-05	6.10797e-05	4.33954e-05	6.64438e-05	7.44261e-05	6.13454e-05	5.82795e-05	6.34486e-05	4.53256e-05	6.12514e-05	4.46023e-05	3.61317e-05	4.70181e-05	3.79012e-05	4.32069e-05	4.85699e-05	4.47615e-05	3.80151e-05	5.52145e-05	8.78714e-05	3.25103e-05	7.80541e-05	2.19569e-05
K01267	6.26891e-06	1.09777e-05	1.25071e-05	5.44256e-06	9.68056e-06	2.2301e-05	8.87313e-06	1.3794e-05	6.18929e-06	8.60613e-06	8.80564e-06	5.18973e-06	6.2011e-06	1.38761e-05	6.40155e-06	6.18864e-06	4.93253e-06	4.78203e-06	8.13873e-06	1.08964e-05	1.89992e-05	8.14985e-06	1.9297e-05	1.3512e-06
K10039	0	1.37859e-06	2.69549e-07	3.62838e-08	0	0	1.76533e-06	4.92642e-08	1.69106e-08	5.21584e-08	0	0	0	0	0	0	0	4.30814e-08	0	1.32771e-06	6.5431e-06	0	3.83467e-06	3.37799e-07
K10036	0	1.02118e-06	5.93007e-07	1.45135e-07	0	0	3.01965e-06	9.85283e-08	0	0	0	0	0	0	0	0	0	8.61627e-08	0	1.73976e-06	9.79042e-06	0	6.92715e-06	1.21608e-06
K19166	2.80697e-07	3.57413e-07	3.77368e-07	1.45135e-07	5.65747e-07	3.49292e-06	4.8779e-07	2.95585e-07	3.55123e-07	2.60792e-07	3.58195e-07	3.42718e-07	2.89385e-07	4.01374e-07	2.03224e-07	1.70329e-07	1.33312e-07	3.87732e-07	1.03022e-07	6.40964e-07	2.90805e-07	4.45347e-08	2.22658e-06	6.75598e-08
K01414	2.98007e-05	2.12405e-05	2.81409e-05	1.7779e-05	2.85388e-05	4.00343e-05	3.15902e-05	3.26621e-05	2.39116e-05	2.34713e-05	3.64762e-05	2.04652e-05	1.81072e-05	2.82682e-05	1.65627e-05	1.74304e-05	1.51087e-05	2.05929e-05	1.75137e-05	2.64169e-05	4.9146e-05	1.16236e-05	4.08207e-05	5.13455e-06
K00248	2.33914e-07	7.14826e-07	4.85188e-07	6.89391e-07	3.77165e-07	2.01515e-07	5.80702e-07	6.40434e-07	8.96263e-07	4.69425e-07	1.49248e-07	9.79195e-07	2.89385e-07	5.73392e-08	0	2.83882e-07	4.8881e-07	3.44651e-07	0	3.66265e-07	6.78544e-07	4.45347e-08	4.94796e-07	3.37799e-07
K00241	6.14727e-05	3.40563e-05	5.12142e-05	3.50501e-05	6.25465e-05	5.68943e-05	5.11715e-05	4.97075e-05	4.46779e-05	4.55864e-05	5.26547e-05	3.30478e-05	4.67149e-05	5.08025e-05	3.70883e-05	3.79267e-05	3.9327e-05	4.46323e-05	3.68818e-05	8.07157e-05	6.54795e-05	3.03727e-05	6.65501e-05	6.35062e-06
K00240	9.9975e-05	6.34663e-05	9.48811e-05	6.28435e-05	0.000106172	9.51821e-05	9.85335e-05	8.96115e-05	7.75859e-05	7.66207e-05	8.82952e-05	5.32682e-05	7.26355e-05	8.98505e-05	6.87404e-05	8.00548e-05	7.49212e-05	8.45256e-05	7.07761e-05	0.000127689	0.000106677	5.25955e-05	0.000119246	2.27677e-05
K00243	5.61395e-07	1.02118e-06	9.70375e-07	4.71689e-07	7.54329e-07	3.89595e-06	6.50386e-07	1.47793e-06	6.76425e-07	7.30217e-07	7.16391e-07	2.93758e-07	4.96088e-07	6.30731e-07	9.65312e-07	7.38094e-07	2.22186e-07	3.87732e-07	6.69642e-07	1.28193e-06	2.18103e-06	7.12555e-07	2.35028e-06	0
K00244	7.01743e-07	1.1233e-06	5.93007e-07	2.06817e-06	3.77165e-07	5.37373e-07	6.0393e-07	9.85283e-07	2.02927e-07	6.78059e-07	1.49248e-07	9.79195e-08	1.24022e-07	1.72018e-07	1.52418e-07	2.83882e-07	4.8881e-07	4.30814e-07	5.1511e-08	2.74699e-07	1.21169e-06	0	1.85549e-07	3.37799e-07
K04762	9.35658e-07	1.94024e-06	2.42594e-06	8.7081e-07	1.13149e-06	8.59796e-06	1.46337e-06	2.80806e-06	9.80816e-07	2.08634e-06	1.61188e-06	1.07711e-06	1.3229e-06	2.40825e-06	1.6766e-06	7.94871e-07	5.77684e-07	1.24936e-06	1.49382e-06	2.19759e-06	3.10191e-06	7.12555e-07	5.13351e-06	6.75598e-08
K04763	6.58235e-05	5.85136e-05	4.32895e-05	4.55724e-05	5.80205e-05	8.82634e-05	6.98701e-05	7.89705e-05	6.054e-05	5.30451e-05	5.80277e-05	5.41495e-05	3.2287e-05	4.00801e-05	3.07376e-05	3.90054e-05	5.60354e-05	7.59525e-05	3.39457e-05	6.43254e-05	8.60781e-05	2.92593e-05	8.13321e-05	3.101e-05
K04761	6.40925e-06	8.06732e-06	7.43954e-06	6.16824e-06	8.36048e-06	1.83378e-05	9.08218e-06	1.19712e-05	6.3753e-06	1.02752e-05	1.02086e-05	5.92413e-06	6.94523e-06	1.54242e-05	1.0466e-05	5.10988e-06	3.28836e-06	5.47133e-06	9.8901e-06	1.52458e-05	1.79814e-05	4.76521e-06	1.71942e-05	1.41876e-06
K02660	1.40349e-07	3.06354e-07	4.85188e-07	0	1.25722e-07	0	0	2.95585e-07	1.52196e-07	1.04317e-07	8.95489e-08	1.95839e-07	8.26813e-08	0	0	0	0	1.29244e-07	0	0	3.39272e-07	0	6.18495e-08	0
K04769	7.95309e-07	1.48071e-06	1.29383e-06	1.05223e-06	1.38294e-06	2.351e-06	7.43299e-07	7.88227e-07	9.13173e-07	1.04317e-06	6.86541e-07	7.34396e-07	6.6145e-07	1.20412e-06	1.01612e-07	5.10988e-07	6.22121e-07	4.30814e-07	2.06044e-07	2.74699e-07	2.3749e-06	4.00812e-07	1.23699e-06	6.75598e-07
K00806	2.15201e-06	5.36119e-06	3.93541e-06	1.70534e-06	4.58884e-06	1.16207e-05	6.13221e-06	3.3007e-06	4.02473e-06	2.34713e-06	2.71632e-06	3.32926e-06	1.77765e-06	1.72018e-06	1.93062e-06	1.36264e-06	2.39961e-06	2.75721e-06	1.23626e-06	3.34217e-06	1.73029e-05	1.42511e-06	1.62046e-05	1.0134e-06
K00800	3.36837e-06	4.44213e-06	2.47985e-06	2.61243e-06	1.82296e-06	2.39802e-05	5.83025e-06	1.67498e-06	2.0631e-06	3.33814e-06	2.41782e-06	1.32191e-06	1.5296e-06	1.37614e-06	2.13385e-06	1.58974e-06	1.99968e-06	2.32639e-06	1.95742e-06	8.56145e-06	1.72059e-05	1.78139e-06	2.00392e-05	1.41876e-06
K15460	8.88875e-07	8.68002e-07	3.77368e-07	5.07973e-07	5.65747e-07	9.60553e-06	1.09172e-06	1.08381e-06	8.1171e-07	4.69425e-07	1.16414e-06	4.40638e-07	4.13406e-08	4.01374e-07	1.52418e-07	1.13553e-07	1.24424e-06	4.30814e-07	2.06044e-07	4.12049e-07	1.64789e-06	0	5.19536e-06	0
K08317	0	1.42965e-06	9.16465e-07	4.35405e-07	0	0	4.18105e-06	4.92642e-08	1.69106e-08	1.04317e-07	0	0	0	0	0	0	0	2.15407e-07	0	1.96868e-06	1.42979e-05	0	1.03289e-05	8.10718e-07
K14645	6.5496e-07	5.1059e-07	0	2.17703e-07	0	8.86665e-06	5.57474e-07	4.92642e-08	5.24229e-07	3.65109e-07	4.17895e-07	9.79195e-08	1.65363e-07	5.73392e-08	5.08059e-08	3.40659e-07	6.66559e-07	9.04709e-07	6.18132e-07	4.12049e-07	1.9387e-07	2.22674e-07	5.19536e-06	6.75598e-08
K01689	5.05255e-06	5.20801e-06	4.36669e-06	5.07973e-06	3.96023e-06	3.49292e-06	4.34365e-06	4.38451e-06	5.05627e-06	4.58994e-06	4.80579e-06	4.5043e-06	2.35642e-06	2.06421e-06	1.32095e-06	2.27106e-06	2.71067e-06	3.74808e-06	2.06044e-06	2.19759e-06	1.16322e-05	1.64778e-06	4.14392e-06	3.85091e-06
K01686	2.89586e-05	6.3211e-05	5.05673e-05	3.40342e-05	5.92777e-05	4.45347e-05	3.48189e-05	5.31068e-05	9.08269e-05	4.2144e-05	4.30133e-05	6.66342e-05	3.65038e-05	2.44265e-05	2.0424e-05	2.57765e-05	3.66607e-05	3.14925e-05	2.62706e-05	2.1747e-05	5.19571e-05	2.65872e-05	2.92548e-05	2.33757e-05
K01687	1.08536e-05	1.37859e-05	1.38009e-05	6.71249e-06	9.24053e-06	2.82792e-05	1.42388e-05	1.59123e-05	9.48686e-06	1.17878e-05	1.09548e-05	7.295e-06	7.9374e-06	1.90366e-05	9.09426e-06	6.41574e-06	6.4434e-06	8.57319e-06	1.04567e-05	1.84048e-05	3.08253e-05	8.37253e-06	3.27802e-05	3.10775e-06
K05364	9.35658e-08	2.34871e-06	1.99466e-06	8.34526e-07	0	0	9.40737e-06	3.94113e-07	1.69106e-08	5.21584e-07	0	1.95839e-07	0	0	1.52418e-07	0	8.88745e-08	2.58488e-07	0	4.76145e-06	2.95651e-05	0	1.88641e-05	1.21608e-06
K02406	5.94143e-06	4.90166e-06	5.22924e-06	2.79385e-06	5.59461e-06	1.00757e-06	5.85348e-06	8.71976e-06	9.92653e-06	2.71224e-06	2.44767e-06	6.90332e-06	3.59664e-06	1.72018e-06	1.01612e-06	1.53296e-06	1.04872e-05	2.75721e-06	4.63599e-07	9.15663e-06	8.04559e-06	5.78951e-07	3.71097e-06	5.33723e-06
K01442	0	2.04236e-07	5.39097e-08	1.81419e-07	0	0	1.53305e-06	4.92642e-08	0	0	0	0	0	0	0	0	0	0	0	5.49398e-07	5.04061e-06	0	3.27802e-06	5.40479e-07
K01443	3.5555e-06	3.52307e-06	2.85722e-06	2.72128e-06	3.58306e-06	1.81363e-05	3.92555e-06	4.77862e-06	3.06082e-06	4.85073e-06	5.10429e-06	2.88862e-06	1.86033e-06	6.76602e-06	3.86125e-06	3.17948e-06	2.2663e-06	2.19715e-06	4.42994e-06	6.04338e-06	9.54808e-06	2.85022e-06	1.36069e-05	6.75598e-08
K01447	3.60228e-06	2.50189e-06	3.61195e-06	8.85324e-06	4.02309e-06	7.99342e-06	1.53305e-06	2.31542e-06	2.57041e-06	3.7554e-06	3.49241e-06	3.37822e-06	2.68714e-06	6.30731e-07	3.55641e-07	1.24908e-06	1.24424e-06	1.59401e-06	1.08173e-06	6.40964e-07	7.02778e-06	1.42511e-06	4.20577e-06	2.17543e-05
K01448	1.96488e-06	1.60836e-05	6.36674e-05	4.81485e-05	1.43951e-05	1.14863e-05	3.82799e-05	5.81317e-06	2.52814e-05	8.71045e-06	3.28047e-05	2.47247e-05	6.03573e-06	1.95527e-05	9.4499e-06	1.57839e-05	1.11537e-05	6.50529e-06	5.40865e-06	9.7976e-06	2.38944e-05	2.09313e-06	1.25555e-05	3.23612e-05
K02790	1.87132e-06	3.47201e-06	3.82759e-06	5.44256e-07	3.83451e-06	1.81363e-06	2.0673e-06	3.74408e-06	9.41921e-06	2.24281e-06	2.14917e-06	4.21054e-06	5.74635e-06	1.6055e-06	6.60477e-07	2.49816e-06	2.35517e-06	9.4779e-07	1.64835e-06	1.23615e-06	4.07126e-06	1.42511e-06	2.90693e-06	2.83751e-06
K13049	2.33914e-07	4.08472e-07	1.61729e-07	3.99121e-07	2.51443e-07	6.71716e-08	2.32281e-07	4.92642e-08	5.74961e-07	5.21584e-08	1.49248e-07	3.42718e-07	4.13406e-08	5.73392e-08	5.08059e-08	1.13553e-07	3.11061e-07	3.0157e-07	5.1511e-08	0	9.20881e-07	0	0	1.3512e-07
K00941	1.87132e-07	2.55295e-07	1.61729e-07	1.08851e-07	3.14304e-07	2.68686e-07	5.34246e-07	2.46321e-07	7.10246e-07	2.60792e-07	2.98496e-07	2.93758e-07	5.78769e-07	2.29357e-07	1.52418e-07	2.27106e-07	4.44372e-08	1.29244e-07	2.57555e-07	2.74699e-07	4.36207e-07	8.90694e-08	1.85549e-07	3.37799e-07
K02888	3.79409e-05	3.91112e-05	4.29661e-05	3.29819e-05	4.55741e-05	4.93711e-05	4.77337e-05	4.35003e-05	4.598e-05	3.70325e-05	4.48341e-05	3.47125e-05	3.2163e-05	4.08828e-05	3.0636e-05	3.77564e-05	3.67052e-05	3.83424e-05	3.58516e-05	4.95832e-05	6.04873e-05	2.91257e-05	5.52316e-05	1.49307e-05
K13043	3.03153e-05	2.21085e-05	3.14833e-05	2.37659e-05	3.14932e-05	4.27211e-05	3.53299e-05	3.12335e-05	2.30492e-05	2.37842e-05	2.9372e-05	1.20931e-05	2.09184e-05	3.15366e-05	2.9061e-05	2.43571e-05	2.00412e-05	2.79598e-05	1.92651e-05	3.95567e-05	4.22151e-05	1.75912e-05	3.84086e-05	5.20211e-06
K02884	4.86542e-05	4.243e-05	4.79797e-05	3.632e-05	5.51917e-05	5.42746e-05	5.14734e-05	4.55694e-05	4.80431e-05	3.72411e-05	4.94608e-05	2.90821e-05	3.79507e-05	4.19149e-05	3.37351e-05	4.08791e-05	4.07045e-05	3.84717e-05	3.2967e-05	5.15061e-05	5.7337e-05	3.04617e-05	5.72727e-05	1.15527e-05
K02887	6.1192e-05	6.40279e-05	6.4476e-05	5.21397e-05	7.14727e-05	6.5761e-05	6.52012e-05	6.14324e-05	7.42714e-05	5.41926e-05	6.37588e-05	5.09181e-05	5.05183e-05	5.09745e-05	4.45568e-05	5.12692e-05	5.53244e-05	5.72121e-05	4.75961e-05	6.30892e-05	7.60939e-05	3.96359e-05	7.03848e-05	2.49296e-05
K02886	0.000219458	0.00024396	0.00023661	0.000200504	0.000258986	0.000227712	0.000225568	0.000241641	0.000277791	0.000205243	0.000226618	0.000199952	0.000189547	0.000204701	0.000171978	0.000178392	0.000195079	0.000196149	0.000173849	0.000214357	0.000281353	0.000142778	0.000269726	0.000115865
K02881	4.85606e-05	4.07961e-05	4.75484e-05	3.75537e-05	5.38717e-05	5.00428e-05	4.83841e-05	4.88208e-05	5.02584e-05	4.10486e-05	4.71326e-05	3.75521e-05	3.76613e-05	4.58714e-05	3.41416e-05	4.00274e-05	4.16821e-05	4.35122e-05	3.88908e-05	5.69543e-05	6.59157e-05	2.80123e-05	5.92518e-05	1.52685e-05
K04564	1.87132e-07	1.53177e-07	1.07819e-07	2.9027e-07	6.28608e-07	5.37373e-07	3.01965e-07	1.97057e-07	2.19838e-07	3.65109e-07	3.88045e-07	2.44799e-07	4.13406e-08	0	0	1.70329e-07	2.22186e-07	2.58488e-07	1.03022e-07	0	1.35709e-06	4.45347e-08	1.23699e-07	0
K02069	4.67829e-08	3.57413e-07	3.23458e-07	3.62838e-08	0	0	2.02084e-06	4.92642e-08	3.38212e-08	1.04317e-07	0	0	0	0	0	0	0	2.58488e-07	0	8.6988e-07	5.62222e-06	0	3.58727e-06	6.75598e-07
K04567	0.000164114	0.000187335	0.000208415	0.000151122	0.000231328	0.000215554	0.00020299	0.000192426	0.000229105	0.000170662	0.000208768	0.000168715	0.00014833	0.000185894	0.000126405	0.000137683	0.00015322	0.000152336	0.000134238	0.000184552	0.000285958	0.000114321	0.000255006	7.10729e-05
K01048	0	2.50189e-06	7.00826e-07	4.71689e-07	0	0	6.17867e-06	2.95585e-07	1.01464e-07	3.1295e-07	0	0	0	0	0	0	0	3.0157e-07	0	3.57109e-06	2.21981e-05	0	1.36069e-05	2.09435e-06
K02066	4.07011e-06	2.75718e-06	2.7494e-06	3.22925e-06	4.02309e-06	1.59868e-05	2.78737e-06	4.13819e-06	3.06082e-06	2.81655e-06	3.9103e-06	1.56671e-06	3.01787e-06	3.32567e-06	2.64191e-06	3.80402e-06	2.48849e-06	2.11099e-06	2.52404e-06	4.53253e-06	6.30076e-06	2.0486e-06	1.22462e-05	4.05359e-07
K02065	6.78352e-06	5.76966e-06	6.6309e-06	7.1479e-06	9.6177e-06	1.25611e-05	8.43179e-06	8.37491e-06	6.08782e-06	8.60613e-06	9.85037e-06	5.58141e-06	5.04356e-06	4.98851e-06	5.23301e-06	7.09706e-06	4.39929e-06	6.33296e-06	5.40865e-06	8.37832e-06	1.89508e-05	5.03242e-06	9.95777e-06	1.3512e-06
K02535	8.42092e-07	1.1233e-06	1.83293e-06	5.07973e-07	1.63438e-06	3.76161e-06	1.57951e-06	2.16762e-06	1.1161e-06	2.08634e-06	1.97007e-06	1.76255e-06	4.96088e-07	1.54816e-06	3.04835e-07	7.38094e-07	1.11093e-06	8.18546e-07	1.03022e-06	1.73976e-06	5.57375e-06	8.46159e-07	2.96878e-06	3.37799e-07
K02536	5.80108e-06	4.74848e-06	4.90578e-06	3.73723e-06	5.72033e-06	2.18979e-05	6.45741e-06	6.01023e-06	5.14083e-06	5.268e-06	9.19368e-06	4.40638e-06	2.56312e-06	3.66971e-06	2.84513e-06	2.78205e-06	2.39961e-06	4.73895e-06	1.75137e-06	3.57109e-06	1.06144e-05	1.55871e-06	1.23081e-05	1.08096e-06
K02532	0	1.37859e-06	3.23458e-07	2.17703e-07	0	0	3.01965e-06	0	5.07319e-08	0	0	0	0	0	0	0	0	0	0	1.3735e-06	1.12444e-05	0	7.23639e-06	1.41876e-06
K03332	9.35658e-08	8.16943e-07	5.93007e-07	1.81419e-07	0	0	2.16021e-06	0	6.76425e-08	0	0	0	0	0	0	0	0	4.30814e-08	0	1.3735e-06	7.41552e-06	0	4.82426e-06	2.70239e-07
K20534	0	0	0	3.62838e-08	0	4.5005e-06	0	0	0	5.21584e-08	0	4.89597e-08	0	0	5.08059e-08	0	0	4.30814e-08	0	0	4.84674e-08	0	0	0
K04516	5.70751e-06	4.28895e-06	7.11608e-06	3.08412e-06	8.61192e-06	1.85394e-05	5.48183e-06	8.5227e-06	5.12392e-06	4.74641e-06	6.95496e-06	4.2595e-06	3.14189e-06	7.51143e-06	5.33462e-06	3.23626e-06	2.08855e-06	5.7729e-06	4.63599e-06	6.27229e-06	1.14868e-05	4.2308e-06	5.8757e-06	6.75598e-07
K12952	2.33914e-07	9.19061e-07	8.62556e-07	1.01595e-06	1.88582e-07	8.7323e-07	3.50744e-06	3.94113e-07	4.22765e-07	3.1295e-07	2.68647e-07	4.40638e-07	4.13406e-08	1.72018e-07	0	3.40659e-07	1.77749e-07	8.61627e-08	1.03022e-07	1.73976e-06	9.64502e-06	0	6.1231e-06	1.55388e-06
K12953	1.87132e-07	2.55295e-07	3.77368e-07	5.8054e-07	3.14304e-07	6.71716e-08	1.39368e-07	1.47793e-07	3.38212e-08	3.65109e-07	8.95489e-08	2.44799e-07	8.26813e-08	1.72018e-07	0	0	4.44372e-08	3.87732e-07	0	4.57832e-08	1.9387e-07	4.45347e-08	1.23699e-07	6.75598e-08
K03429	2.93796e-05	1.34796e-05	2.21569e-05	2.38384e-05	2.19384e-05	1.29641e-05	1.99994e-05	2.01983e-05	1.17191e-05	2.06026e-05	1.79993e-05	7.34396e-06	1.90167e-05	1.64563e-05	1.27523e-05	1.75439e-05	2.06189e-05	1.92574e-05	1.56593e-05	5.10025e-05	2.05017e-05	8.46159e-06	3.4512e-05	5.40479e-07
K03424	2.38593e-06	6.17813e-06	5.98398e-06	2.28588e-06	5.21744e-06	7.99342e-06	6.73614e-06	2.11836e-06	4.10928e-06	2.66008e-06	3.64165e-06	2.93758e-06	1.3229e-06	1.43348e-06	6.60477e-07	1.30586e-06	1.37755e-06	1.8525e-06	6.69642e-07	2.79277e-06	2.32159e-05	9.79764e-07	1.84312e-05	2.0268e-06
K03426	3.08767e-06	6.8419e-06	7.81691e-06	3.30182e-06	4.02309e-06	1.71959e-05	7.96723e-06	6.10876e-06	2.82407e-06	5.84174e-06	4.50729e-06	2.39903e-06	3.34859e-06	3.26833e-06	3.70883e-06	3.40659e-06	2.31074e-06	3.74808e-06	4.53296e-06	8.92772e-06	2.59301e-05	2.13767e-06	1.81838e-05	6.75598e-07
K03427	0.000104934	7.184e-05	0.000125124	7.4672e-05	0.000127167	0.000177467	0.00013305	0.000143753	7.17856e-05	9.34157e-05	0.000139457	8.19586e-05	4.23742e-05	4.18576e-05	3.36843e-05	7.02325e-05	4.34152e-05	8.02175e-05	4.2445e-05	4.95374e-05	0.000101345	3.64294e-05	6.58079e-05	3.65499e-05
K03205	7.91098e-05	4.66679e-05	3.95158e-05	4.36856e-05	3.24362e-05	7.73816e-05	3.76527e-05	3.48298e-05	0.000116007	3.56763e-05	4.70132e-05	2.52632e-05	2.53005e-05	3.96214e-05	8.56588e-05	3.11703e-05	2.81732e-05	4.1315e-05	2.88976e-05	2.97133e-05	4.60925e-05	1.95062e-05	3.67386e-05	3.1618e-05
K03758	0	9.19061e-07	7.54736e-07	3.62838e-07	0	0	3.08933e-06	1.97057e-07	6.76425e-08	1.04317e-07	0	0	0	0	0	0	0	0	0	1.87711e-06	1.0469e-05	0	6.06125e-06	2.70239e-07
K02338	3.71924e-05	3.8958e-05	4.23191e-05	3.12766e-05	4.68313e-05	4.56095e-05	4.34597e-05	3.71452e-05	4.16339e-05	2.87914e-05	4.51625e-05	3.44677e-05	1.95955e-05	2.22476e-05	1.39208e-05	3.26465e-05	2.6218e-05	2.60642e-05	1.48352e-05	3.42e-05	7.20711e-05	1.12673e-05	6.03033e-05	1.40524e-05
K02337	8.39753e-05	7.06145e-05	9.99486e-05	6.94108e-05	0.000104789	0.000157181	9.6954e-05	8.42417e-05	9.12666e-05	8.31926e-05	0.000103041	6.58019e-05	6.14322e-05	7.05272e-05	4.49632e-05	6.35329e-05	6.39007e-05	7.28075e-05	5.01717e-05	8.53398e-05	0.000169345	3.88343e-05	0.000146274	3.08748e-05
K02335	2.66195e-05	7.98052e-05	0.000220329	0.000154714	7.43014e-05	6.75074e-05	0.000116582	4.13326e-05	8.73433e-05	5.00199e-05	0.000119398	8.68056e-05	2.40189e-05	7.71785e-05	4.84688e-05	6.66556e-05	4.35041e-05	3.51113e-05	3.61607e-05	5.63591e-05	0.000155968	2.55629e-05	8.45483e-05	0.000101407
K06147	3.47597e-05	7.30654e-05	6.39908e-05	4.20529e-05	5.85234e-05	0.000136358	8.97301e-05	4.2515e-05	6.44295e-05	3.76062e-05	4.38192e-05	5.01837e-05	2.4639e-05	2.71788e-05	1.84425e-05	2.18022e-05	3.38167e-05	3.08893e-05	2.22012e-05	4.98579e-05	0.000266862	1.90163e-05	0.000167921	3.71579e-05
K06142	2.94732e-06	1.83812e-06	5.39097e-07	1.08851e-06	8.80051e-07	3.45262e-05	1.88147e-06	1.72425e-06	1.60651e-06	3.02519e-06	1.73128e-06	1.02815e-06	3.72066e-07	2.29357e-07	6.60477e-07	9.652e-07	1.5553e-06	1.80942e-06	1.18475e-06	2.79277e-06	3.73199e-06	2.0486e-06	1.71323e-05	6.75598e-08
K06143	0	0	0	0	2.51443e-07	1.90096e-05	9.29123e-08	9.85283e-08	0	0	0	0	0	0	9.65312e-07	0	0	0	5.1511e-08	1.3735e-07	0	0	0	0
K16898	9.35658e-08	2.04236e-07	2.15639e-07	1.45135e-07	1.25722e-07	3.02272e-06	2.32281e-07	1.47793e-07	1.18374e-07	1.56475e-07	2.38797e-07	1.46879e-07	0	0	0	0	0	2.58488e-07	0	4.57832e-08	8.72414e-07	0	1.23699e-07	6.75598e-08
K03688	9.35658e-08	3.16566e-06	1.56338e-06	1.52392e-06	0	0	1.15908e-05	3.44849e-07	1.69106e-07	5.73742e-07	0	0	0	0	0	0	0	4.30814e-07	5.1511e-08	7.60001e-06	4.3863e-05	0	2.59149e-05	2.56727e-06
K03684	0	1.42965e-06	7.00826e-07	5.07973e-07	0	0	4.18105e-06	0	3.38212e-08	2.60792e-07	0	0	0	0	0	0	0	4.30814e-08	0	3.47952e-06	1.58973e-05	0	1.08855e-05	6.08039e-07
K03685	1.77775e-06	3.47201e-06	2.7494e-06	2.43101e-06	5.21744e-06	1.49121e-05	3.32162e-06	2.31542e-06	3.44977e-06	2.39929e-06	3.76105e-06	2.64383e-06	7.85472e-07	1.37614e-06	2.03224e-07	9.652e-07	1.73305e-06	1.8525e-06	9.27197e-07	1.83133e-06	7.99712e-06	4.45347e-07	9.40113e-06	4.72919e-07
K03686	3.19995e-05	3.02269e-05	3.67125e-05	2.43101e-05	3.85336e-05	4.19151e-05	3.88373e-05	2.80313e-05	2.89002e-05	2.42015e-05	3.68046e-05	2.00735e-05	1.5296e-05	2.16169e-05	1.36668e-05	1.91337e-05	2.43516e-05	2.61504e-05	1.46291e-05	4.22121e-05	6.70304e-05	1.24252e-05	6.32721e-05	1.17554e-05
K03687	1.89003e-05	1.75643e-05	2.00544e-05	1.28444e-05	2.03669e-05	2.06217e-05	1.99065e-05	1.67006e-05	2.2508e-05	1.39263e-05	1.66561e-05	1.30722e-05	1.56268e-05	1.46215e-05	9.24668e-06	1.19798e-05	1.7375e-05	1.36568e-05	9.37499e-06	2.69663e-05	3.63021e-05	1.00648e-05	3.47594e-05	5.13455e-06
K18682	0.0001047	0.000149347	0.000146742	0.000101631	0.000144957	0.000134142	0.000115536	0.000126067	0.000180656	0.000111254	0.000135667	0.00012519	9.66131e-05	9.66165e-05	7.19412e-05	8.24962e-05	0.000105672	0.000102318	8.29842e-05	8.74459e-05	0.00016731	6.69357e-05	0.000133038	5.61422e-05
K07301	3.19059e-05	2.05257e-05	3.05129e-05	1.73073e-05	2.81616e-05	1.91439e-05	2.353e-05	2.12329e-05	2.25757e-05	1.48651e-05	1.98201e-05	1.27785e-05	2.33988e-05	2.15595e-05	1.55974e-05	1.69194e-05	2.43516e-05	2.02913e-05	1.57624e-05	4.01976e-05	2.79657e-05	1.05102e-05	3.80375e-05	3.10775e-06
K03111	1.82453e-05	2.88483e-05	2.58767e-05	1.65817e-05	2.59615e-05	2.86151e-05	2.10214e-05	2.19226e-05	3.10986e-05	2.02375e-05	2.14619e-05	2.8005e-05	1.56681e-05	1.59403e-05	1.28031e-05	1.26044e-05	1.68417e-05	1.65432e-05	1.30838e-05	1.52916e-05	4.30391e-05	1.18462e-05	2.59768e-05	1.24986e-05
K07305	0	3.57413e-07	2.69549e-07	7.25675e-08	0	0	1.44014e-06	0	0	0	0	0	0	5.73392e-08	0	0	0	0	0	9.61447e-07	5.62222e-06	0	3.64912e-06	6.75598e-07
K07304	0	1.02118e-07	1.61729e-07	0	0	0	8.12983e-07	0	0	1.04317e-07	0	0	0	0	0	0	0	0	0	2.74699e-07	2.71418e-06	0	1.97918e-06	1.3512e-07
K03118	5.61395e-07	1.22542e-06	0	2.53986e-07	0	1.71959e-05	1.11495e-06	5.9117e-07	7.94799e-07	9.38851e-07	5.96992e-07	1.46879e-07	4.13406e-08	0	5.08059e-08	1.13553e-06	6.66559e-07	3.44651e-07	3.60577e-07	1.0988e-06	0	1.78139e-07	8.59708e-06	0
K13954	1.40349e-07	1.53177e-07	4.31278e-07	4.35405e-07	3.77165e-07	4.70201e-07	2.09053e-07	2.95585e-07	1.18374e-07	1.56475e-07	2.38797e-07	2.93758e-07	1.65363e-07	5.73392e-08	5.08059e-08	5.67765e-08	0	4.73895e-07	5.1511e-08	4.57832e-08	6.78544e-07	0	0	1.3512e-07
K03110	8.7484e-06	1.61857e-05	1.14289e-05	7.83729e-06	1.23836e-05	1.83378e-05	1.56325e-05	8.91681e-06	1.44078e-05	9.0234e-06	1.15518e-05	1.02326e-05	6.4078e-06	6.30731e-06	3.60722e-06	4.99633e-06	7.15439e-06	6.11755e-06	5.40865e-06	9.84338e-06	4.17789e-05	5.78951e-06	2.99352e-05	4.12115e-06
K12555	1.40349e-07	6.63767e-07	1.07819e-07	3.99121e-07	1.88582e-07	1.34343e-07	1.39368e-07	4.92642e-08	3.55123e-07	1.56475e-07	1.19398e-07	1.46879e-07	1.65363e-07	1.72018e-07	0	0	1.33312e-07	4.30814e-08	5.1511e-08	9.15663e-08	3.87739e-07	1.33604e-07	1.85549e-07	1.3512e-07
K16650	4.67829e-08	7.7099e-06	4.47451e-06	2.06817e-06	3.14304e-07	0	2.6782e-05	5.9117e-07	8.45531e-08	3.65109e-07	2.98496e-08	1.95839e-07	0	5.73392e-08	0	0	0	8.18546e-07	0	1.2041e-05	8.69506e-05	8.90694e-08	5.00981e-05	5.40479e-06
K10551	1.40349e-07	1.02118e-07	1.61729e-07	2.53986e-07	0	0	6.96842e-08	4.92642e-08	1.69106e-07	0	1.49248e-07	4.89597e-08	0	0	0	5.67765e-08	8.88745e-08	0	0	0	1.9387e-07	0	0	0
K06890	1.21635e-06	1.88918e-06	1.77902e-06	1.1248e-06	2.45157e-06	6.3813e-06	1.34723e-06	2.21689e-06	1.33594e-06	2.24281e-06	2.11932e-06	1.07711e-06	1.90167e-06	1.66284e-06	2.48949e-06	8.51647e-07	7.55433e-07	1.46477e-06	1.59684e-06	3.25061e-06	5.23448e-06	1.64778e-06	4.88611e-06	0
K06897	8.42092e-07	1.17436e-06	1.83293e-06	3.26554e-07	5.02886e-07	4.83635e-06	7.89755e-07	1.67498e-06	5.5805e-07	1.09533e-06	1.34323e-06	2.93758e-07	4.54747e-07	1.3188e-06	1.77821e-06	7.38094e-07	2.66623e-07	6.89302e-07	6.18132e-07	2.10603e-06	2.66571e-06	4.00812e-07	3.15433e-06	0
K11392	1.40349e-07	1.02118e-07	8.08646e-07	1.08851e-07	1.88582e-07	3.15706e-06	9.29123e-08	1.47793e-07	4.39676e-07	1.56475e-07	1.19398e-07	9.79195e-08	4.13406e-08	2.29357e-07	5.08059e-08	1.13553e-07	2.66623e-07	3.0157e-07	0	1.3735e-07	1.26015e-06	8.90694e-08	4.32947e-07	2.0268e-07
K00656	0.000121916	0.000139238	0.000171056	0.000110085	0.000207252	0.000220726	0.000160483	0.000169025	0.000188604	0.000156267	0.000183127	0.000148495	0.000118441	0.00013274	9.46006e-05	0.00011872	0.000101672	0.000128081	0.00010807	0.000160607	0.000229396	9.61059e-05	0.000185116	5.66151e-05
K00657	4.67829e-07	4.08472e-07	0	1.45135e-07	1.88582e-07	1.02772e-05	5.80702e-07	3.94113e-07	3.88944e-07	6.25901e-07	3.28346e-07	2.93758e-07	0	0	0	4.54212e-07	3.55498e-07	3.0157e-07	2.06044e-07	4.57832e-07	0	4.45347e-08	3.83467e-06	0
K00654	3.8362e-06	1.32753e-06	2.15639e-06	1.59649e-06	2.64015e-06	2.08232e-06	1.95116e-06	1.9213e-06	2.0631e-06	1.56475e-06	4.23865e-06	1.71359e-06	1.15754e-06	1.54816e-06	8.12895e-07	1.70329e-06	1.59974e-06	2.15407e-06	1.23626e-06	2.93012e-06	2.85958e-06	1.78139e-07	4.26762e-06	9.45838e-07
K00655	0	5.61649e-07	4.31278e-07	1.81419e-07	0	0	9.29123e-07	0	0	0	0	0	0	0	0	0	0	8.61627e-08	0	3.66265e-07	4.55594e-06	0	2.04103e-06	4.72919e-07
K00652	1.57658e-05	8.88426e-06	1.27227e-05	7.76472e-06	1.08121e-05	2.79434e-05	1.19392e-05	1.20697e-05	7.45758e-06	1.23615e-05	1.43278e-05	6.07101e-06	5.74635e-06	8.14216e-06	4.72495e-06	6.07508e-06	6.22121e-06	7.10843e-06	6.64491e-06	1.18578e-05	1.19715e-05	3.65185e-06	1.61427e-05	3.37799e-06
K00651	5.23968e-06	6.79084e-06	9.27247e-06	3.62838e-06	7.22899e-06	2.00171e-05	8.94281e-06	1.04933e-05	5.19156e-06	6.36332e-06	8.0594e-06	4.94493e-06	4.17541e-06	1.38761e-05	8.38298e-06	4.31501e-06	4.26597e-06	6.07447e-06	7.46909e-06	1.15374e-05	1.87569e-05	5.47777e-06	2.12144e-05	8.78278e-07
K10823	1.18361e-05	2.29765e-05	2.03779e-05	1.08488e-05	2.35728e-05	2.36444e-05	1.38672e-05	1.57153e-05	2.41653e-05	1.37177e-05	1.84471e-05	1.88495e-05	1.08726e-05	1.42775e-05	9.55151e-06	1.15824e-05	1.68417e-05	1.38291e-05	8.70535e-06	8.28675e-06	2.87412e-05	1.05547e-05	1.75653e-05	7.9045e-06
K11808	0	5.1059e-08	5.39097e-08	3.62838e-07	0	0	0	2.46321e-07	3.38212e-08	0	0	4.89597e-08	0	0	0	0	0	1.29244e-07	0	0	9.69348e-08	0	0	6.75598e-08
K07126	1.54383e-06	0	0	0	6.28608e-08	2.95555e-06	4.64562e-08	0	0	1.04317e-07	8.95489e-08	0	0	0	0	0	0	1.29244e-07	5.1511e-08	0	0	8.90694e-08	0	0
K01870	0.000349328	0.000372833	0.000388743	0.000287004	0.000410858	0.0003902	0.000363264	0.000370959	0.000459259	0.000323278	0.000382821	0.000327345	0.000275453	0.00031548	0.000218313	0.000260207	0.00028662	0.000293083	0.00022706	0.000366448	0.000530137	0.000204414	0.00043907	0.00014728
K01873	0.000261844	0.000216235	0.000277096	0.00018853	0.000307892	0.000326655	0.000271908	0.000255977	0.000269758	0.000231635	0.0002659	0.000180955	0.000205752	0.000234976	0.000170098	0.000196049	0.000204189	0.000219198	0.000175755	0.000306015	0.000398596	0.000149993	0.00033374	9.52594e-05
K01872	0.000201353	0.00019239	0.000239359	0.000155258	0.000257352	0.000267208	0.000210865	0.000197303	0.000243851	0.000180624	0.000232111	0.000161714	0.000152712	0.000174942	0.000140682	0.00015148	0.000151487	0.000162288	0.000139286	0.000209458	0.00029696	0.000118819	0.000249748	7.337e-05
K01875	0.000106384	0.000161908	0.000141405	0.000109795	0.00015294	0.000139717	0.000125455	0.000131782	0.000186118	0.000120642	0.00013701	0.000138703	0.000100789	0.000105963	7.80887e-05	7.86922e-05	9.97172e-05	0.000100983	8.01511e-05	9.29856e-05	0.000213984	7.67333e-05	0.000145285	6.11417e-05
K01874	0.000173939	0.000193258	0.000225612	0.000141543	0.000225544	0.000220188	0.000203966	0.000183952	0.000230323	0.000166333	0.000212798	0.000163819	0.000143204	0.000178038	0.000117412	0.000132573	0.000144732	0.00015169	0.000120845	0.000173289	0.000303842	0.000105369	0.000251851	7.68831e-05
K01876	0.000222967	0.000248453	0.000283727	0.000211063	0.000273004	0.000242019	0.000248749	0.000247454	0.000304087	0.0002042	0.000245931	0.000205778	0.000184007	0.000207396	0.000156584	0.000186908	0.000202634	0.000199768	0.000155203	0.000234776	0.000330596	0.000136054	0.000322422	9.78266e-05
K04023	0	5.1059e-08	0	0	6.28608e-08	2.68686e-07	2.32281e-08	0	1.69106e-08	0	8.95489e-08	9.79195e-08	0	0	0	0	0	0	5.1511e-08	9.15663e-08	1.9387e-07	4.45347e-08	6.18495e-08	0
K04027	8.42092e-07	2.91036e-06	2.26421e-06	1.95932e-06	2.51443e-06	6.58281e-06	1.62597e-06	1.77351e-06	2.2322e-06	1.35612e-06	1.91038e-06	1.46879e-06	1.28156e-06	1.89219e-06	1.52418e-06	1.02198e-06	1.24424e-06	1.33552e-06	1.18475e-06	1.3735e-06	2.32644e-06	1.33604e-06	2.41213e-06	6.08039e-07
K04026	5.14612e-07	7.14826e-07	5.39097e-07	1.81419e-07	1.32008e-06	4.03029e-07	5.11018e-07	2.46321e-07	3.38212e-07	2.60792e-07	9.85037e-07	2.44799e-07	0	1.72018e-07	5.08059e-08	5.67765e-08	7.55433e-07	1.72325e-07	0	4.57832e-08	6.78544e-07	0	6.18495e-07	6.75598e-08
K00018	1.54383e-06	2.60401e-06	1.77902e-06	2.03189e-06	3.14304e-06	2.20323e-05	2.2299e-06	2.66027e-06	2.18147e-06	3.07734e-06	2.86556e-06	8.81275e-07	1.40558e-06	2.00687e-06	2.23546e-06	2.38461e-06	1.24424e-06	1.29244e-06	2.62706e-06	5.35663e-06	6.5431e-06	2.09313e-06	1.07618e-05	6.75598e-08
K07056	8.60805e-06	6.94402e-06	6.68481e-06	5.33371e-06	7.98332e-06	2.91525e-05	8.61762e-06	8.47344e-06	1.01971e-05	5.94606e-06	8.32804e-06	5.63037e-06	5.82903e-06	7.85547e-06	3.60722e-06	4.59889e-06	7.59877e-06	6.33296e-06	3.55426e-06	9.98073e-06	1.13898e-05	2.53848e-06	2.21421e-05	2.43215e-06
K07053	4.35081e-06	3.67625e-06	4.04323e-06	2.53986e-06	3.58306e-06	3.15706e-06	5.64442e-06	2.41394e-06	3.38212e-06	2.60792e-06	4.71624e-06	2.54591e-06	1.44692e-06	3.44035e-06	1.52418e-06	2.66849e-06	1.82193e-06	2.28331e-06	9.27197e-07	4.44097e-06	1.14868e-05	4.00812e-07	7.48379e-06	1.21608e-06
K07052	6.78352e-06	9.0885e-06	7.54736e-06	5.87797e-06	7.35471e-06	6.44847e-06	7.2007e-06	6.40434e-06	1.03493e-05	6.67627e-06	5.73113e-06	5.97309e-06	3.18323e-06	2.46559e-06	3.70883e-06	6.13186e-06	7.10996e-06	5.34209e-06	7.21153e-07	3.8e-06	7.65785e-06	1.42511e-06	5.50461e-06	2.90507e-06
K00012	7.20456e-06	5.25907e-06	5.98398e-06	3.04784e-06	4.08595e-06	1.84722e-05	1.16373e-05	5.07421e-06	3.974e-06	4.27699e-06	6.32812e-06	1.86047e-06	3.72066e-06	4.75915e-06	3.04835e-06	2.78205e-06	2.71067e-06	4.78203e-06	2.52404e-06	7.64579e-06	2.37975e-05	1.91499e-06	1.83693e-05	2.36459e-06
K00013	1.3567e-06	1.88918e-06	6.46917e-07	7.61959e-07	1.32008e-06	1.61212e-05	1.67242e-06	1.03455e-06	1.33594e-06	1.51259e-06	1.79098e-06	1.07711e-06	7.44132e-07	1.08944e-06	6.60477e-07	1.13553e-06	8.88745e-07	1.12012e-06	7.72664e-07	2.51807e-06	2.52031e-06	9.79764e-07	7.36009e-06	1.3512e-07
K00014	8.42092e-07	1.37859e-06	8.62556e-07	7.25675e-07	5.02886e-07	3.22424e-06	1.11495e-06	6.89698e-07	5.24229e-07	7.30217e-07	1.07459e-06	3.91678e-07	1.65363e-07	1.14678e-07	4.06447e-07	5.10988e-07	2.22186e-07	7.75465e-07	7.21153e-07	1.0988e-06	2.42337e-06	3.11743e-07	1.79364e-06	1.28364e-06
K07058	2.33914e-06	2.50189e-06	1.99466e-06	1.74162e-06	2.70301e-06	1.84722e-05	2.46218e-06	2.95585e-06	1.42049e-06	3.18166e-06	2.50737e-06	7.83356e-07	1.07486e-06	2.86696e-07	8.63701e-07	1.53296e-06	6.66559e-07	2.88645e-06	1.44231e-06	2.47229e-06	4.99214e-06	1.24697e-06	7.23639e-06	1.3512e-07
K00016	4.67829e-08	4.69742e-06	1.99466e-06	6.89391e-07	1.88582e-07	1.34343e-07	8.6873e-06	7.38963e-07	5.74961e-07	5.21584e-07	1.49248e-07	2.44799e-07	8.26813e-08	1.72018e-07	0	0	1.33312e-07	4.30814e-07	5.1511e-08	3.98314e-06	2.87896e-05	8.90694e-08	2.12762e-05	2.16191e-06
K08256	4.67829e-08	1.02118e-07	2.15639e-07	7.25675e-08	0	0	8.82667e-07	9.85283e-08	1.69106e-08	0	0	0	0	0	0	0	0	8.61627e-08	0	4.57832e-07	2.18103e-06	0	1.66994e-06	2.0268e-07
K10041	0	3.06354e-07	1.61729e-07	7.25675e-08	0	0	6.0393e-07	0	0	0	0	0	0	0	0	0	0	0	0	1.83133e-07	2.66571e-06	0	1.66994e-06	2.70239e-07
K00278	9.24897e-05	3.61497e-05	5.74678e-05	4.40485e-05	5.72662e-05	8.53079e-05	6.38308e-05	5.30575e-05	3.83195e-05	3.89623e-05	4.09537e-05	1.73807e-05	4.98568e-05	6.11809e-05	5.55817e-05	4.78058e-05	5.95015e-05	4.73464e-05	4.66174e-05	0.000122378	6.16021e-05	3.55832e-05	9.72274e-05	1.689e-06
K04771	4.07011e-06	1.05181e-05	8.67947e-06	5.5877e-06	9.17767e-06	1.0949e-05	1.59112e-05	5.51759e-06	8.65824e-06	4.95505e-06	7.6415e-06	5.33661e-06	2.81116e-06	3.55503e-06	3.86125e-06	3.57692e-06	3.24392e-06	4.82511e-06	2.06044e-06	7.50844e-06	3.94525e-05	1.64778e-06	2.59768e-05	4.05359e-06
K04773	1.11343e-05	1.57262e-05	1.6712e-05	9.97803e-06	1.74124e-05	4.23181e-05	1.58415e-05	1.99027e-05	1.03831e-05	1.5491e-05	1.57009e-05	5.38557e-06	9.75639e-06	2.2477e-05	1.55466e-05	9.14101e-06	6.7989e-06	1.24505e-05	1.3908e-05	2.58217e-05	2.85473e-05	1.28705e-05	3.72953e-05	1.55388e-06
K04772	1.02922e-06	1.17436e-06	1.50947e-06	4.71689e-07	9.42911e-07	2.351e-06	1.46337e-06	1.3794e-06	1.30212e-06	9.91009e-07	1.46263e-06	1.02815e-06	3.72066e-07	5.73392e-07	9.14506e-07	4.54212e-07	1.02206e-06	8.61627e-07	4.12088e-07	8.6988e-07	1.55096e-06	2.67208e-07	1.42254e-06	1.0134e-06
K02652	0	5.1059e-08	0	0	0	0	0	0	0	0	0	0	0	0	0	0	0	0	0	0	4.84674e-08	0	0	0
K00872	1.87132e-07	1.63389e-06	1.6712e-06	5.44256e-07	9.42911e-07	3.35858e-07	2.88028e-06	6.40434e-07	5.24229e-07	8.86693e-07	6.56692e-07	5.87517e-07	4.13406e-08	2.29357e-07	0	1.13553e-07	3.11061e-07	1.29244e-07	5.1511e-08	1.64819e-06	9.30574e-06	4.45347e-08	6.8653e-06	1.55388e-06
K00873	2.33914e-06	1.9913e-06	2.15639e-06	1.23365e-06	1.82296e-06	2.28383e-06	4.11137e-06	1.82277e-06	2.26602e-06	1.66907e-06	2.41782e-06	2.00735e-06	1.03352e-06	5.73392e-07	8.63701e-07	7.38094e-07	6.66559e-07	1.8525e-06	6.18132e-07	3.06747e-06	1.31347e-05	5.78951e-07	7.42194e-06	1.41876e-06
K00876	1.75904e-05	1.67984e-05	1.78441e-05	1.34976e-05	2.01783e-05	3.96312e-05	1.66545e-05	1.88682e-05	1.53379e-05	1.63256e-05	1.8059e-05	1.00857e-05	1.1038e-05	2.09288e-05	1.5191e-05	1.15256e-05	1.19536e-05	1.54231e-05	1.34959e-05	2.66458e-05	4.40084e-05	1.24252e-05	3.2471e-05	3.71579e-06
K00874	3.75666e-05	7.04103e-05	5.62818e-05	3.77714e-05	6.12892e-05	5.98499e-05	3.96736e-05	5.90185e-05	9.92991e-05	4.60559e-05	4.5849e-05	7.75522e-05	4.45652e-05	3.35434e-05	2.60126e-05	3.36684e-05	3.97269e-05	3.83424e-05	2.8228e-05	2.59591e-05	5.98088e-05	3.24213e-05	3.74808e-05	2.83076e-05
K04487	3.5555e-06	8.16943e-06	7.33172e-06	4.17263e-06	6.7261e-06	5.70958e-06	3.32162e-06	3.44849e-06	8.70897e-06	3.33814e-06	5.82068e-06	5.43453e-06	2.89385e-06	2.52292e-06	1.98143e-06	2.21428e-06	3.51054e-06	3.10186e-06	1.59684e-06	1.46506e-06	1.02266e-05	1.87046e-06	4.45317e-06	2.90507e-06
K04486	0	0	0	0	0	6.51564e-06	0	0	0	0	0	0	0	0	0	5.67765e-08	0	0	0	0	0	0	1.85549e-07	0
K04485	7.99987e-06	1.14883e-05	1.45017e-05	6.74878e-06	1.20693e-05	2.73388e-05	1.3031e-05	1.69961e-05	8.59059e-06	1.11619e-05	1.24473e-05	5.04285e-06	6.36646e-06	1.80045e-05	9.34829e-06	7.94871e-06	4.57704e-06	7.88389e-06	9.11744e-06	1.72145e-05	3.38303e-05	6.23486e-06	2.9193e-05	2.09435e-06
K14652	1.10408e-05	1.0365e-05	1.21297e-05	4.49919e-06	8.29762e-06	2.63984e-05	9.4306e-06	1.06411e-05	6.5275e-06	8.3975e-06	9.46233e-06	4.0147e-06	6.77987e-06	7.79813e-06	5.89349e-06	5.56409e-06	5.64353e-06	7.10843e-06	7.72664e-06	1.54747e-05	1.88054e-05	7.17009e-06	2.44924e-05	2.70239e-07
K04488	8.28057e-06	1.76153e-05	1.57955e-05	9.90546e-06	1.79782e-05	1.20237e-05	9.82548e-06	1.31535e-05	2.4791e-05	1.21529e-05	1.31935e-05	1.77724e-05	1.14514e-05	7.74079e-06	5.79187e-06	6.98351e-06	1.08427e-05	7.58232e-06	5.66621e-06	4.8988e-06	1.69151e-05	7.03648e-06	8.78263e-06	6.75598e-06
K01277	6.8958e-05	5.44799e-05	6.60933e-05	5.42079e-05	7.01526e-05	9.99513e-05	6.89409e-05	6.95117e-05	5.26597e-05	5.1689e-05	7.11615e-05	3.765e-05	4.502e-05	6.54814e-05	4.15084e-05	4.60457e-05	4.32819e-05	5.79014e-05	4.23935e-05	8.90025e-05	0.000100812	3.35346e-05	0.000109907	1.12825e-05
K14388	8.42092e-07	1.37859e-06	1.6712e-06	6.89391e-07	1.7601e-06	5.70958e-06	9.98807e-07	1.52719e-06	7.44067e-07	1.19964e-06	1.19398e-06	1.07711e-06	9.92176e-07	3.26833e-06	1.32095e-06	6.81318e-07	6.22121e-07	7.32383e-07	1.69986e-06	2.51807e-06	3.29578e-06	1.06883e-06	3.89652e-06	0
K01273	1.21635e-05	1.17946e-05	1.33696e-05	7.47445e-06	1.2635e-05	2.49207e-05	1.00578e-05	1.24638e-05	8.57368e-06	1.19964e-05	1.56114e-05	7.83356e-06	6.28378e-06	1.00344e-05	9.95796e-06	8.06226e-06	4.84366e-06	7.92697e-06	6.79945e-06	2.1106e-05	2.98075e-05	8.99601e-06	2.23277e-05	1.89168e-06
K15255	7.01743e-07	6.12708e-07	3.77368e-07	3.62838e-07	7.54329e-07	4.03029e-07	2.32281e-07	3.44849e-07	4.22765e-07	7.82376e-07	8.65639e-07	9.30235e-07	4.13406e-07	1.72018e-07	1.01612e-07	5.67765e-08	4.44372e-08	4.73895e-07	1.03022e-07	5.03615e-07	1.16322e-06	4.45347e-08	1.85549e-07	0
K15256	1.13215e-05	8.98638e-06	8.03255e-06	5.91425e-06	1.06863e-05	1.07475e-05	7.80463e-06	1.07889e-05	7.45758e-06	9.23203e-06	1.25965e-05	9.84091e-06	9.88042e-06	8.7729e-06	1.38192e-05	1.08443e-05	9.73175e-06	1.30537e-05	1.00446e-05	8.74459e-06	8.14253e-06	1.06438e-05	8.16414e-06	3.17531e-06
K01270	6.49814e-05	4.22258e-05	6.20501e-05	4.12909e-05	6.35522e-05	8.56437e-05	6.62233e-05	6.2467e-05	4.7113e-05	5.1689e-05	5.74605e-05	2.93758e-05	4.70457e-05	5.95754e-05	4.65382e-05	4.51373e-05	4.39929e-05	4.57955e-05	4.62568e-05	7.74193e-05	8.70475e-05	3.52715e-05	9.31454e-05	1.0134e-05
K05776	5.61395e-07	4.08472e-07	7.00826e-07	3.99121e-07	6.28608e-07	1.67929e-05	6.73614e-07	4.92642e-07	1.86017e-07	3.65109e-07	4.17895e-07	9.79195e-08	4.96088e-07	6.8807e-07	1.01612e-06	2.83882e-07	2.22186e-07	8.61627e-08	3.60577e-07	1.51084e-06	2.47184e-06	4.45347e-07	1.85549e-07	0
K05770	9.35658e-08	0	5.39097e-08	0	6.28608e-08	2.01515e-07	0	0	0	1.04317e-07	2.98496e-08	9.79195e-08	0	0	0	0	0	8.61627e-08	0	0	4.84674e-08	0	0	0
K01278	2.16605e-05	2.4253e-05	2.2696e-05	1.55657e-05	2.49557e-05	8.51735e-05	2.30887e-05	2.65041e-05	2.18316e-05	2.3054e-05	2.94616e-05	1.37087e-05	1.43865e-05	3.29127e-05	2.05764e-05	1.81117e-05	1.20869e-05	2.279e-05	1.98832e-05	4.12964e-05	5.8064e-05	1.51863e-05	6.11073e-05	4.12115e-06
K15923	1.44091e-05	1.54709e-05	1.67659e-05	7.1479e-06	2.40757e-05	7.85236e-05	1.65616e-05	2.611e-05	1.57269e-05	2.24803e-05	1.97903e-05	1.27785e-05	1.62055e-05	2.35664e-05	1.60547e-05	1.58974e-05	9.24295e-06	1.38722e-05	1.875e-05	2.45856e-05	3.76107e-05	1.78139e-05	4.01403e-05	2.29703e-06
K01695	0	8.16943e-07	2.15639e-07	1.08851e-07	0	0	1.41691e-06	0	1.69106e-08	1.04317e-07	0	0	0	0	0	0	0	2.15407e-07	0	1.0988e-06	5.42835e-06	0	3.58727e-06	6.75598e-08
K19956	8.88875e-07	1.37859e-06	5.93007e-07	6.53108e-07	5.65747e-07	6.04544e-07	7.89755e-07	6.40434e-07	7.27157e-07	5.73742e-07	8.65639e-07	5.87517e-07	1.03352e-06	8.02749e-07	8.63701e-07	5.67765e-07	8.88745e-07	5.16976e-07	1.54533e-06	4.57832e-07	1.21169e-06	5.78951e-07	1.11329e-06	3.37799e-07
K19955	6.08177e-06	2.09342e-06	3.8815e-06	3.59209e-06	4.02309e-06	3.96312e-06	3.57712e-06	3.49776e-06	2.8748e-06	1.77339e-06	2.23872e-06	6.85436e-07	4.25809e-06	3.9564e-06	2.48949e-06	2.15751e-06	3.91048e-06	3.27418e-06	1.80288e-06	7.50844e-06	2.85958e-06	1.29151e-06	5.9994e-06	6.75598e-08
K01696	2.94732e-06	5.61649e-06	4.20496e-06	6.38594e-06	2.57729e-06	3.89595e-06	2.67123e-06	3.69481e-06	3.87253e-06	4.6421e-06	4.2088e-06	4.16158e-06	1.24022e-06	1.6055e-06	2.48949e-06	2.21428e-06	3.15504e-06	2.84337e-06	1.23626e-06	1.23615e-06	6.93084e-06	9.79764e-07	4.02022e-06	4.39139e-06
K01693	2.33914e-07	4.59531e-07	7.00826e-07	1.08851e-07	1.00577e-06	7.38887e-07	1.09172e-06	3.94113e-07	9.97726e-07	1.40828e-06	6.26842e-07	1.12607e-06	5.78769e-07	4.01374e-07	2.5403e-07	6.81318e-07	3.11061e-07	5.16976e-07	8.75686e-07	9.61447e-07	2.90805e-06	7.12555e-07	2.04103e-06	4.72919e-07
K00903	4.67829e-07	4.64637e-06	3.8815e-06	1.41507e-06	3.33162e-06	1.34343e-06	9.45383e-06	8.86755e-07	1.48813e-06	8.86693e-07	1.55218e-06	1.51775e-06	1.24022e-07	6.30731e-07	5.08059e-08	5.67765e-08	1.02206e-06	7.32383e-07	4.12088e-07	3.70844e-06	2.63178e-05	0	8.78263e-06	2.09435e-06
K01057	4.67829e-08	1.42965e-06	4.31278e-07	3.26554e-07	0	0	2.60154e-06	0	3.38212e-08	0	0	0	0	0	0	0	0	1.72325e-07	0	1.92289e-06	1.23592e-05	0	6.80345e-06	1.48632e-06
K01056	5.38003e-06	6.79084e-06	8.03255e-06	5.07973e-06	1.02463e-05	1.54495e-05	8.22274e-06	9.70504e-06	6.71352e-06	7.82376e-06	9.52203e-06	5.14077e-06	5.45697e-06	6.47933e-06	5.1822e-06	5.96153e-06	5.02141e-06	5.47133e-06	5.87225e-06	9.43133e-06	1.33285e-05	3.96359e-06	1.22462e-05	2.09435e-06
K05515	8.51448e-06	6.17813e-06	7.16999e-06	6.09567e-06	7.16613e-06	3.74146e-05	6.96842e-06	7.78374e-06	7.93108e-06	7.92807e-06	1.08951e-05	5.72829e-06	4.79552e-06	3.09632e-06	3.75964e-06	5.39376e-06	5.7324e-06	7.02226e-06	3.81181e-06	9.70603e-06	1.47341e-05	2.89476e-06	2.38739e-05	1.48632e-06
K02500	6.5496e-07	1.07224e-06	3.23458e-07	3.99121e-07	8.1719e-07	1.00757e-05	2.29958e-06	9.36019e-07	7.94799e-07	3.1295e-07	9.25338e-07	5.87517e-07	1.24022e-07	4.58714e-07	1.52418e-07	8.51647e-07	3.99935e-07	7.75465e-07	2.57555e-07	1.28193e-06	7.41552e-06	1.78139e-07	9.95777e-06	4.72919e-07
K02501	8.88875e-07	7.14826e-07	5.93007e-07	4.71689e-07	9.42911e-07	1.03444e-05	1.71888e-06	6.89698e-07	1.5896e-06	1.77339e-06	1.52233e-06	5.38557e-07	6.6145e-07	1.3188e-06	1.52418e-07	1.07875e-06	1.24424e-06	7.32383e-07	8.75686e-07	1.73976e-06	6.34923e-06	8.90694e-07	9.89592e-06	7.43158e-07
K02503	1.82453e-06	1.83812e-06	1.99466e-06	1.74162e-06	2.26299e-06	1.03444e-05	2.67123e-06	2.611e-06	2.65497e-06	2.29497e-06	3.31331e-06	1.37087e-06	8.68154e-07	5.73392e-07	5.08059e-07	1.02198e-06	1.24424e-06	2.15407e-06	8.75686e-07	1.19036e-06	6.88237e-06	7.12555e-07	5.19536e-06	6.08039e-07
K13419	0	6.63767e-07	5.39097e-08	1.81419e-07	0	0	1.37046e-06	4.92642e-08	1.69106e-08	0	0	9.79195e-08	0	0	0	0	0	4.30814e-08	0	6.86748e-07	4.36207e-06	4.45347e-08	2.72138e-06	4.72919e-07
K00626	0	0	0	0	6.28608e-08	0	0	0	0	0	0	0	0	0	0	0	0	0	0	0	9.69348e-08	0	0	0
K02434	2.38593e-06	1.40412e-05	6.79263e-06	2.03552e-05	5.34316e-06	6.71716e-07	1.35652e-05	5.66538e-06	5.83416e-06	5.21584e-06	7.5818e-06	1.19951e-05	1.86033e-06	1.83485e-06	1.62579e-06	7.94871e-07	2.35517e-06	7.32383e-06	3.09066e-07	4.66988e-06	3.88709e-05	8.90694e-08	2.18329e-05	4.72919e-06
K02435	0	4.08472e-07	4.85188e-07	7.25675e-08	0	0	9.98807e-07	0	0	0	0	0	0	0	0	0	0	4.30814e-08	0	3.66265e-07	3.78046e-06	0	2.22658e-06	2.70239e-07
K03439	1.10875e-05	1.88408e-05	1.78441e-05	1.11391e-05	1.93611e-05	2.77419e-05	1.24503e-05	1.80307e-05	2.36072e-05	1.31961e-05	1.45368e-05	1.65973e-05	1.00044e-05	1.47362e-05	8.28136e-06	6.92673e-06	1.2398e-05	1.18905e-05	8.13873e-06	1.38723e-05	2.4476e-05	7.97171e-06	2.0967e-05	5.67503e-06
K02437	9.54371e-06	8.52685e-06	9.64984e-06	5.84168e-06	1.05606e-05	1.3703e-05	1.18695e-05	1.10844e-05	7.20392e-06	9.33635e-06	1.04474e-05	6.41373e-06	8.14411e-06	1.03784e-05	5.23301e-06	9.42489e-06	6.04346e-06	7.66848e-06	7.00549e-06	8.65302e-06	1.99686e-05	4.98789e-06	1.7689e-05	2.0268e-06
K03929	2.33914e-07	7.14826e-07	6.46917e-07	4.35405e-07	0	1.34343e-07	3.78618e-06	2.46321e-07	2.36749e-07	5.73742e-07	8.95489e-08	9.79195e-08	0	0	0	5.67765e-08	0	0	0	2.60964e-06	1.36678e-05	0	7.05084e-06	1.0134e-06
K11784	9.8244e-07	5.1059e-07	4.85188e-07	1.01595e-06	1.13149e-06	6.71716e-07	8.12983e-07	1.13308e-06	4.90408e-07	6.25901e-07	1.34323e-06	3.91678e-07	5.37428e-07	6.8807e-07	2.03224e-07	4.54212e-07	2.22186e-07	5.60058e-07	4.12088e-07	2.74699e-07	2.90805e-06	3.11743e-07	5.56646e-07	1.3512e-07
K02433	5.14612e-07	3.1146e-06	1.29383e-06	3.84608e-06	8.80051e-07	4.03029e-07	3.64681e-06	1.18234e-06	1.20065e-06	1.35612e-06	1.22383e-06	1.61567e-06	2.89385e-07	5.73392e-07	4.06447e-07	2.83882e-07	3.11061e-07	1.33552e-06	1.54533e-07	1.19036e-06	1.17776e-05	0	8.16414e-06	2.56727e-06
K03925	1.1415e-05	6.22919e-06	9.48811e-06	6.96648e-06	9.17767e-06	9.06816e-06	8.73376e-06	8.03006e-06	7.98181e-06	6.36332e-06	8.89519e-06	4.65117e-06	8.35081e-06	9.51831e-06	5.69026e-06	8.28936e-06	7.73208e-06	6.9361e-06	5.09959e-06	1.63446e-05	1.24561e-05	2.71662e-06	1.42872e-05	1.48632e-06
K03924	4.40227e-05	4.18684e-05	5.70365e-05	3.87148e-05	5.90891e-05	4.62812e-05	6.23906e-05	4.87223e-05	5.02076e-05	4.63166e-05	6.12813e-05	3.48104e-05	3.3982e-05	3.74998e-05	3.13981e-05	3.67344e-05	3.43944e-05	4.11858e-05	3.05975e-05	5.91976e-05	9.53839e-05	2.39151e-05	7.50235e-05	1.32417e-05
K03431	4.21046e-07	1.22542e-06	1.18601e-06	5.8054e-07	2.51443e-07	3.89595e-06	3.29839e-06	1.97057e-07	4.56587e-07	4.17267e-07	5.67143e-07	5.38557e-07	1.65363e-07	2.86696e-07	1.01612e-07	1.70329e-07	1.77749e-07	5.60058e-07	2.57555e-07	1.41928e-06	1.12444e-05	2.22674e-07	7.23639e-06	8.78278e-07
K03437	1.16957e-06	1.68495e-06	9.16465e-07	1.08851e-06	2.07441e-06	1.05459e-05	1.04526e-06	1.97057e-06	1.62342e-06	2.66008e-06	2.29842e-06	1.07711e-06	7.85472e-07	1.43348e-06	7.11283e-07	1.02198e-06	7.9987e-07	6.89302e-07	1.03022e-06	9.15663e-07	5.96149e-06	8.90694e-07	5.19536e-06	0
K03436	0	6.12708e-07	1.23992e-06	3.99121e-07	0	0	3.92555e-06	9.85283e-08	5.07319e-08	2.60792e-07	0	0	0	0	0	0	0	0	0	1.87711e-06	1.51703e-05	0	7.79304e-06	9.45838e-07
K03744	1.60465e-05	2.10874e-05	2.77635e-05	2.14074e-05	3.40705e-05	2.00171e-05	2.98016e-05	2.1627e-05	2.28632e-05	2.2063e-05	3.42674e-05	2.17381e-05	8.8469e-06	2.01261e-05	1.11773e-05	1.44212e-05	1.12426e-05	2.18423e-05	8.19024e-06	2.17012e-05	3.92586e-05	7.79357e-06	3.33369e-05	1.14176e-05
K03210	6.26891e-06	6.02496e-06	6.73872e-06	5.73283e-06	7.92046e-06	7.85907e-06	6.52709e-06	6.25655e-06	5.36067e-06	4.53778e-06	6.89526e-06	3.96574e-06	5.12624e-06	4.07108e-06	4.62334e-06	4.71245e-06	4.75478e-06	3.9204e-06	2.93612e-06	9.61447e-06	9.45115e-06	2.76115e-06	9.27743e-06	1.55388e-06
K03217	2.95668e-05	2.81335e-05	2.94347e-05	1.97384e-05	3.56421e-05	4.99085e-05	3.7885e-05	3.17261e-05	3.03376e-05	2.69659e-05	3.70434e-05	2.15912e-05	1.58748e-05	2.43692e-05	1.91538e-05	2.10641e-05	2.04411e-05	2.83906e-05	1.65865e-05	4.14338e-05	6.90176e-05	1.48746e-05	6.11692e-05	1.34444e-05
K03216	9.35658e-07	3.1146e-06	1.50947e-06	1.37878e-06	2.45157e-06	4.56767e-06	2.18344e-06	1.13308e-06	2.19838e-06	1.19964e-06	2.14917e-06	1.90943e-06	3.30725e-07	9.74766e-07	2.03224e-07	5.67765e-08	1.42199e-06	8.61627e-07	2.57555e-07	1.14458e-06	9.69348e-06	4.45347e-07	5.38091e-06	1.3512e-06
K03215	1.37074e-05	1.69005e-05	1.48791e-05	1.22276e-05	1.60924e-05	1.89424e-05	1.49821e-05	1.44837e-05	1.63187e-05	1.21529e-05	1.76411e-05	1.28275e-05	6.69719e-06	9.57564e-06	5.69026e-06	7.09706e-06	8.17645e-06	1.10288e-05	6.02678e-06	8.37832e-06	3.55751e-05	4.98789e-06	2.01629e-05	4.45895e-06
K03742	3.74263e-07	5.1059e-07	7.00826e-07	6.89391e-07	6.28608e-07	1.27626e-06	2.88028e-06	3.94113e-07	2.53659e-07	2.60792e-07	5.96992e-08	2.44799e-07	4.13406e-08	4.58714e-07	2.03224e-07	2.27106e-07	4.8881e-07	8.61627e-08	1.54533e-07	1.51084e-06	9.01494e-06	4.45347e-08	5.19536e-06	6.75598e-07
K03218	2.94732e-06	7.7099e-06	8.14037e-06	3.70094e-06	6.97754e-06	9.87422e-06	5.4586e-06	4.48304e-06	9.14864e-06	3.85972e-06	3.34316e-06	4.79805e-06	3.47261e-06	2.58026e-06	1.37176e-06	1.87362e-06	3.55498e-06	2.92953e-06	1.80288e-06	2.28916e-06	1.15352e-05	2.0486e-06	6.06125e-06	2.49971e-06
K06158	5.43149e-05	5.79009e-05	6.87349e-05	4.33954e-05	7.58101e-05	0.000114863	6.56658e-05	6.40434e-05	6.25355e-05	5.98257e-05	7.05048e-05	4.73441e-05	4.40278e-05	6.57107e-05	4.40995e-05	3.71318e-05	3.94158e-05	4.9759e-05	4.32692e-05	7.42603e-05	0.000127033	3.35346e-05	0.000102918	2.4254e-05
K18967	8.88875e-07	4.08472e-07	5.39097e-07	2.17703e-07	2.51443e-07	4.03029e-07	5.11018e-07	1.3794e-06	6.59514e-07	1.04317e-07	3.28346e-07	6.85436e-07	4.96088e-07	4.01374e-07	4.06447e-07	2.27106e-07	1.15537e-06	2.15407e-07	0	1.64819e-06	4.84674e-08	4.45347e-08	9.27743e-07	6.75598e-08
K02342	3.74263e-06	2.29765e-06	3.3424e-06	2.24959e-06	4.08595e-06	7.72473e-06	4.76176e-06	3.3007e-06	2.62115e-06	3.39029e-06	4.2685e-06	2.39903e-06	1.69497e-06	2.06421e-06	1.32095e-06	1.36264e-06	1.37755e-06	3.14494e-06	9.78708e-07	2.60964e-06	1.08567e-05	5.34417e-07	9.27743e-06	1.21608e-06
K02343	1.28185e-05	1.29179e-05	1.55799e-05	1.0486e-05	1.52123e-05	3.37873e-05	2.08124e-05	1.16263e-05	1.31734e-05	1.14748e-05	1.57009e-05	8.47003e-06	7.39998e-06	8.65822e-06	5.84268e-06	7.94871e-06	9.55401e-06	1.01241e-05	6.28434e-06	1.59783e-05	4.89521e-05	4.94335e-06	3.13577e-05	7.83694e-06
K02340	8.84196e-06	8.16943e-06	8.73338e-06	6.45851e-06	1.03092e-05	1.47777e-05	9.77902e-06	9.75431e-06	7.27157e-06	8.24102e-06	1.05369e-05	5.48349e-06	5.99439e-06	7.11006e-06	4.87737e-06	6.01831e-06	3.28836e-06	7.15151e-06	5.87225e-06	1.14e-05	1.73513e-05	5.43323e-06	1.55242e-05	2.09435e-06
K02341	8.98231e-06	7.9652e-06	6.90044e-06	4.42662e-06	6.7261e-06	2.55252e-05	1.09637e-05	6.40434e-06	6.27384e-06	6.78059e-06	1.1313e-05	5.48349e-06	2.76982e-06	4.30044e-06	2.18465e-06	4.48534e-06	4.39929e-06	5.16976e-06	2.52404e-06	1.02554e-05	2.46699e-05	2.40487e-06	2.88837e-05	2.63483e-06
K02346	4.53326e-05	5.03441e-05	6.88427e-05	4.72414e-05	7.28556e-05	6.13276e-05	6.98701e-05	4.86237e-05	8.39612e-05	5.35667e-05	7.96388e-05	4.97431e-05	1.87687e-05	4.16283e-05	1.94587e-05	3.47472e-05	2.70623e-05	4.72603e-05	1.11264e-05	4.37687e-05	9.92613e-05	9.39682e-06	7.90437e-05	3.68877e-05
K07238	1.45027e-06	9.7012e-07	1.50947e-06	1.05223e-06	1.00577e-06	1.47777e-06	1.67242e-06	1.82277e-06	2.0631e-06	1.46043e-06	2.44767e-06	1.02815e-06	4.13406e-07	6.30731e-07	1.21934e-06	7.38094e-07	5.33247e-07	7.32383e-07	4.63599e-07	7.32531e-07	2.66571e-06	1.78139e-07	5.56646e-07	4.05359e-07
K03697	0	5.1059e-08	1.61729e-07	3.62838e-08	1.25722e-07	0	2.32281e-08	0	1.69106e-08	0	0	4.89597e-08	0	0	0	0	4.44372e-08	0	0	0	1.9387e-07	0	0	0
K03696	3.08767e-06	4.49319e-06	4.63624e-06	2.79385e-06	2.13727e-06	1.89424e-05	1.19857e-05	3.44849e-06	3.29757e-06	2.86871e-06	2.17902e-06	1.56671e-06	1.07486e-06	2.17889e-06	1.06692e-06	2.32784e-06	3.42167e-06	2.84337e-06	1.33928e-06	6.63856e-06	3.55266e-05	8.90694e-07	3.22236e-05	3.24287e-06
K03695	0.00020519	0.000217307	0.000224157	0.000182834	0.000248677	0.000256797	0.000245381	0.000211787	0.000314419	0.000220891	0.000267214	0.000226586	0.000104344	0.000130217	9.4753e-05	0.000130416	0.000157663	0.000191927	5.60954e-05	0.000181759	0.000320854	4.71177e-05	0.000281477	9.36379e-05
K03699	1.8105e-05	7.91414e-06	1.28305e-05	9.21607e-06	9.74342e-06	9.06816e-06	1.95348e-05	1.12815e-05	6.78116e-06	6.57196e-06	6.02962e-06	3.96574e-06	1.5296e-05	1.10665e-05	1.13805e-05	1.09579e-05	1.1687e-05	8.0993e-06	8.34478e-06	2.86603e-05	3.60113e-05	5.61137e-06	3.41409e-05	3.04019e-06
K03698	4.67829e-07	8.68002e-07	1.77902e-06	7.61959e-07	1.32008e-06	6.11261e-06	1.06849e-06	1.18234e-06	8.2862e-07	1.51259e-06	1.79098e-06	2.44799e-07	8.26813e-07	1.72018e-06	2.33707e-06	9.08424e-07	1.77749e-07	7.32383e-07	8.75686e-07	2.38072e-06	2.95651e-06	8.90694e-07	4.02022e-06	0
K03327	5.75429e-06	5.82072e-06	8.24819e-06	4.75317e-06	6.53752e-06	2.10919e-05	6.01607e-06	6.05949e-06	5.36067e-06	5.84174e-06	9.19368e-06	3.57406e-06	4.01004e-06	7.33942e-06	4.87737e-06	3.80402e-06	3.11061e-06	5.72982e-06	3.65728e-06	7.60001e-06	1.30377e-05	4.00812e-06	1.49057e-05	8.78278e-07
K03324	8.66419e-05	6.06581e-05	8.1835e-05	5.42805e-05	7.46157e-05	7.5971e-05	7.8116e-05	7.5522e-05	6.07429e-05	6.21728e-05	6.66841e-05	3.76011e-05	6.6145e-05	7.5057e-05	5.59881e-05	5.47893e-05	5.43912e-05	6.46651e-05	5.46531e-05	0.000121417	0.000110797	3.84335e-05	0.000114607	1.06745e-05
K03322	0	1.07224e-06	1.23992e-06	2.53986e-07	0	0	3.29839e-06	0	1.69106e-08	0	0	0	0	0	0	0	0	1.72325e-07	0	1.60241e-06	1.13898e-05	4.45347e-08	6.6179e-06	5.40479e-07
K03321	1.79178e-05	1.99641e-05	1.9138e-05	1.20462e-05	2.439e-05	4.44676e-05	2.06962e-05	2.43365e-05	1.8348e-05	2.0759e-05	2.41185e-05	1.25337e-05	1.19888e-05	1.88646e-05	1.34636e-05	1.67491e-05	1.0265e-05	1.45615e-05	1.432e-05	2.62795e-05	4.13912e-05	1.20689e-05	3.91507e-05	5.20211e-06
K03320	7.71917e-06	2.52231e-05	1.69816e-05	4.5645e-05	1.02463e-05	1.8808e-06	2.75253e-05	1.32028e-05	1.81113e-05	2.12806e-05	2.13425e-05	2.69768e-05	7.81338e-06	8.60088e-06	1.08217e-05	6.13186e-06	9.46513e-06	1.71033e-05	8.75686e-07	1.02096e-05	7.03747e-05	1.42511e-06	5.00363e-05	2.03355e-05
K19575	7.62561e-06	8.22049e-06	1.28844e-05	6.78506e-06	1.19435e-05	3.76161e-06	8.36211e-06	8.62123e-06	7.11937e-06	1.0536e-05	8.2385e-06	4.70013e-06	7.15193e-06	1.15252e-05	6.19832e-06	6.64285e-06	6.17678e-06	9.73639e-06	9.37499e-06	1.6253e-05	1.73513e-05	6.63567e-06	7.85489e-06	4.79675e-06
K07776	9.35658e-08	3.06354e-07	3.23458e-07	2.53986e-07	3.14304e-07	1.34343e-07	1.39368e-07	2.95585e-07	4.05855e-07	2.08634e-07	1.79098e-07	3.91678e-07	8.26813e-08	1.14678e-07	0	5.67765e-08	8.88745e-08	8.61627e-08	0	1.3735e-07	8.23946e-07	4.45347e-08	1.23699e-07	2.0268e-07
K03106	7.08761e-05	7.52609e-05	9.197e-05	6.35328e-05	0.000104915	0.000113721	8.98694e-05	8.4291e-05	9.3837e-05	7.43779e-05	9.35786e-05	7.03551e-05	6.26724e-05	7.69492e-05	5.5226e-05	6.14321e-05	5.90571e-05	6.44928e-05	5.70226e-05	8.66218e-05	0.000146081	4.45347e-05	0.000119803	2.96588e-05
K03101	2.76019e-06	4.13578e-06	3.28849e-06	2.53986e-06	3.33162e-06	8.93382e-06	2.99642e-06	3.44849e-06	3.53432e-06	2.60792e-06	3.40286e-06	3.08446e-06	1.03352e-06	1.43348e-06	8.63701e-07	2.04395e-06	2.44405e-06	1.89558e-06	1.08173e-06	3.38795e-06	6.93084e-06	1.46965e-06	6.18495e-06	9.45838e-07
K03100	3.12977e-05	2.30787e-05	2.42055e-05	2.06817e-05	3.0236e-05	5.2461e-05	3.66307e-05	2.76372e-05	2.56027e-05	2.58184e-05	3.36405e-05	1.98777e-05	1.88513e-05	2.39104e-05	1.5445e-05	1.95311e-05	1.82193e-05	2.55042e-05	1.77198e-05	4.44555e-05	6.89207e-05	1.42066e-05	6.53749e-05	1.17554e-05
K17245	1.40349e-07	3.06354e-07	2.15639e-07	2.53986e-07	1.25722e-07	1.34343e-07	6.96842e-08	4.92642e-08	2.36749e-07	0	2.68647e-07	9.79195e-08	1.24022e-07	2.29357e-07	1.01612e-07	1.70329e-07	8.88745e-08	1.29244e-07	1.03022e-07	2.74699e-07	3.39272e-07	0	2.47398e-07	1.3512e-07
K17246	1.40349e-07	2.55295e-07	1.61729e-07	3.62838e-08	5.02886e-07	6.71716e-08	1.39368e-07	4.92642e-08	2.53659e-07	1.04317e-07	1.49248e-07	9.79195e-08	1.24022e-07	2.29357e-07	0	0	4.44372e-08	0	1.54533e-07	1.3735e-07	3.87739e-07	0	2.47398e-07	0
K17240	0	5.1059e-07	5.39097e-07	1.08851e-07	2.51443e-07	6.71716e-08	3.25193e-07	9.85283e-08	2.53659e-07	1.04317e-07	3.88045e-07	2.93758e-07	8.26813e-08	2.86696e-07	1.01612e-07	2.27106e-07	8.88745e-08	4.30814e-08	5.1511e-08	1.83133e-07	9.20881e-07	0	6.18495e-08	6.75598e-08
K06881	4.95898e-06	6.38237e-06	8.14037e-06	3.37439e-06	7.98332e-06	1.6457e-05	5.96962e-06	6.69993e-06	4.83644e-06	5.58095e-06	7.8803e-06	3.32926e-06	1.86033e-06	4.64447e-06	5.38543e-06	3.63369e-06	3.4661e-06	4.48046e-06	3.24519e-06	4.57832e-06	1.16806e-05	2.13767e-06	1.1504e-05	5.40479e-07
K06885	4.67829e-08	0	0	2.9027e-07	0	1.34343e-07	4.64562e-08	4.92642e-08	0	0	0	0	0	0	0	0	0	4.30814e-08	0	0	0	0	6.18495e-08	2.0268e-07
K06889	1.40349e-07	4.59531e-07	4.85188e-07	2.17703e-07	6.28608e-08	8.7323e-07	5.11018e-07	4.92642e-07	3.88944e-07	4.69425e-07	3.88045e-07	4.89597e-08	2.48044e-07	6.8807e-07	5.58865e-07	3.97435e-07	3.11061e-07	2.58488e-07	4.63599e-07	5.49398e-07	1.55096e-06	7.12555e-07	4.94796e-07	0
K10947	3.78941e-06	3.06354e-06	5.0136e-06	2.50358e-06	4.21167e-06	7.65756e-06	3.73972e-06	4.43378e-06	4.31221e-06	3.1295e-06	5.64158e-06	2.30111e-06	2.6458e-06	3.44035e-06	3.86125e-06	3.29304e-06	3.19948e-06	2.97261e-06	1.85439e-06	4.71567e-06	7.31858e-06	1.46965e-06	7.54564e-06	9.45838e-07
K09697	4.67829e-08	5.1059e-08	5.39097e-08	1.81419e-07	6.28608e-08	0	1.62597e-07	0	0	0	2.98496e-08	0	0	0	0	0	0	0	1.54533e-07	0	4.84674e-08	0	0	6.75598e-08
K09691	2.24558e-06	1.63389e-06	1.6712e-06	2.39473e-06	1.32008e-06	1.54495e-06	2.18344e-06	2.21689e-06	1.06537e-06	8.34534e-07	6.86541e-07	5.87517e-07	1.19888e-06	1.20412e-06	9.14506e-07	1.41941e-06	1.51087e-06	2.15407e-06	5.66621e-07	2.79277e-06	3.87739e-06	6.68021e-07	2.22658e-06	8.78278e-07
K09698	4.67829e-07	6.63767e-07	1.07819e-07	3.99121e-07	6.28608e-08	1.34343e-07	1.85825e-07	1.47793e-07	1.01464e-07	1.04317e-07	1.49248e-07	9.79195e-08	0	5.73392e-08	0	5.67765e-08	0	8.61627e-08	0	4.57832e-08	4.36207e-07	0	0	0
K05995	1.49705e-06	7.14826e-07	9.16465e-07	3.62838e-07	9.42911e-07	9.40402e-07	1.324e-06	9.85283e-07	8.2862e-07	1.56475e-06	1.22383e-06	8.81275e-07	3.72066e-07	5.73392e-07	1.01612e-07	5.67765e-07	7.10996e-07	1.07703e-06	1.13324e-06	9.15663e-08	3.24732e-06	1.78139e-07	4.94796e-07	6.75598e-08
K07114	2.90054e-06	2.14448e-06	2.80331e-06	2.14074e-06	4.40025e-06	1.26283e-05	2.57832e-06	1.62572e-06	2.84098e-06	3.96404e-06	3.37301e-06	2.69279e-06	2.2324e-06	6.8807e-07	1.6766e-06	1.53296e-06	1.51087e-06	2.15407e-06	1.80288e-06	2.60964e-06	4.50747e-06	1.55871e-06	7.36009e-06	4.05359e-07
K08674	0	2.55295e-07	5.39097e-07	3.62838e-08	1.94868e-06	1.8808e-06	2.32281e-07	5.41906e-07	8.1171e-07	1.66907e-06	1.07459e-06	1.41983e-06	1.1162e-06	1.72018e-07	4.06447e-07	8.51647e-07	4.8881e-07	4.30814e-07	7.21153e-07	9.15663e-08	7.27011e-07	8.01625e-07	1.23699e-07	0
K00648	9.35658e-07	8.16943e-07	3.23458e-07	2.9027e-07	5.02886e-07	1.14863e-05	6.73614e-07	7.38963e-07	6.76425e-07	8.34534e-07	1.31338e-06	4.89597e-07	1.24022e-07	1.14678e-07	5.08059e-08	6.24541e-07	4.44372e-07	6.03139e-07	4.12088e-07	1.3735e-07	1.26015e-06	2.22674e-07	4.39132e-06	1.3512e-07
K07444	1.24442e-05	2.28234e-05	2.39359e-05	1.23365e-05	2.67787e-05	4.25868e-05	1.44479e-05	2.28586e-05	2.94583e-05	1.85684e-05	1.91933e-05	1.97308e-05	1.2981e-05	1.35894e-05	1.06692e-05	8.74358e-06	1.57308e-05	1.17612e-05	8.85989e-06	1.34145e-05	3.65444e-05	1.10446e-05	3.01207e-05	8.78278e-06
K00645	1.6374e-06	1.42965e-06	2.15639e-06	1.48763e-06	3.33162e-06	1.54495e-06	2.43895e-06	1.9213e-06	1.86017e-06	2.39929e-06	2.80586e-06	1.86047e-06	9.09494e-07	1.3188e-06	6.60477e-07	9.08424e-07	6.66559e-07	9.90871e-07	1.3908e-06	1.3735e-07	6.05843e-06	1.24697e-06	1.48439e-06	2.70239e-07
K00641	2.10523e-06	1.53177e-06	1.83293e-06	2.28588e-06	2.57729e-06	2.21666e-06	2.69446e-06	2.01983e-06	1.65724e-06	2.81655e-06	2.95511e-06	1.27295e-06	1.44692e-06	1.14678e-06	1.37176e-06	1.02198e-06	8.44307e-07	1.1632e-06	1.23626e-06	2.06024e-06	4.74981e-06	7.5709e-07	3.03063e-06	8.78278e-07
K00640	7.48526e-07	4.59531e-07	1.61729e-07	5.07973e-07	1.06863e-06	1.45762e-05	9.05895e-07	1.18234e-06	1.65724e-06	1.14748e-06	1.79098e-06	1.46879e-07	8.26813e-08	1.20412e-06	1.01612e-07	1.76007e-06	0	5.60058e-07	4.63599e-07	1.05301e-06	1.06628e-06	2.22674e-07	9.33928e-06	0
K07684	0	9.19061e-07	5.39097e-07	3.26554e-07	0	0	2.90351e-06	9.85283e-08	6.76425e-08	0	0	0	0	0	0	0	0	0	0	2.24338e-06	1.0372e-05	4.45347e-08	6.80345e-06	7.43158e-07
K10545	0	1.53177e-07	0	3.62838e-08	1.25722e-07	6.71716e-08	6.96842e-08	1.47793e-07	1.69106e-07	5.21584e-08	5.96992e-08	0	2.06703e-07	0	0	1.70329e-07	1.77749e-07	8.61627e-08	1.03022e-07	0	9.69348e-08	1.33604e-07	6.18495e-08	2.0268e-07
K10544	0	0	0	0	0	0	0	0	1.69106e-08	0	0	4.89597e-08	0	0	0	0	0	0	0	0	1.45402e-07	0	0	0
K10542	2.43271e-06	3.82942e-06	2.64158e-06	2.53986e-06	4.21167e-06	3.29141e-06	1.83502e-06	2.85732e-06	5.66506e-06	1.61691e-06	2.20887e-06	3.5251e-06	3.05921e-06	1.43348e-06	1.6766e-06	1.64652e-06	2.22186e-06	1.46477e-06	2.00893e-06	1.64819e-06	1.98716e-06	1.95953e-06	2.28843e-06	1.21608e-06
K10541	1.12279e-06	1.78706e-06	1.29383e-06	7.61959e-07	1.7601e-06	4.70201e-07	6.27158e-07	9.36019e-07	2.0631e-06	5.21584e-07	7.46241e-07	8.81275e-07	9.09494e-07	8.02749e-07	4.06447e-07	1.13553e-07	7.55433e-07	3.0157e-07	3.09066e-07	6.86748e-07	1.64789e-06	2.67208e-07	9.27743e-07	4.72919e-07
K06421	2.52628e-06	4.23789e-06	2.58767e-06	2.43101e-06	2.32585e-06	1.74646e-06	1.99761e-06	2.80806e-06	3.41594e-06	1.40828e-06	1.55218e-06	2.35007e-06	1.24022e-06	8.60088e-07	9.65312e-07	7.94871e-07	6.22121e-07	2.15407e-06	5.1511e-07	7.78314e-07	3.24732e-06	7.12555e-07	1.05144e-06	1.48632e-06
K05615	1.40349e-07	3.06354e-07	5.39097e-08	3.62838e-08	0	2.01515e-07	1.62597e-07	0	4.22765e-07	1.56475e-07	5.96992e-08	2.44799e-07	2.89385e-07	2.86696e-07	5.08059e-08	0	1.33312e-07	8.61627e-08	0	9.15663e-08	6.30076e-07	0	3.71097e-07	1.3512e-07
K01847	0.000412812	0.000225987	0.00035726	0.000260263	0.000432671	0.000410418	0.000354577	0.000349776	0.000290491	0.000323173	0.000338316	0.0002071	0.000321837	0.00037712	0.000289899	0.000310908	0.000316438	0.00031639	0.000300257	0.000496473	0.000386237	0.000223252	0.000460717	6.31009e-05
K01840	1.48302e-05	1.2969e-05	1.73589e-05	1.14657e-05	2.47043e-05	4.50721e-05	1.7212e-05	2.21689e-05	1.779e-05	2.79569e-05	2.29842e-05	1.57161e-05	1.6743e-05	1.89219e-05	1.55466e-05	1.43644e-05	1.28868e-05	1.19766e-05	2.11195e-05	2.59591e-05	3.58174e-05	1.34049e-05	3.56872e-05	7.43158e-07
K00003	3.64906e-06	7.45461e-06	6.19962e-06	4.75317e-06	5.84605e-06	3.42575e-06	9.08218e-06	5.17274e-06	6.13855e-06	4.22483e-06	3.46256e-06	4.21054e-06	2.89385e-06	2.52292e-06	2.43868e-06	2.27106e-06	4.66591e-06	3.05878e-06	2.47253e-06	4.71567e-06	2.4476e-05	2.3158e-06	1.54624e-05	3.37799e-06
K00001	0	1.68495e-06	8.08646e-07	1.08851e-07	0	0	3.32162e-06	4.92642e-08	1.69106e-08	2.08634e-07	0	0	0	0	0	0	0	8.61627e-08	0	1.60241e-06	1.13898e-05	0	8.90633e-06	1.08096e-06
K19002	1.71693e-05	4.94761e-05	3.55265e-05	3.35625e-05	3.77165e-05	5.21923e-05	3.14276e-05	2.83269e-05	4.20229e-05	2.94695e-05	3.68941e-05	3.14811e-05	6.49048e-06	1.46788e-05	8.17975e-06	1.01062e-05	1.64418e-05	2.47718e-05	3.34821e-06	1.50169e-05	4.50747e-05	2.44941e-06	3.85322e-05	1.62144e-05
K03811	1.59062e-06	1.63389e-06	1.72511e-06	9.79661e-07	1.38294e-06	6.11261e-06	1.69565e-06	2.16762e-06	1.35285e-06	1.51259e-06	2.38797e-06	1.07711e-06	7.85472e-07	3.32567e-06	1.82901e-06	1.41941e-06	8.88745e-07	1.12012e-06	1.90591e-06	2.93012e-06	4.79827e-06	1.11337e-06	2.90693e-06	0
K00009	4.11689e-06	1.9913e-06	2.10248e-06	1.41507e-06	3.26876e-06	1.74646e-06	2.29958e-06	1.9213e-06	2.80716e-06	1.98202e-06	3.52226e-06	1.27295e-06	1.86033e-06	2.23623e-06	8.12895e-07	1.53296e-06	1.06649e-06	2.36948e-06	4.63599e-07	3.29639e-06	3.97433e-06	7.12555e-07	4.20577e-06	1.0134e-06
K02469	0.000169915	0.00020587	0.000213375	0.000164837	0.000221584	0.000215352	0.000214047	0.000185972	0.000219855	0.00016868	0.000199545	0.000162155	0.000125841	0.000144093	9.92239e-05	0.000117584	0.000139933	0.000155567	0.000104258	0.000195769	0.000394331	8.92921e-05	0.000276777	7.74911e-05
K03631	6.45604e-06	5.92284e-06	4.09714e-06	4.64432e-06	4.46311e-06	3.82206e-05	6.38772e-06	7.2911e-06	5.95254e-06	5.99821e-06	6.65647e-06	4.94493e-06	2.06703e-06	2.46559e-06	1.62579e-06	3.06593e-06	3.91048e-06	5.34209e-06	1.54533e-06	4.8988e-06	1.13898e-05	2.13767e-06	1.99774e-05	1.75656e-06
K03146	1.16957e-06	9.19061e-07	6.46917e-07	7.61959e-07	7.54329e-07	1.47777e-06	1.13818e-06	9.85283e-07	6.25693e-07	1.30396e-06	1.79098e-06	7.34396e-07	5.78769e-07	4.58714e-07	5.08059e-08	6.81318e-07	2.22186e-07	7.32383e-07	5.66621e-07	1.83133e-07	3.00498e-06	2.22674e-07	8.04044e-07	6.75598e-08
K08483	5.09933e-06	1.51645e-05	1.04046e-05	2.38384e-05	8.04618e-06	3.62726e-06	1.51912e-05	1.43851e-05	1.76885e-05	1.40828e-05	9.13398e-06	2.11016e-05	5.37428e-06	2.98164e-06	1.62579e-06	2.10073e-06	7.42102e-06	7.02226e-06	9.27197e-07	7.64579e-06	4.64318e-05	1.1579e-06	2.3441e-05	8.03962e-06
K00262	0.000196301	0.000182536	0.000208145	0.000167994	0.000209389	0.000200507	0.000217949	0.000186416	0.000200611	0.000165446	0.000203634	0.00014306	0.000142997	0.000169323	0.000124424	0.000138932	0.00014922	0.00017547	0.000123987	0.000205292	0.000309222	0.000101584	0.000271519	8.89763e-05
K00266	0.000137355	0.00020924	0.000202431	0.000178044	0.000196503	0.000197619	0.000161784	0.00016937	0.000227803	0.000166698	0.000190232	0.000180808	0.00012274	0.000139678	0.000108064	9.45896e-05	0.000138244	0.000140661	9.29773e-05	0.000110704	0.000279948	8.22556e-05	0.00021771	9.72186e-05
K00265	1.40349e-06	3.01248e-06	3.39631e-06	1.81419e-06	2.82873e-06	8.06059e-07	4.94758e-06	1.42866e-06	1.55578e-06	2.60792e-06	1.97007e-06	2.83966e-06	2.14971e-06	1.20412e-06	4.01367e-06	1.36264e-06	2.6218e-06	2.24023e-06	1.08173e-06	5.35663e-06	1.45402e-05	1.0243e-06	9.83407e-06	1.62144e-06
K01992	5.26307e-05	5.06505e-05	3.85994e-05	4.4121e-05	4.43797e-05	8.28225e-05	5.12876e-05	5.222e-05	3.50219e-05	4.18832e-05	5.3998e-05	3.41249e-05	4.51026e-05	4.29471e-05	5.2889e-05	6.54633e-05	4.46594e-05	5.41964e-05	3.07005e-05	0.000100082	9.08279e-05	2.66763e-05	9.0424e-05	2.92534e-05
K01993	1.07601e-06	1.42965e-06	1.29383e-06	8.7081e-07	2.57729e-06	7.52322e-06	1.02204e-06	2.11836e-06	1.16683e-06	1.35612e-06	2.20887e-06	5.38557e-07	1.86033e-06	1.3188e-06	1.62579e-06	1.53296e-06	1.37755e-06	1.1632e-06	1.33928e-06	4.30362e-06	5.81609e-06	1.60325e-06	3.89652e-06	1.3512e-07
K01990	0.000139647	0.000150011	0.000119895	0.000112226	0.000128613	0.000173571	0.000127917	0.000167153	0.000232961	0.000135351	0.000128562	0.000142424	7.1478e-05	8.21097e-05	8.01717e-05	0.000133879	8.91855e-05	0.000118775	4.55357e-05	0.00013387	0.000197844	4.56481e-05	0.000149119	6.90462e-05
K01991	2.15201e-06	1.22542e-06	7.54736e-07	1.5602e-06	1.50866e-06	1.81363e-06	1.30077e-06	1.2316e-06	1.40358e-06	1.66907e-06	1.79098e-06	1.32191e-06	2.89385e-07	6.30731e-07	4.57253e-07	2.27106e-07	5.33247e-07	1.89558e-06	7.21153e-07	8.6988e-07	3.00498e-06	4.89882e-07	8.04044e-07	1.3512e-07
K01996	1.68418e-06	4.23789e-06	2.85722e-06	1.30622e-06	4.966e-06	4.56767e-06	3.43776e-06	2.85732e-06	5.34376e-06	2.34713e-06	2.62677e-06	3.62302e-06	1.44692e-06	1.3188e-06	5.58865e-07	1.02198e-06	2.88842e-06	1.98174e-06	4.63599e-07	2.19759e-06	9.35421e-06	1.1579e-06	4.94796e-06	2.22947e-06
K01997	9.35658e-08	8.16943e-07	5.39097e-07	6.16824e-07	1.4458e-06	1.34343e-07	1.85825e-07	3.94113e-07	4.05855e-07	1.56475e-07	3.28346e-07	7.34396e-07	0	2.29357e-07	0	1.70329e-07	2.66623e-07	3.0157e-07	0	1.3735e-07	6.30076e-07	0	6.18495e-08	2.0268e-07
K01995	1.59062e-06	5.00378e-06	3.71977e-06	2.32216e-06	4.14881e-06	3.49292e-06	7.08456e-06	1.82277e-06	4.00782e-06	1.92986e-06	2.29842e-06	1.61567e-06	9.09494e-07	1.43348e-06	3.04835e-07	7.38094e-07	1.28868e-06	1.33552e-06	6.18132e-07	3.38795e-06	2.19073e-05	7.12555e-07	1.37306e-05	1.82412e-06
K01515	4.67829e-08	1.736e-06	9.70375e-07	3.99121e-07	0	0	4.08814e-06	1.97057e-07	0	5.21584e-08	1.19398e-07	4.89597e-08	0	0	0	0	0	8.61627e-08	0	2.97591e-06	1.866e-05	0	1.05144e-05	1.08096e-06
K00868	1.207e-05	9.75226e-06	1.11054e-05	1.19011e-05	1.12521e-05	1.43747e-05	9.63965e-06	1.43359e-05	5.98636e-06	1.29353e-05	1.11339e-05	7.98044e-06	9.0536e-06	7.85547e-06	9.34829e-06	1.01062e-05	8.39864e-06	1.19766e-05	9.78708e-06	8.88194e-06	1.40071e-05	8.68427e-06	1.18751e-05	4.66163e-06
K00865	1.40349e-07	6.63767e-07	1.23992e-06	5.44256e-07	3.77165e-07	2.01515e-07	2.62477e-06	1.97057e-07	3.38212e-08	1.56475e-07	2.98496e-08	4.89597e-08	4.13406e-08	5.73392e-08	2.03224e-07	5.67765e-08	0	1.29244e-07	0	1.23615e-06	1.13898e-05	0	7.11269e-06	7.43158e-07
K00864	7.62561e-06	7.86308e-06	7.70909e-06	4.13635e-06	9.24053e-06	8.93382e-06	6.75937e-06	6.55213e-06	9.99417e-06	6.46764e-06	9.28323e-06	5.97309e-06	3.59664e-06	4.2431e-06	3.30238e-06	3.97435e-06	4.75478e-06	4.91128e-06	3.24519e-06	5.53976e-06	1.32316e-05	2.36034e-06	7.54564e-06	4.05359e-06
K01190	0.000109378	0.000158079	0.000166312	0.000103227	0.000171547	0.000250684	0.000161923	0.000188386	0.00014905	0.000150216	0.000150591	0.000106145	0.000105419	0.00017305	0.000130063	9.53845e-05	8.36753e-05	0.000105205	0.000120587	0.000201492	0.000367286	0.000106482	0.000254449	3.4388e-05
K01191	2.33914e-07	1.53177e-07	5.39097e-08	0	0	2.68686e-07	0	0	1.01464e-07	5.21584e-08	1.19398e-07	4.89597e-08	0	1.14678e-07	5.08059e-08	0	8.88745e-08	1.72325e-07	1.03022e-07	0	1.45402e-07	4.45347e-07	1.23699e-07	0
K01197	8.84196e-06	1.08756e-05	1.10515e-05	5.66027e-06	1.10006e-05	3.60711e-05	8.64085e-06	1.27102e-05	7.33921e-06	1.06403e-05	1.13727e-05	3.91678e-06	5.58099e-06	9.805e-06	1.16854e-05	6.69962e-06	3.68829e-06	6.72069e-06	9.58104e-06	1.89084e-05	2.51546e-05	9.48589e-06	2.10907e-05	4.05359e-07
K01198	0	1.27647e-06	1.29383e-06	4.35405e-07	0	0	5.01727e-06	1.97057e-07	1.69106e-08	1.04317e-07	0	0	0	0	0	0	0	1.29244e-07	0	2.83856e-06	1.40556e-05	0	1.18133e-05	1.48632e-06
K01200	3.20463e-05	4.60552e-05	4.79797e-05	3.32359e-05	4.68313e-05	2.86151e-05	5.30994e-05	4.09385e-05	3.82687e-05	4.03184e-05	4.54013e-05	3.1579e-05	2.27374e-05	3.81879e-05	2.60126e-05	2.04963e-05	2.39072e-05	3.20525e-05	2.28709e-05	4.54169e-05	0.000101055	1.75912e-05	5.95611e-05	1.56739e-05
K01201	0	2.04236e-07	1.07819e-07	0	0	0	1.04526e-06	9.85283e-08	0	0	5.96992e-08	0	0	0	0	0	0	0	0	5.95181e-07	2.85958e-06	0	2.10288e-06	3.37799e-07
K01206	1.15554e-05	1.33774e-05	1.47713e-05	7.87357e-06	1.34522e-05	6.53579e-05	1.30774e-05	1.95086e-05	1.02817e-05	1.72644e-05	1.65367e-05	7.73564e-06	8.14411e-06	1.26146e-05	1.34128e-05	1.14121e-05	6.93221e-06	8.3147e-06	1.20021e-05	2.14265e-05	3.08737e-05	1.29596e-05	3.93363e-05	3.37799e-07
K01207	2.9941e-06	7.50567e-06	5.06751e-06	2.06817e-06	6.78896e-06	4.83635e-06	4.20428e-06	7.68521e-06	1.29197e-05	4.27699e-06	3.5521e-06	9.44923e-06	3.63798e-06	1.66284e-06	5.58865e-07	2.32784e-06	3.73273e-06	1.8525e-06	1.44231e-06	2.06024e-06	6.59157e-06	1.95953e-06	3.83467e-06	3.31043e-06
K01205	4.77185e-06	1.00076e-05	8.40992e-06	4.71689e-06	6.97754e-06	4.09747e-05	5.52828e-06	8.62123e-06	5.59741e-06	8.3975e-06	7.94e-06	3.57406e-06	4.46479e-06	5.16053e-06	4.06447e-06	4.76922e-06	4.79922e-06	4.60971e-06	6.5934e-06	9.2482e-06	2.29251e-05	7.5709e-06	2.18947e-05	1.3512e-07
K01208	3.65842e-05	9.46633e-05	6.58238e-05	6.47302e-05	7.7633e-05	4.82964e-05	6.54335e-05	6.695e-05	9.63905e-05	6.25901e-05	5.88933e-05	8.29378e-05	4.77071e-05	4.95411e-05	3.33287e-05	2.93534e-05	6.6567e-05	4.98451e-05	1.01477e-05	3.93277e-05	9.24758e-05	1.3494e-05	8.05281e-05	3.68201e-05
K01209	1.26314e-06	7.65884e-07	1.07819e-06	6.89391e-07	1.69724e-06	8.06059e-07	8.12983e-07	1.52719e-06	1.60651e-06	1.14748e-06	1.34323e-06	7.83356e-07	3.72066e-07	7.45409e-07	1.47337e-06	1.07875e-06	8.44307e-07	7.75465e-07	4.12088e-07	1.0988e-06	2.42337e-06	3.56278e-07	1.29884e-06	6.08039e-07
K00912	8.88875e-07	1.58283e-06	1.77902e-06	9.79661e-07	2.01154e-06	1.98828e-05	1.27754e-06	7.88227e-07	5.74961e-07	1.51259e-06	1.31338e-06	4.40638e-07	4.54747e-07	9.17427e-07	1.01612e-06	3.40659e-07	7.9987e-07	6.89302e-07	8.24175e-07	2.24338e-06	3.68352e-06	2.98383e-06	3.27802e-06	0
K01420	4.67829e-08	9.7012e-07	3.77368e-07	4.35405e-07	0	0	3.8094e-06	0	6.76425e-08	5.21584e-08	0	0	0	0	0	0	0	3.0157e-07	0	2.28916e-06	1.27954e-05	0	7.42194e-06	6.08039e-07
K01421	0	8.47579e-06	4.52842e-06	2.17703e-06	0	0	2.57135e-05	1.67498e-06	1.69106e-07	9.91009e-07	8.95489e-08	1.46879e-07	0	2.29357e-07	0	5.67765e-08	8.88745e-08	8.18546e-07	0	1.26362e-05	9.01494e-05	8.90694e-08	5.94374e-05	5.67503e-06
K00919	5.61395e-07	5.1059e-07	0	1.81419e-07	1.25722e-07	1.34343e-05	4.8779e-07	3.94113e-07	6.25693e-07	4.69425e-07	4.17895e-07	9.79195e-08	4.13406e-08	5.73392e-08	1.52418e-07	3.40659e-07	3.55498e-07	8.61627e-07	5.1511e-08	4.12049e-07	9.69348e-08	1.78139e-07	6.3705e-06	1.3512e-07
K01424	8.14022e-06	1.15393e-05	1.09976e-05	5.18858e-06	9.30339e-06	2.40474e-05	8.59439e-06	1.0444e-05	7.93108e-06	9.0234e-06	9.64143e-06	5.72829e-06	4.29943e-06	8.4862e-06	6.65557e-06	4.76922e-06	5.19916e-06	7.10843e-06	5.20261e-06	1.09422e-05	2.2295e-05	6.76928e-06	1.42254e-05	2.49971e-06
K01425	2.33914e-06	6.22919e-06	5.44488e-06	3.55581e-06	4.77742e-06	0	4.39011e-06	7.93153e-06	2.36749e-06	6.36332e-06	5.58188e-06	2.20319e-06	3.30725e-06	7.05272e-06	4.97898e-06	1.53296e-06	2.39961e-06	2.75721e-06	5.30563e-06	5.40241e-06	1.23592e-05	2.44941e-06	6.55605e-06	2.70239e-07
K14286	9.35658e-08	1.02118e-06	1.1321e-06	5.07973e-07	0	0	4.48302e-06	0	0	1.04317e-07	0	9.79195e-08	0	2.29357e-07	0	0	0	4.30814e-08	0	1.46506e-06	1.28923e-05	0	8.53523e-06	1.0134e-06
K03595	3.07363e-05	2.75208e-05	3.20763e-05	2.56163e-05	3.75907e-05	5.17221e-05	3.49118e-05	3.75393e-05	3.16398e-05	2.88436e-05	4.26253e-05	2.3109e-05	1.91407e-05	2.60893e-05	1.78837e-05	2.22564e-05	2.13743e-05	2.54611e-05	1.90591e-05	3.17735e-05	5.75793e-05	1.62552e-05	4.60779e-05	7.76938e-06
K03596	0.000120466	0.000167627	0.000153427	0.000122095	0.00015602	0.000143277	0.000133399	0.00014193	0.000187522	0.000121842	0.000146532	0.000142228	0.000105832	0.000104701	7.96129e-05	8.92526e-05	0.000115359	0.00011059	8.37568e-05	0.000112581	0.000210009	7.49519e-05	0.000152212	5.90473e-05
K03590	1.73097e-06	1.78706e-06	3.23458e-07	1.08851e-06	1.19435e-06	2.35772e-05	1.57951e-06	1.77351e-06	9.63905e-07	1.92986e-06	1.46263e-06	1.07711e-06	4.96088e-07	1.72018e-07	3.04835e-07	1.13553e-06	1.82193e-06	1.50785e-06	1.08173e-06	1.92289e-06	1.69636e-06	8.46159e-07	1.58335e-05	0
K02519	0.000347269	0.00037273	0.000423191	0.00028871	0.000436379	0.000428219	0.00036496	0.00037894	0.000460916	0.000317279	0.000394731	0.000310111	0.000300298	0.000340652	0.000262667	0.000290412	0.000312083	0.000312512	0.000265178	0.000385403	0.000516905	0.000223475	0.000456944	0.000145119
K02518	2.22686e-05	2.70102e-05	2.47446e-05	2.03552e-05	2.9796e-05	2.78762e-05	2.69446e-05	2.63563e-05	3.37029e-05	2.40972e-05	2.50737e-05	2.08568e-05	1.99262e-05	2.09288e-05	1.5445e-05	1.90201e-05	2.29296e-05	2.15838e-05	1.72047e-05	2.45398e-05	3.48965e-05	1.45183e-05	2.85745e-05	1.0742e-05
K02517	7.95309e-07	7.65884e-07	8.62556e-07	3.99121e-07	0	8.2621e-06	3.13579e-06	3.94113e-07	3.72034e-07	4.69425e-07	3.88045e-07	9.79195e-08	0	0	0	0	1.77749e-07	5.60058e-07	0	1.32771e-06	1.01297e-05	0	1.1504e-05	3.37799e-07
K01736	2.66662e-06	2.55295e-06	3.39631e-06	2.43101e-06	2.51443e-06	4.83635e-06	2.67123e-06	3.05438e-06	2.02927e-06	1.61691e-06	3.10436e-06	1.61567e-06	1.90167e-06	2.46559e-06	1.7274e-06	1.98718e-06	2.13299e-06	2.62796e-06	1.18475e-06	2.83856e-06	4.99214e-06	1.0243e-06	4.63871e-06	8.78278e-07
K01737	9.35658e-08	0	0	7.25675e-08	2.51443e-07	0	4.64562e-08	4.92642e-08	1.69106e-08	0	2.98496e-08	1.86047e-06	0	0	0	1.13553e-07	0	8.61627e-08	0	0	6.49463e-06	0	0	1.3512e-07
K01734	6.08177e-06	1.30711e-05	1.05663e-05	7.87357e-06	1.13778e-05	1.07475e-05	7.50267e-06	9.16314e-06	1.82466e-05	8.3975e-06	7.8803e-06	1.0918e-05	5.87037e-06	5.90594e-06	3.70883e-06	3.40659e-06	8.93188e-06	5.81598e-06	4.01785e-06	3.29639e-06	1.25046e-05	4.00812e-06	6.55605e-06	4.32383e-06
K01735	2.47949e-06	2.50189e-06	2.69549e-06	1.66905e-06	2.38871e-06	2.59954e-05	3.04288e-06	2.80806e-06	3.24684e-06	2.45144e-06	3.82075e-06	1.32191e-06	1.19888e-06	2.80962e-06	2.18465e-06	2.95238e-06	1.68861e-06	1.80942e-06	1.28777e-06	5.21928e-06	7.60939e-06	1.38058e-06	1.5215e-05	2.0268e-07
K01733	1.207e-05	2.9461e-05	2.79791e-05	1.3425e-05	2.7093e-05	3.2511e-05	2.16718e-05	2.12329e-05	2.53828e-05	2.28454e-05	2.12231e-05	1.79193e-05	1.13687e-05	2.40251e-05	1.28539e-05	1.06172e-05	1.32423e-05	1.26659e-05	1.38049e-05	2.15181e-05	5.17632e-05	1.16236e-05	4.44698e-05	7.63426e-06
K01738	5.61395e-07	1.17436e-06	1.40165e-06	8.7081e-07	1.06863e-06	6.31413e-06	5.80702e-07	1.3794e-06	1.25139e-06	1.35612e-06	1.04474e-06	7.34396e-07	7.85472e-07	1.3188e-06	8.12895e-07	5.67765e-07	8.44307e-07	9.04709e-07	8.24175e-07	1.0988e-06	2.95651e-06	6.68021e-07	3.21617e-06	1.3512e-07
K01739	0	7.14826e-07	1.02428e-06	4.71689e-07	0	0	2.36926e-06	9.85283e-08	6.76425e-08	4.17267e-07	0	0	0	0	0	0	0	1.72325e-07	0	1.55663e-06	1.07598e-05	0	7.36009e-06	6.08039e-07
K05340	0	7.14826e-07	1.61729e-07	0	0	0	8.12983e-07	4.92642e-08	1.69106e-08	0	0	0	0	0	0	0	0	2.58488e-07	0	2.74699e-07	3.48965e-06	0	1.60809e-06	2.70239e-07
K02427	1.40349e-07	4.08472e-07	3.23458e-07	3.62838e-08	2.51443e-07	0	1.85825e-07	1.03455e-06	1.16683e-06	1.04317e-07	2.08947e-07	7.34396e-07	1.24022e-07	1.72018e-07	5.08059e-08	5.67765e-08	7.10996e-07	1.29244e-07	0	7.32531e-07	1.21169e-06	0	2.47398e-07	7.43158e-07
K02426	4.39759e-06	4.95272e-06	6.84654e-06	4.10006e-06	5.53175e-06	1.01429e-05	6.0393e-06	6.65066e-06	4.95481e-06	4.74641e-06	5.52218e-06	3.08446e-06	3.762e-06	6.30731e-06	3.70883e-06	4.08791e-06	2.84398e-06	4.73895e-06	3.86332e-06	7.14217e-06	1.25046e-05	3.29557e-06	9.09188e-06	1.62144e-06
K14753	1.40349e-07	0	0	0	0	1.34343e-07	0	0	0	0	0	0	0	0	5.08059e-08	0	0	0	0	0	0	0	0	0
K02429	2.60581e-05	2.33339e-05	2.77635e-05	1.76339e-05	3.3882e-05	6.00514e-05	2.648e-05	2.97556e-05	2.52137e-05	2.31583e-05	3.33122e-05	1.87516e-05	2.02156e-05	2.47132e-05	1.62071e-05	1.89066e-05	1.59085e-05	2.25746e-05	1.59684e-05	3.26434e-05	4.42508e-05	1.31377e-05	4.90467e-05	4.72919e-06
K02428	1.56723e-05	1.36838e-05	1.71972e-05	1.03772e-05	1.77267e-05	3.27126e-05	1.65152e-05	1.83263e-05	1.41204e-05	1.45522e-05	1.90739e-05	1.0918e-05	9.0536e-06	1.73164e-05	1.26507e-05	1.09011e-05	6.53227e-06	1.05549e-05	1.01992e-05	2.04193e-05	3.2764e-05	7.03648e-06	3.31513e-05	2.70239e-06
K03770	1.0339e-05	6.33131e-06	7.06217e-06	4.71689e-06	1.11264e-05	3.31156e-05	9.45383e-06	8.47344e-06	7.99872e-06	8.60613e-06	1.12235e-05	6.07101e-06	4.54747e-06	6.13529e-06	3.4548e-06	5.16666e-06	5.02141e-06	6.2468e-06	5.20261e-06	1.19952e-05	1.96293e-05	4.72068e-06	2.75849e-05	1.41876e-06
K03771	4.44437e-06	3.31883e-06	2.80331e-06	3.88236e-06	3.01732e-06	4.17807e-05	3.90232e-06	3.74408e-06	4.21074e-06	3.49461e-06	3.9103e-06	1.76255e-06	5.37428e-06	3.09632e-06	1.16854e-06	2.72527e-06	5.02141e-06	3.48959e-06	2.73008e-06	9.33977e-06	6.05843e-06	1.73685e-06	2.58531e-05	0
K03772	3.41515e-06	1.63389e-06	3.18067e-06	2.53986e-06	3.89737e-06	3.42575e-06	3.46098e-06	2.75879e-06	3.14537e-06	2.5036e-06	4.29835e-06	2.59487e-06	1.1162e-06	1.6055e-06	2.38788e-06	2.10073e-06	1.9108e-06	2.41256e-06	1.28777e-06	1.23615e-06	5.08908e-06	9.35229e-07	2.65953e-06	3.37799e-07
K03773	3.34965e-05	2.09342e-05	2.88956e-05	1.96658e-05	2.65901e-05	3.32499e-05	2.66194e-05	2.50755e-05	2.44189e-05	2.02896e-05	2.92825e-05	1.17014e-05	1.86033e-05	2.70068e-05	1.58006e-05	2.06099e-05	1.88414e-05	2.50303e-05	1.44746e-05	3.84579e-05	3.99372e-05	1.16681e-05	4.09444e-05	6.82354e-06
K03775	2.66662e-06	2.45083e-06	2.91113e-06	1.95932e-06	2.51443e-06	2.61969e-06	2.4854e-06	2.80806e-06	2.51968e-06	3.18166e-06	2.50737e-06	1.86047e-06	1.69497e-06	1.37614e-06	8.12895e-07	1.02198e-06	1.5553e-06	2.41256e-06	1.33928e-06	1.14458e-06	5.23448e-06	8.01625e-07	2.59768e-06	5.40479e-07
K03778	4.67829e-08	2.04236e-07	2.69549e-07	3.62838e-08	6.28608e-07	0	3.48421e-07	7.38963e-07	1.03155e-06	1.56475e-07	2.38797e-07	4.89597e-07	1.24022e-07	0	5.08059e-08	0	8.88745e-07	4.30814e-08	5.1511e-08	2.28916e-07	1.06628e-06	0	2.47398e-07	4.72919e-07
K12373	4.83735e-05	6.07602e-05	5.98398e-05	3.46873e-05	7.32956e-05	0.000286151	5.7443e-05	7.6655e-05	5.33192e-05	6.45199e-05	7.33107e-05	3.63771e-05	4.33663e-05	7.65478e-05	5.26857e-05	4.43992e-05	3.27058e-05	4.52785e-05	5.09959e-05	9.38555e-05	0.000124028	4.19962e-05	0.000171942	5.67503e-06
K02358	0.000450987	0.000448859	0.000444863	0.00040021	0.000480822	0.00046832	0.00045901	0.000463428	0.000485927	0.000415807	0.00043082	0.000405974	0.000354041	0.000402177	0.000350002	0.000368423	0.000388781	0.000407593	0.000360886	0.000443776	0.000492187	0.000291034	0.000469376	0.000265848
K02355	0.00100279	0.00102057	0.00102407	0.000890766	0.00118706	0.00109765	0.00105539	0.00107007	0.00119318	0.000954446	0.00101336	0.000910994	0.000821191	0.000893861	0.000838247	0.000848808	0.00087848	0.000915824	0.000729653	0.00103919	0.00126452	0.000625	0.00118807	0.000485215
K02357	0.000187974	0.000184885	0.000218173	0.000152972	0.000232145	0.000208904	0.00019932	0.000211934	0.000245914	0.000178173	0.000208589	0.000175129	0.000167016	0.000174426	0.000140123	0.00015835	0.000166018	0.00017099	0.000142891	0.000208542	0.000235019	0.00012296	0.000240718	7.82343e-05
K02356	8.24314e-05	8.27155e-05	9.14848e-05	6.71612e-05	0.00010372	9.04129e-05	8.91029e-05	9.3799e-05	0.000104711	7.35433e-05	8.71609e-05	6.93759e-05	6.97003e-05	7.58597e-05	5.58865e-05	6.93241e-05	7.02997e-05	7.67279e-05	6.12465e-05	8.96892e-05	0.000109536	4.90327e-05	0.000104031	2.97939e-05
K17472	0	1.02118e-07	5.39097e-08	7.25675e-08	0	0	9.29123e-08	4.92642e-08	1.18374e-07	2.08634e-07	1.19398e-07	9.79195e-08	0	0	0	0	0	0	0	0	2.42337e-07	0	6.18495e-08	6.75598e-08
K12340	3.32158e-06	4.74848e-06	4.4206e-06	1.66905e-06	3.70878e-06	1.06131e-05	4.15783e-06	5.12347e-06	2.53659e-06	4.27699e-06	5.28338e-06	1.32191e-06	3.47261e-06	6.93804e-06	4.36931e-06	2.49816e-06	2.17742e-06	2.28331e-06	2.57555e-06	6.91326e-06	1.0469e-05	3.69638e-06	1.36687e-05	1.3512e-07
K07322	2.90054e-06	5.51437e-06	5.33706e-06	3.08412e-06	5.84605e-06	1.06131e-05	5.57474e-06	7.9808e-06	2.75643e-06	5.42447e-06	5.40278e-06	2.69279e-06	2.97653e-06	5.33254e-06	5.28382e-06	3.63369e-06	2.84398e-06	2.36948e-06	4.63599e-06	8.56145e-06	1.30862e-05	4.31987e-06	9.52483e-06	2.70239e-07
K07321	1.50173e-05	3.4669e-05	3.08364e-05	2.01375e-05	3.30648e-05	2.35772e-05	1.6399e-05	1.94593e-05	4.93114e-05	2.13849e-05	2.46558e-05	3.01592e-05	1.82312e-05	1.63417e-05	1.20918e-05	1.08443e-05	2.00412e-05	1.58109e-05	1.22081e-05	1.21325e-05	3.95494e-05	1.22025e-05	1.86167e-05	1.27012e-05
K03177	2.90054e-06	3.52307e-06	5.49879e-06	2.685e-06	4.40025e-06	6.17978e-06	3.67004e-06	3.94113e-06	3.88944e-06	3.49461e-06	4.38789e-06	2.69279e-06	1.24022e-06	2.23623e-06	3.09916e-06	1.87362e-06	2.2663e-06	3.05878e-06	2.57555e-06	2.97591e-06	9.30574e-06	1.69232e-06	4.32947e-06	1.3512e-06
K11952	9.35658e-08	1.02118e-07	5.39097e-08	1.08851e-07	0	1.34343e-07	2.32281e-08	4.92642e-08	5.07319e-08	5.21584e-08	2.98496e-08	0	4.13406e-08	0	0	0	0	4.30814e-08	0	9.15663e-08	1.45402e-07	0	0	0
K11959	4.21046e-07	3.57413e-07	4.85188e-07	0	5.65747e-07	0	4.64562e-07	8.86755e-07	1.77561e-06	3.1295e-07	4.77594e-07	1.27295e-06	3.30725e-07	5.16053e-07	5.08059e-08	5.67765e-08	9.77619e-07	2.15407e-07	0	5.49398e-07	1.06628e-06	0	3.71097e-07	1.0134e-06
K12574	1.26782e-05	2.52231e-05	2.22647e-05	1.27356e-05	2.02412e-05	1.71959e-05	1.40065e-05	1.83755e-05	3.47006e-05	1.36133e-05	1.61486e-05	2.38434e-05	1.25676e-05	9.28895e-06	7.51928e-06	7.60805e-06	1.55086e-05	9.00401e-06	7.10851e-06	8.1494e-06	3.43149e-05	6.5466e-06	2.02866e-05	9.18814e-06
K12573	2.26897e-05	2.37935e-05	2.81409e-05	1.88676e-05	2.87902e-05	7.40231e-05	2.62013e-05	3.09379e-05	2.35396e-05	2.634e-05	3.39689e-05	1.67932e-05	1.40145e-05	2.19609e-05	2.53013e-05	1.86227e-05	1.62196e-05	1.81803e-05	1.81319e-05	3.9282e-05	5.7967e-05	1.76357e-05	5.21391e-05	3.85091e-06
K18707	6.31569e-06	1.03139e-05	1.34774e-05	6.96648e-06	1.35151e-05	2.04202e-05	7.75818e-06	6.99551e-06	9.53759e-06	8.3975e-06	1.04772e-05	7.83356e-06	2.68714e-06	4.2431e-06	2.74352e-06	4.14468e-06	7.15439e-06	5.85907e-06	3.45123e-06	5.9976e-06	1.82722e-05	3.78545e-06	1.44109e-05	2.83751e-06
K16053	7.01743e-07	5.61649e-07	1.61729e-07	3.99121e-07	1.63438e-06	1.63227e-05	6.27158e-07	5.9117e-07	1.2683e-06	6.78059e-07	1.31338e-06	1.46879e-07	1.65363e-07	2.23623e-06	2.03224e-07	1.30586e-06	8.44307e-07	4.73895e-07	4.63599e-07	2.28916e-07	1.45402e-06	1.78139e-07	7.60749e-06	0
K16052	0	1.58283e-06	8.08646e-07	4.35405e-07	0	0	4.83144e-06	1.97057e-07	5.07319e-08	0	5.96992e-08	0	0	0	0	0	0	2.15407e-07	0	2.79277e-06	1.77391e-05	0	8.47338e-06	8.78278e-07
K07214	2.57306e-06	3.52307e-06	3.61195e-06	2.10446e-06	2.07441e-06	1.8808e-06	3.5539e-06	2.75879e-06	2.8748e-06	2.34713e-06	2.89541e-06	1.76255e-06	2.68714e-06	3.15366e-06	1.47337e-06	1.98718e-06	2.35517e-06	2.58488e-06	1.80288e-06	3.25061e-06	3.97433e-06	1.73685e-06	4.39132e-06	2.63483e-06
K12599	0	3.57413e-07	6.46917e-07	1.81419e-07	0	0	1.67242e-06	0	1.69106e-08	0	0	0	0	0	0	0	0	0	0	8.24097e-07	6.15536e-06	0	3.71097e-06	2.0268e-07
K06180	2.00231e-05	2.5989e-05	2.77635e-05	1.67994e-05	3.2499e-05	5.97155e-05	2.06033e-05	2.10851e-05	2.89341e-05	2.25324e-05	2.45961e-05	2.46757e-05	1.36011e-05	1.74885e-05	9.90715e-06	1.26044e-05	1.59085e-05	1.43892e-05	9.83859e-06	1.80844e-05	4.54624e-05	7.17009e-06	4.49646e-05	9.05302e-06
K11710	0	5.1059e-08	1.07819e-07	2.17703e-07	0	0	3.94877e-07	9.85283e-08	2.36749e-07	0	5.96992e-08	9.79195e-08	0	0	0	0	0	4.30814e-08	0	0	6.78544e-07	0	0	6.75598e-08
K06183	4.67829e-08	6.12708e-07	4.85188e-07	1.08851e-07	5.65747e-07	0	2.55509e-07	1.47793e-07	5.5805e-07	1.04317e-07	2.38797e-07	1.46879e-07	4.13406e-08	1.14678e-07	0	1.70329e-07	4.44372e-08	2.15407e-07	1.03022e-07	0	1.01782e-06	0	4.32947e-07	6.75598e-08
K06184	3.2748e-07	3.57413e-07	5.39097e-08	1.45135e-07	3.14304e-07	2.68686e-07	2.78737e-07	2.95585e-07	2.53659e-07	2.08634e-07	3.28346e-07	4.89597e-08	8.26813e-08	2.29357e-07	5.08059e-07	1.13553e-07	1.33312e-07	5.16976e-07	0	9.15663e-08	1.45402e-07	4.45347e-08	6.18495e-08	0
K06185	3.2748e-07	5.61649e-07	2.69549e-07	1.08851e-06	2.51443e-07	8.06059e-07	1.04526e-06	1.18234e-06	1.21756e-06	7.82376e-07	2.08947e-07	6.85436e-07	3.72066e-07	1.72018e-07	1.52418e-07	3.40659e-07	3.99935e-07	6.46221e-07	5.1511e-08	1.3735e-07	1.11475e-06	4.45347e-08	3.09248e-07	4.05359e-07
K11717	1.94149e-05	1.736e-05	2.38281e-05	9.57891e-06	2.35728e-05	3.8758e-05	1.87683e-05	2.3302e-05	2.07155e-05	2.16457e-05	2.25663e-05	1.64994e-05	1.29396e-05	1.82912e-05	1.68168e-05	1.35696e-05	8.79857e-06	1.54662e-05	1.35989e-05	2.65542e-05	3.9404e-05	1.1579e-05	3.22236e-05	2.16191e-06
K06187	8.42092e-07	1.94024e-06	1.34774e-06	1.26993e-06	6.91468e-07	6.04544e-07	4.57593e-06	7.38963e-07	5.5805e-07	4.69425e-07	8.0594e-07	5.38557e-07	2.06703e-07	2.29357e-07	3.55641e-07	2.83882e-07	3.55498e-07	5.16976e-07	1.03022e-07	2.01446e-06	1.13414e-05	4.45347e-08	7.36009e-06	5.40479e-07
K07588	4.53794e-06	5.51437e-06	6.46917e-06	3.66466e-06	7.04041e-06	1.54495e-05	6.62e-06	6.99551e-06	3.58505e-06	6.88491e-06	9.67128e-06	3.42718e-06	3.18323e-06	4.30044e-06	3.25158e-06	4.37179e-06	2.57736e-06	4.26506e-06	3.65728e-06	5.9976e-06	1.5558e-05	3.11743e-06	1.31739e-05	1.0134e-06
K10440	2.52628e-06	4.69742e-06	6.19962e-06	3.48324e-06	7.66901e-06	2.28383e-06	2.0673e-06	3.20217e-06	6.73043e-06	3.59893e-06	2.89541e-06	4.65117e-06	3.34859e-06	3.89906e-06	1.11773e-06	1.02198e-06	4.48816e-06	1.8525e-06	2.31799e-06	2.93012e-06	5.18601e-06	2.09313e-06	4.02022e-06	1.28364e-06
K10441	2.47949e-06	3.9826e-06	2.85722e-06	1.92304e-06	2.76587e-06	3.76161e-06	1.97439e-06	2.85732e-06	5.5805e-06	2.71224e-06	3.01481e-06	3.57406e-06	3.47261e-06	3.32567e-06	1.57498e-06	1.41941e-06	2.71067e-06	1.80942e-06	1.28777e-06	1.0988e-06	5.52529e-06	1.64778e-06	1.85549e-06	1.48632e-06
K05989	6.5496e-07	1.37859e-06	6.46917e-07	2.53986e-07	1.00577e-06	8.7323e-07	6.27158e-07	4.92642e-07	7.10246e-07	5.73742e-07	9.25338e-07	5.87517e-07	2.48044e-07	2.29357e-07	1.01612e-07	2.27106e-07	1.77749e-07	9.90871e-07	5.1511e-08	5.49398e-07	1.89023e-06	2.22674e-07	8.65893e-07	6.75598e-08
K11131	0	0	5.39097e-08	0	0	0	2.32281e-08	0	0	0	5.96992e-08	4.89597e-08	4.13406e-08	0	0	5.67765e-08	0	1.29244e-07	0	4.57832e-08	1.9387e-07	4.45347e-08	0	0
K07450	9.35658e-08	1.37859e-06	1.34774e-06	5.8054e-07	0	0	7.22393e-06	1.97057e-07	1.69106e-08	4.69425e-07	2.98496e-08	0	0	0	5.08059e-08	0	0	1.29244e-07	0	2.79277e-06	2.27312e-05	4.45347e-08	1.2741e-05	1.82412e-06
K07452	4.6315e-06	3.9826e-06	1.72511e-06	1.66905e-06	2.01154e-06	2.94883e-05	2.11376e-06	2.21689e-06	1.70797e-06	1.40828e-06	2.74617e-06	4.0147e-06	3.92736e-06	8.25684e-06	3.09916e-06	1.02198e-06	1.19981e-06	1.76634e-06	3.96634e-06	5.4482e-06	3.29578e-06	3.16196e-06	1.94826e-05	1.3512e-07
K07107	1.00583e-05	7.45461e-06	7.43954e-06	6.09567e-06	8.10904e-06	2.31742e-05	9.77902e-06	9.50798e-06	6.88262e-06	8.34534e-06	1.04474e-05	5.92413e-06	5.66367e-06	1.00344e-05	4.21689e-06	6.13186e-06	5.99903e-06	7.84081e-06	5.1511e-06	1.14e-05	1.37647e-05	3.3401e-06	1.95444e-05	2.76995e-06
K07106	1.28185e-05	4.28895e-06	7.92473e-06	7.51074e-06	7.79473e-06	5.84393e-06	9.73257e-06	6.25655e-06	4.80262e-06	5.94606e-06	5.34308e-06	2.25215e-06	1.18234e-05	6.53667e-06	6.29993e-06	6.64285e-06	7.55433e-06	7.36691e-06	7.057e-06	1.47422e-05	9.69348e-06	4.63161e-06	1.09474e-05	2.0268e-07
K07456	2.17073e-05	1.41433e-05	1.70355e-05	1.3425e-05	1.88582e-05	5.34686e-05	1.64223e-05	1.80307e-05	1.81282e-05	1.68472e-05	2.22081e-05	1.10159e-05	1.07072e-05	1.25573e-05	1.01612e-05	1.03333e-05	1.342e-05	1.26659e-05	9.78708e-06	2.21591e-05	2.99044e-05	6.90288e-06	3.98311e-05	3.51311e-06
K07458	2.57306e-06	1.88918e-06	3.23458e-06	1.16108e-06	1.57152e-06	1.74646e-06	2.85705e-06	1.72425e-06	1.96163e-06	1.51259e-06	2.29842e-06	1.32191e-06	9.92176e-07	1.77751e-06	6.60477e-07	1.13553e-06	5.77684e-07	1.8525e-06	5.66621e-07	2.47229e-06	7.46398e-06	1.42511e-06	4.51501e-06	1.08096e-06
K00674	2.24558e-06	3.9826e-06	3.61195e-06	2.21331e-06	4.33739e-06	2.75403e-06	4.64562e-06	2.80806e-06	3.974e-06	2.45144e-06	2.92526e-06	2.69279e-06	1.1162e-06	7.45409e-07	6.09671e-07	8.51647e-07	1.5553e-06	1.8525e-06	7.72664e-07	2.38072e-06	1.33285e-05	3.56278e-07	6.989e-06	1.62144e-06
K00677	1.04794e-05	8.57791e-06	1.38009e-05	7.18418e-06	8.92623e-06	2.13606e-05	1.15908e-05	1.13308e-05	1.09243e-05	8.55398e-06	1.23577e-05	7.24604e-06	5.12624e-06	6.65135e-06	4.97898e-06	7.09706e-06	5.77684e-06	8.05622e-06	6.07829e-06	9.2482e-06	1.70121e-05	4.2308e-06	1.66994e-05	3.17531e-06
K10536	9.35658e-07	1.58283e-06	1.77902e-06	2.9027e-07	8.1719e-07	4.76918e-06	9.52351e-07	1.03455e-06	5.74961e-07	8.34534e-07	1.37308e-06	2.93758e-07	5.78769e-07	1.66284e-06	6.09671e-07	5.67765e-07	7.10996e-07	6.03139e-07	1.18475e-06	1.92289e-06	1.98716e-06	5.78951e-07	2.10288e-06	0
K07699	6.36247e-06	1.28158e-05	1.0728e-05	5.73283e-06	1.18178e-05	7.65756e-06	6.10898e-06	8.27638e-06	1.47968e-05	6.78059e-06	7.7012e-06	1.04284e-05	5.62233e-06	2.86696e-06	2.48949e-06	3.91758e-06	7.42102e-06	4.52354e-06	2.62706e-06	2.74699e-06	1.29893e-05	3.16196e-06	6.8653e-06	5.87771e-06
K03469	3.97654e-06	6.12708e-06	7.11608e-06	4.89831e-06	7.41757e-06	1.08818e-05	4.06491e-06	5.96096e-06	6.89953e-06	5.0072e-06	6.17887e-06	5.72829e-06	2.19105e-06	4.01374e-06	3.81044e-06	3.52014e-06	4.13266e-06	2.67104e-06	2.98764e-06	5.26506e-06	1.23592e-05	3.51824e-06	7.17454e-06	2.36459e-06
K15013	1.40349e-07	6.12708e-07	8.08646e-07	7.61959e-07	6.91468e-07	4.70201e-07	8.82667e-07	1.08381e-06	5.24229e-07	3.65109e-07	5.67143e-07	4.40638e-07	1.65363e-07	2.29357e-07	1.52418e-07	6.81318e-07	3.55498e-07	6.03139e-07	6.69642e-07	7.78314e-07	7.75479e-07	4.00812e-07	4.32947e-07	6.75598e-08
K01858	0	2.70613e-06	1.23992e-06	8.34526e-07	0	0	7.47944e-06	9.85283e-08	1.69106e-07	2.08634e-07	0	0	0	1.14678e-07	1.01612e-07	0	1.77749e-07	3.87732e-07	0	3.8e-06	2.65117e-05	0	1.73179e-05	1.95924e-06
K01854	2.80697e-07	1.94024e-06	9.70375e-07	2.10446e-06	6.28608e-08	1.34343e-07	6.68969e-06	5.41906e-07	5.07319e-07	2.08634e-07	5.96992e-08	8.81275e-07	0	5.73392e-08	0	0	0	1.03395e-06	5.1511e-08	3.98314e-06	2.54939e-05	0	1.45346e-05	1.95924e-06
K00077	0	1.02118e-06	3.77368e-07	2.53986e-07	0	0	2.76414e-06	1.47793e-07	1.01464e-07	3.1295e-07	0	0	0	0	0	0	0	1.72325e-07	0	1.73976e-06	1.21653e-05	0	8.47338e-06	6.75598e-07
K00075	2.33914e-06	3.26777e-06	2.80331e-06	1.99561e-06	2.82873e-06	1.25611e-05	6.68969e-06	1.52719e-06	1.70797e-06	1.77339e-06	3.10436e-06	1.27295e-06	4.96088e-07	5.73392e-07	1.06692e-06	1.70329e-06	8.44307e-07	1.72325e-06	9.27197e-07	3.66265e-06	1.97747e-05	4.89882e-07	1.68849e-05	1.48632e-06
K00078	0	1.07224e-06	1.40165e-06	3.26554e-07	0	0	3.67004e-06	9.85283e-08	6.76425e-08	1.56475e-07	0	0	0	1.14678e-07	0	0	0	0	0	1.46506e-06	1.21169e-05	0	8.22599e-06	5.40479e-07
K07079	9.40336e-06	7.86308e-06	9.00292e-06	5.95054e-06	8.04618e-06	3.28469e-05	9.24478e-06	9.45872e-06	9.79125e-06	9.75362e-06	1.18801e-05	7.63772e-06	5.2916e-06	5.38988e-06	5.33462e-06	6.13186e-06	5.95459e-06	8.22854e-06	4.6875e-06	9.47712e-06	1.47826e-05	4.27533e-06	2.16473e-05	2.70239e-06
K07075	1.40349e-07	3.06354e-07	3.23458e-07	3.62838e-08	3.77165e-07	3.76161e-06	4.64562e-07	7.38963e-07	4.39676e-07	4.17267e-07	3.88045e-07	3.42718e-07	1.65363e-07	0	0	1.70329e-07	4.44372e-08	2.58488e-07	6.18132e-07	5.03615e-07	3.87739e-07	2.67208e-07	1.23699e-07	0
K19158	5.05255e-06	3.47201e-06	3.98932e-06	3.30182e-06	4.40025e-06	3.22424e-06	5.41214e-06	3.94113e-06	3.22993e-06	4.12051e-06	4.47744e-06	3.72094e-06	2.68714e-06	3.09632e-06	1.57498e-06	4.71245e-06	4.1771e-06	3.48959e-06	2.73008e-06	4.80723e-06	4.89521e-06	2.49394e-06	6.2468e-06	1.28364e-06
K00297	2.94732e-06	2.55295e-06	1.94075e-06	2.50358e-06	2.38871e-06	2.18308e-05	3.8094e-06	2.80806e-06	3.06082e-06	2.5036e-06	4.56699e-06	2.30111e-06	8.68154e-07	1.83485e-06	1.21934e-06	1.81685e-06	1.68861e-06	2.36948e-06	2.31799e-06	3.57109e-06	8.23946e-06	1.33604e-06	1.66375e-05	1.08096e-06
K00290	6.92387e-06	1.14372e-05	1.18062e-05	6.13195e-06	1.13778e-05	3.23767e-05	1.04294e-05	1.37447e-05	7.54214e-06	1.06925e-05	1.02981e-05	6.16893e-06	8.68154e-06	1.15825e-05	9.95796e-06	6.69962e-06	6.62115e-06	5.64366e-06	7.26305e-06	1.25904e-05	2.04533e-05	7.4373e-06	2.33173e-05	1.82412e-06
K00106	1.82453e-06	5.20801e-06	2.26421e-06	2.39473e-06	1.88582e-06	2.82121e-06	2.67123e-06	3.74408e-06	6.054e-06	2.34713e-06	2.26857e-06	4.16158e-06	3.38993e-06	1.66284e-06	1.21934e-06	1.19231e-06	3.06617e-06	9.4779e-07	1.85439e-06	9.61447e-07	3.53812e-06	2.71662e-06	1.85549e-06	2.0268e-06
K00100	2.07716e-05	6.89296e-06	1.5526e-05	1.32073e-05	1.59666e-05	1.10833e-05	1.67474e-05	1.43359e-05	9.80816e-06	9.23203e-06	9.37278e-06	4.99389e-06	1.40145e-05	1.62843e-05	1.25999e-05	1.16392e-05	1.46199e-05	1.31829e-05	9.52953e-06	2.94386e-05	1.25531e-05	8.41706e-06	2.3441e-05	8.10718e-07
K00857	1.11811e-05	1.06713e-05	1.14828e-05	7.90986e-06	1.50237e-05	2.5458e-05	9.73257e-06	9.11387e-06	1.06537e-05	8.3975e-06	1.11041e-05	7.19708e-06	5.25026e-06	9.97702e-06	5.28382e-06	7.60805e-06	7.90983e-06	7.97005e-06	4.84203e-06	1.21325e-05	1.56065e-05	4.2308e-06	2.02866e-05	1.689e-06
K00850	3.93444e-05	3.29841e-05	3.81681e-05	3.72997e-05	4.29339e-05	4.10418e-05	4.37152e-05	4.11848e-05	3.66791e-05	3.36422e-05	5.12518e-05	3.20197e-05	2.31921e-05	3.31994e-05	2.47933e-05	2.83315e-05	2.92841e-05	3.75239e-05	2.34375e-05	4.01061e-05	7.03262e-05	1.60325e-05	5.69016e-05	2.45918e-05
K04759	2.24558e-05	2.33339e-05	3.12676e-05	1.44046e-05	2.57729e-05	6.28054e-05	2.10446e-05	2.28093e-05	2.01744e-05	2.15936e-05	2.46259e-05	1.31212e-05	1.30636e-05	2.56306e-05	1.73756e-05	1.45916e-05	1.21314e-05	1.73618e-05	1.25687e-05	3.44747e-05	5.26356e-05	1.47855e-05	4.81808e-05	4.59407e-06
K04758	0	0	0	3.62838e-08	0	2.14949e-06	4.64562e-08	0	0	0	0	4.89597e-08	0	0	0	0	0	0	0	0	4.84674e-08	0	0	0
K01507	4.25724e-06	7.86308e-06	5.39097e-06	1.30622e-05	7.48043e-06	3.89595e-06	7.06134e-06	7.88227e-06	5.29302e-06	6.41548e-06	7.25346e-06	7.83356e-06	1.65363e-06	2.52292e-06	2.23546e-06	2.95238e-06	2.04411e-06	5.12668e-06	1.85439e-06	3.15904e-06	1.4928e-05	1.0243e-06	7.23639e-06	2.36459e-06
K00858	2.71341e-06	3.7273e-06	4.58233e-06	2.685e-06	4.71456e-06	2.12934e-05	3.92555e-06	4.23672e-06	2.62115e-06	4.06835e-06	5.43263e-06	1.22399e-06	3.80334e-06	3.61237e-06	3.09916e-06	3.06593e-06	1.42199e-06	2.75721e-06	3.09066e-06	8.74459e-06	1.54611e-05	4.09719e-06	1.33595e-05	4.72919e-07
K00859	3.2748e-07	2.55295e-07	5.39097e-08	3.62838e-08	0	3.49292e-06	2.09053e-07	1.47793e-07	2.8748e-07	2.08634e-07	2.38797e-07	1.95839e-07	0	0	0	1.13553e-07	1.33312e-07	4.73895e-07	0	9.15663e-08	0	0	1.73179e-06	0
K04751	0	7.14826e-07	5.39097e-07	3.62838e-07	3.14304e-07	6.04544e-07	1.92793e-06	1.97057e-07	3.88944e-07	2.08634e-07	3.58195e-07	4.40638e-07	0	0	2.03224e-07	1.13553e-07	8.88745e-08	5.16976e-07	0	1.23615e-06	5.28295e-06	4.45347e-08	4.57686e-06	1.3512e-07
K01182	1.3567e-06	8.11838e-06	7.38563e-06	3.91865e-06	4.02309e-06	8.7323e-07	2.19041e-05	1.52719e-06	2.80716e-06	1.82554e-06	2.11932e-06	2.35007e-06	3.30725e-07	9.74766e-07	4.06447e-07	2.27106e-07	1.68861e-06	1.8525e-06	4.63599e-07	1.09422e-05	7.32343e-05	4.00812e-07	4.70056e-05	6.14794e-06
K01185	2.0257e-05	8.88426e-06	2.10787e-05	1.07763e-05	1.01834e-05	6.71716e-05	1.14514e-05	4.15297e-05	6.44295e-06	1.26223e-05	9.99962e-06	4.74909e-06	3.34859e-06	4.58714e-06	6.09671e-06	5.50732e-06	3.37723e-06	1.48631e-05	2.8331e-06	6.18073e-06	2.14711e-05	2.53848e-06	8.16414e-06	4.12115e-06
K01187	4.88413e-05	4.72295e-05	4.97587e-05	4.80397e-05	6.60667e-05	5.63569e-05	6.92429e-05	5.5767e-05	6.00158e-05	6.02429e-05	7.56986e-05	5.4688e-05	2.49698e-05	4.32337e-05	1.77313e-05	3.37252e-05	2.57292e-05	3.96779e-05	2.1171e-05	4.58747e-05	0.000114625	1.99961e-05	6.25299e-05	2.00653e-05
K01189	6.17534e-06	8.88426e-06	9.48811e-06	4.31777e-06	1.02463e-05	4.0706e-05	7.59558e-06	1.52719e-05	5.78343e-06	1.04317e-05	9.73098e-06	3.67198e-06	6.6145e-06	2.09861e-05	1.05168e-05	6.64285e-06	4.08823e-06	8.22854e-06	7.77816e-06	2.09229e-05	1.70121e-05	9.7531e-06	2.78323e-05	3.37799e-07
K01215	0	2.04236e-07	1.07819e-07	7.25675e-08	1.25722e-07	1.34343e-07	9.29123e-08	2.95585e-07	1.52196e-07	2.60792e-07	1.79098e-07	9.79195e-08	8.26813e-08	1.72018e-07	5.08059e-08	5.67765e-08	2.66623e-07	1.29244e-07	1.03022e-07	9.15663e-08	4.36207e-07	2.67208e-07	0	6.75598e-08
K01214	7.48526e-07	6.63767e-06	4.52842e-06	1.3425e-06	8.1719e-07	0	1.51679e-05	1.42866e-06	2.02927e-06	1.40828e-06	2.68647e-07	1.17503e-06	1.65363e-07	1.72018e-07	1.52418e-07	0	1.42199e-06	8.18546e-07	0	9.66025e-06	5.22479e-05	0	3.46357e-05	3.85091e-06
K01439	0	6.12708e-07	8.62556e-07	7.25675e-08	0	2.95555e-06	2.97319e-06	0	0	1.04317e-07	0	0	0	0	0	0	0	0	0	1.23615e-06	7.07624e-06	0	6.4942e-06	7.43158e-07
K01438	5.84786e-06	3.1146e-06	5.0136e-06	4.71689e-06	5.09172e-06	1.84722e-05	7.47944e-06	6.79846e-06	3.68651e-06	5.32016e-06	4.80579e-06	8.81275e-07	3.63798e-06	2.46559e-06	4.62334e-06	5.16666e-06	3.06617e-06	7.36691e-06	3.50275e-06	4.57832e-06	8.09406e-06	2.58301e-06	1.2741e-05	3.37799e-07
K00925	6.83498e-05	9.37443e-05	8.07568e-05	6.24081e-05	9.45426e-05	0.000111035	7.58397e-05	8.73454e-05	0.00010904	7.87592e-05	8.16387e-05	8.142e-05	6.8088e-05	7.22474e-05	5.4972e-05	5.96721e-05	6.50117e-05	6.16925e-05	6.35645e-05	6.84001e-05	0.000127906	5.74943e-05	8.64038e-05	2.79022e-05
K00927	0.00025768	0.00025167	0.000283943	0.000208124	0.000288154	0.00026788	0.000261455	0.000253513	0.000305051	0.000211294	0.000259751	0.000204015	0.000196947	0.000239219	0.000179142	0.000208824	0.000219431	0.000221352	0.000180906	0.000263894	0.000293082	0.000153511	0.000300218	8.35715e-05
K00928	1.54383e-05	2.63464e-05	2.46907e-05	1.41869e-05	3.09904e-05	2.67343e-05	2.1486e-05	1.77351e-05	2.7057e-05	1.66907e-05	2.38797e-05	1.74297e-05	7.9374e-06	9.69032e-06	9.90715e-06	8.28936e-06	1.35978e-05	1.2709e-05	7.72664e-06	1.3506e-05	5.06969e-05	6.99195e-06	3.27184e-05	7.97206e-06
K00929	1.16957e-06	7.14826e-07	1.34774e-06	1.30622e-06	1.7601e-06	9.40402e-07	1.64919e-06	1.47793e-06	1.40358e-06	1.92986e-06	2.02977e-06	1.02815e-06	1.48826e-06	1.43348e-06	1.01612e-07	9.08424e-07	7.9987e-07	1.24936e-06	6.69642e-07	8.24097e-07	3.63506e-06	1.20244e-06	1.85549e-06	4.72919e-07
K01436	1.40349e-07	4.59531e-07	7.00826e-07	5.07973e-07	1.4458e-06	3.35858e-07	9.29123e-08	2.46321e-07	4.05855e-07	1.56475e-07	5.07444e-07	5.38557e-07	4.13406e-08	5.73392e-08	0	0	3.55498e-07	1.29244e-07	0	1.3735e-07	4.36207e-07	0	3.09248e-07	1.3512e-07
K18285	1.87132e-07	5.1059e-08	0	1.81419e-07	1.25722e-07	4.03029e-07	4.64562e-08	2.46321e-07	1.18374e-07	2.60792e-07	3.88045e-07	4.89597e-08	0	5.73392e-08	1.52418e-07	0	4.44372e-08	1.72325e-07	1.03022e-07	0	9.20881e-07	0	6.18495e-08	6.75598e-08
K02986	0.000106759	0.000111053	0.000114504	9.20519e-05	0.000130939	0.000111639	0.000114816	0.000124146	0.000137889	0.000103482	0.00010925	0.000101738	9.45874e-05	9.33482e-05	7.82919e-05	8.3064e-05	9.38514e-05	9.17202e-05	7.99965e-05	0.000118807	0.000138229	6.77818e-05	0.000123575	4.04683e-05
K15342	1.21635e-06	2.04236e-07	5.39097e-08	0	8.80051e-07	1.92782e-05	9.05895e-07	1.97057e-07	0	0	0	0	2.48044e-07	3.44035e-07	6.09671e-07	0	0	0	3.60577e-07	1.46506e-06	0	2.3158e-06	0	0
K02982	0.000161073	0.000160019	0.000171433	0.000133125	0.000183553	0.000167324	0.000172654	0.000159271	0.00019065	0.00014813	0.000161576	0.000137969	0.000135308	0.000154357	0.000121731	0.000131494	0.000141933	0.000145443	0.000125584	0.000170405	0.000212917	0.000100114	0.00019563	5.93851e-05
K02988	9.62792e-05	0.000109777	0.000121027	8.31261e-05	0.000131505	0.000113117	0.000109985	0.000116214	0.000139665	9.71189e-05	0.000108145	9.77726e-05	9.10735e-05	9.51257e-05	7.95113e-05	8.60164e-05	9.72287e-05	9.28404e-05	7.82451e-05	0.000105118	0.000144724	6.85389e-05	0.000134585	4.74946e-05
K14835	9.35658e-07	4.49319e-06	2.64158e-06	1.37878e-06	3.77165e-06	1.54495e-06	2.16021e-06	4.43378e-07	2.24911e-06	9.38851e-07	2.32827e-06	1.56671e-06	2.48044e-07	6.8807e-07	4.57253e-07	5.67765e-08	1.15537e-06	6.46221e-07	1.03022e-07	4.57832e-07	3.15038e-06	1.33604e-07	1.85549e-06	6.75598e-08
K19802	5.14612e-06	2.60401e-06	3.8815e-06	2.24959e-06	4.27453e-06	4.16464e-06	4.1346e-06	2.95585e-06	3.73725e-06	2.97303e-06	5.96992e-06	2.64383e-06	1.07486e-06	2.35091e-06	1.01612e-06	2.04395e-06	1.9108e-06	3.27418e-06	1.54533e-06	3.38795e-06	5.91303e-06	8.90694e-07	5.75201e-06	8.10718e-07
K03581	4.30402e-06	4.28895e-06	7.2239e-06	2.57615e-06	4.40025e-06	8.46362e-06	2.83383e-06	2.46321e-06	8.92881e-06	2.03418e-06	3.28346e-06	2.83966e-06	5.37428e-07	1.49082e-06	8.63701e-07	9.08424e-07	1.5553e-06	1.3786e-06	2.06044e-07	1.0988e-06	4.65287e-06	1.78139e-07	1.73179e-06	1.48632e-06
K03587	3.5555e-06	2.45083e-06	1.72511e-06	2.06817e-06	1.32008e-06	3.1705e-05	4.27397e-06	3.20217e-06	2.72261e-06	4.0162e-06	3.34316e-06	1.12607e-06	1.03352e-06	6.8807e-07	4.06447e-07	1.58974e-06	1.95524e-06	2.32639e-06	1.18475e-06	4.25783e-06	1.00328e-05	1.11337e-06	2.3441e-05	6.08039e-07
K03585	3.36837e-06	7.19931e-06	6.84654e-06	3.62838e-06	5.09172e-06	3.14363e-05	5.43537e-06	8.62123e-06	4.66733e-06	7.09354e-06	6.92511e-06	3.18238e-06	4.17541e-06	9.63298e-06	5.53784e-06	4.20146e-06	2.97729e-06	4.35122e-06	7.31456e-06	9.11085e-06	1.0469e-05	3.65185e-06	1.8926e-05	6.08039e-07
K03584	1.87132e-07	4.08472e-07	0	2.53986e-07	0	1.34343e-05	4.41334e-07	1.47793e-07	8.1171e-07	6.78059e-07	4.47744e-07	1.95839e-07	0	0	5.08059e-08	8.51647e-07	6.22121e-07	1.20628e-06	6.18132e-07	1.3735e-07	0	2.67208e-07	6.18495e-06	0
K02563	5.09933e-06	5.56543e-06	7.43954e-06	4.75317e-06	4.21167e-06	2.72717e-05	7.64204e-06	6.01023e-06	5.12392e-06	5.11152e-06	7.73105e-06	3.23134e-06	2.39776e-06	2.58026e-06	2.18465e-06	3.74725e-06	4.08823e-06	4.52354e-06	2.73008e-06	4.39518e-06	1.866e-05	1.38058e-06	1.85549e-05	1.41876e-06
K03589	2.80697e-07	4.59531e-07	0	7.25675e-08	1.25722e-07	6.91867e-06	1.39368e-07	1.97057e-07	3.38212e-07	3.1295e-07	5.07444e-07	4.89597e-08	0	0	0	1.70329e-07	4.44372e-07	1.72325e-07	1.03022e-07	3.20482e-07	0	0	3.21617e-06	0
K03588	1.02922e-06	3.26777e-06	2.04857e-06	1.16108e-06	1.25722e-07	1.24267e-05	9.15186e-06	9.36019e-07	8.45531e-07	1.19964e-06	8.95489e-07	4.40638e-07	8.26813e-08	5.73392e-08	1.52418e-07	1.70329e-07	3.99935e-07	9.90871e-07	5.66621e-07	4.8988e-06	3.00983e-05	1.78139e-07	2.83889e-05	2.36459e-06
K02564	8.76243e-05	6.58661e-05	7.37485e-05	5.33008e-05	8.88223e-05	7.91953e-05	7.3935e-05	7.13838e-05	7.39163e-05	5.72177e-05	6.42662e-05	4.70013e-05	7.43305e-05	7.01832e-05	5.82236e-05	6.16025e-05	6.14123e-05	6.66038e-05	5.94436e-05	0.000108002	8.83561e-05	4.43566e-05	0.00010032	1.3512e-05
K02565	0	1.88918e-06	8.62556e-07	3.62838e-07	0	0	5.80702e-06	4.92642e-08	5.07319e-08	0	0	0	0	0	0	0	0	2.15407e-07	0	2.28916e-06	1.81268e-05	0	1.26173e-05	2.63483e-06
K14742	1.40349e-06	2.55295e-06	2.96503e-06	1.05223e-06	3.2059e-06	4.63484e-06	1.99761e-06	3.39923e-06	1.47122e-06	2.55576e-06	3.01481e-06	1.61567e-06	1.24022e-06	1.08944e-06	1.98143e-06	1.70329e-06	9.77619e-07	1.98174e-06	1.54533e-06	4.25783e-06	6.30076e-06	2.09313e-06	3.33987e-06	2.0268e-07
K02182	4.67829e-08	2.55295e-07	0	3.62838e-08	0	8.7323e-07	6.96842e-08	4.92642e-08	5.07319e-08	0	1.49248e-07	0	8.26813e-08	2.29357e-07	4.06447e-07	3.97435e-07	5.77684e-07	4.30814e-08	2.57555e-07	1.83133e-07	4.84674e-08	1.78139e-07	2.47398e-07	0
K02361	2.47949e-06	2.80824e-06	2.58767e-06	2.43101e-06	3.45734e-06	2.33757e-05	2.0673e-06	3.20217e-06	2.77334e-06	3.23382e-06	4.17895e-06	1.51775e-06	9.92176e-07	3.21099e-06	1.47337e-06	1.87362e-06	1.86636e-06	2.41256e-06	2.47253e-06	5.31085e-06	6.6885e-06	2.62755e-06	1.65138e-05	1.3512e-07
K03768	1.22571e-05	1.80749e-05	1.68198e-05	1.14657e-05	1.60295e-05	1.61883e-05	1.43085e-05	1.39418e-05	1.85679e-05	1.24137e-05	1.51338e-05	1.32191e-05	1.02525e-05	8.37152e-06	7.57008e-06	9.14101e-06	1.19092e-05	1.02964e-05	8.80837e-06	7.46266e-06	2.12287e-05	6.85835e-06	1.45346e-05	7.09378e-06
K03763	1.02922e-05	2.36403e-05	1.83832e-05	1.25542e-05	2.31328e-05	1.43747e-05	1.16837e-05	1.34984e-05	2.819e-05	1.31961e-05	1.20891e-05	1.79682e-05	1.03352e-05	9.63298e-06	5.1822e-06	7.49449e-06	1.29312e-05	1.0598e-05	7.9842e-06	6.31808e-06	2.10349e-05	8.37253e-06	1.05144e-05	7.43158e-06
K03760	3.74263e-07	1.17436e-06	9.16465e-07	5.44256e-07	8.80051e-07	0	6.27158e-07	6.40434e-07	2.8748e-07	4.69425e-07	6.56692e-07	1.95839e-07	2.06703e-07	1.72018e-07	7.11283e-07	1.13553e-07	2.22186e-07	1.72325e-07	4.63599e-07	1.83133e-06	2.61724e-06	8.01625e-07	0	0
K09457	4.67829e-08	5.1059e-08	1.07819e-07	0	3.14304e-07	0	1.85825e-07	2.46321e-07	5.07319e-07	3.1295e-07	8.95489e-08	3.91678e-07	1.24022e-07	1.14678e-07	0	0	3.55498e-07	0	0	2.28916e-07	8.23946e-07	0	1.85549e-07	4.05359e-07
K02160	0	5.1059e-08	1.07819e-07	7.25675e-08	0	0	2.32281e-08	0	1.69106e-08	0	2.98496e-08	0	0	0	0	0	0	4.30814e-08	0	0	2.42337e-07	0	0	6.75598e-08
K09458	8.70161e-06	8.47579e-06	7.49345e-06	5.8054e-06	1.16292e-05	5.25282e-05	9.24478e-06	1.00006e-05	7.47449e-06	1.03274e-05	1.23577e-05	7.19708e-06	5.04356e-06	4.12842e-06	4.97898e-06	6.81318e-06	6.48784e-06	6.54837e-06	4.99656e-06	1.0988e-05	2.22465e-05	4.67614e-06	3.16051e-05	2.22947e-06
K03340	3.60228e-06	7.55673e-06	8.8951e-06	5.69655e-06	5.72033e-06	1.0949e-05	5.85348e-06	7.9808e-06	4.6166e-06	5.63311e-06	5.94007e-06	3.81886e-06	2.93519e-06	4.70181e-06	6.60477e-06	3.23626e-06	2.84398e-06	5.72982e-06	4.42994e-06	6.08916e-06	1.44433e-05	2.3158e-06	9.52483e-06	3.91847e-06
K03169	5.13676e-05	1.83812e-05	2.151e-05	9.94175e-06	1.82296e-05	0.000103041	1.76301e-05	2.09865e-05	0.000114062	2.25324e-05	2.79094e-05	1.12607e-05	1.43865e-05	2.09288e-05	8.36265e-05	2.06666e-05	1.2709e-05	1.60263e-05	1.95227e-05	2.82024e-05	2.57847e-05	1.37612e-05	3.87796e-05	1.48632e-05
K03168	4.90752e-05	5.52458e-05	6.32361e-05	4.04564e-05	6.98383e-05	0.000123529	6.13918e-05	5.62104e-05	6.10642e-05	5.29929e-05	7.16988e-05	4.59242e-05	2.84837e-05	4.01948e-05	2.93658e-05	3.1738e-05	3.24836e-05	4.05826e-05	2.94643e-05	4.96747e-05	0.000131201	2.88585e-05	9.87118e-05	1.43902e-05
K11921	1.12279e-05	1.02118e-05	1.4933e-05	1.45135e-05	1.82925e-05	1.25611e-05	2.03943e-05	1.95579e-05	1.54225e-05	2.07069e-05	2.45662e-05	2.38434e-05	6.03573e-06	1.15825e-05	1.23966e-05	9.48167e-06	9.42069e-06	1.51216e-05	6.02678e-06	1.33229e-05	2.54939e-05	4.31987e-06	2.11525e-05	1.04718e-05
K11928	1.30992e-06	8.68002e-07	4.85188e-07	1.08851e-07	1.94868e-06	0	1.18463e-06	2.66027e-06	4.27839e-06	5.21584e-07	6.86541e-07	2.25215e-06	5.37428e-07	8.02749e-07	1.52418e-07	0	4.1771e-06	1.1632e-06	0	2.56386e-06	4.1682e-06	0	4.94796e-07	2.76995e-06
K07263	4.09818e-05	2.89504e-05	3.70899e-05	3.07323e-05	4.65798e-05	6.13948e-05	4.47373e-05	4.15297e-05	3.37874e-05	3.53634e-05	4.65654e-05	2.54591e-05	2.55485e-05	3.81306e-05	2.9315e-05	2.73663e-05	2.63957e-05	3.42928e-05	2.60645e-05	4.58747e-05	7.53668e-05	2.21338e-05	5.92518e-05	9.05302e-06
K06199	5.05255e-06	3.88048e-06	6.03789e-06	3.55581e-06	4.21167e-06	4.23181e-06	5.01727e-06	4.82789e-06	4.39676e-06	3.39029e-06	4.80579e-06	3.86782e-06	3.05921e-06	3.61237e-06	2.5911e-06	2.78205e-06	5.02141e-06	3.96349e-06	2.98764e-06	5.95181e-06	5.08908e-06	2.62755e-06	6.55605e-06	2.76995e-06
K06193	2.76019e-06	1.78706e-06	2.47985e-06	1.48763e-06	2.70301e-06	2.61969e-06	2.60154e-06	2.80806e-06	2.26602e-06	2.71224e-06	3.34316e-06	2.10527e-06	1.28156e-06	1.03211e-06	7.11283e-07	1.87362e-06	1.68861e-06	2.15407e-06	4.63599e-07	2.06024e-06	4.1682e-06	5.78951e-07	3.09248e-06	1.21608e-06
K11105	5.89464e-06	1.10798e-05	1.21297e-05	6.38594e-06	1.19435e-05	2.64656e-05	1.11495e-05	1.55182e-05	7.6436e-06	1.11619e-05	1.30443e-05	5.33661e-06	5.49831e-06	1.9094e-05	8.68781e-06	6.7564e-06	4.75478e-06	6.76377e-06	1.25687e-05	1.78097e-05	2.65117e-05	7.7045e-06	2.09051e-05	1.28364e-06
K07862	4.53794e-06	3.9826e-06	6.0918e-06	2.21331e-06	4.6517e-06	2.04202e-05	5.64442e-06	8.47344e-06	5.03936e-06	4.6421e-06	4.68639e-06	4.45534e-06	2.76982e-06	8.83024e-06	4.16608e-06	3.12271e-06	4.93253e-06	4.09273e-06	3.39972e-06	8.37832e-06	1.0469e-05	4.31987e-06	1.61427e-05	1.89168e-06
K01118	1.36138e-05	1.54709e-05	1.8491e-05	1.70896e-05	2.50814e-05	1.87409e-05	2.24616e-05	1.61094e-05	1.88046e-05	1.67428e-05	2.64169e-05	1.86047e-05	6.6145e-06	1.16972e-05	6.9096e-06	9.02746e-06	5.86572e-06	1.42169e-05	4.99656e-06	1.34603e-05	2.59785e-05	4.2308e-06	2.18947e-05	9.32326e-06
K00666	1.51109e-05	2.10363e-05	1.94075e-05	1.26993e-05	1.94868e-05	2.41146e-05	1.1916e-05	1.67006e-05	2.82915e-05	1.33525e-05	1.57308e-05	1.9486e-05	1.82312e-05	1.55389e-05	1.15329e-05	1.22069e-05	1.61752e-05	1.18474e-05	1.20536e-05	1.03012e-05	1.69636e-05	1.34049e-05	1.67612e-05	8.78278e-06
K00661	1.82453e-06	6.12708e-07	3.77368e-07	0	5.65747e-07	2.68686e-07	2.50863e-06	1.18234e-06	2.33367e-06	6.25901e-07	5.96992e-07	4.89597e-07	1.65363e-07	1.72018e-07	5.08059e-08	0	1.06649e-06	6.89302e-07	0	1.28193e-06	1.16322e-06	0	6.18495e-07	2.29703e-06
K06997	4.30402e-06	4.34001e-06	5.60661e-06	4.4629e-06	5.2803e-06	1.22252e-05	4.41334e-06	5.17274e-06	3.63578e-06	3.80756e-06	5.01474e-06	3.91678e-06	1.90167e-06	3.03898e-06	3.09916e-06	3.29304e-06	3.77717e-06	3.53267e-06	2.88461e-06	3.84579e-06	1.02751e-05	2.3158e-06	4.94796e-06	2.16191e-06
K07464	6.5496e-07	1.53177e-07	3.23458e-07	0	1.25722e-07	1.25611e-05	6.0393e-07	9.85283e-08	0	0	0	0	7.44132e-07	3.44035e-07	1.52418e-07	3.97435e-07	2.22186e-07	0	3.09066e-07	1.3735e-06	4.84674e-08	1.33604e-06	0	0
K07460	2.80697e-07	5.61649e-07	1.02428e-06	5.8054e-07	7.54329e-07	4.09747e-06	7.89755e-07	7.38963e-07	7.27157e-07	3.65109e-07	1.55218e-06	6.85436e-07	2.89385e-07	1.08944e-06	5.08059e-07	3.97435e-07	4.8881e-07	7.75465e-07	5.66621e-07	1.14458e-06	1.26015e-06	4.45347e-08	1.79364e-06	3.37799e-07
K07462	3.12977e-05	3.1146e-05	3.461e-05	2.50358e-05	4.11738e-05	7.97998e-05	3.69326e-05	3.60121e-05	2.9712e-05	3.5572e-05	4.2088e-05	2.37455e-05	1.86033e-05	2.50572e-05	1.80869e-05	2.18022e-05	2.18631e-05	2.67966e-05	2.26133e-05	2.91639e-05	6.50433e-05	1.43402e-05	6.51894e-05	6.48574e-06
K07668	6.08177e-07	3.1146e-06	2.47985e-06	2.10446e-06	1.06863e-06	1.20909e-06	2.02084e-06	1.18234e-06	1.94472e-06	1.30396e-06	1.40293e-06	1.51775e-06	5.78769e-07	8.60088e-07	5.08059e-07	6.24541e-07	7.10996e-07	7.32383e-07	5.66621e-07	6.40964e-07	6.5431e-06	4.45347e-07	2.16473e-06	6.08039e-07
K07667	1.87132e-07	1.17436e-06	8.62556e-07	7.25675e-08	1.13149e-06	5.23938e-06	4.41334e-07	2.46321e-07	4.39676e-07	3.65109e-07	6.26842e-07	4.89597e-07	8.26813e-08	1.14678e-07	5.08059e-08	1.70329e-07	3.99935e-07	1.72325e-07	0	0	5.81609e-07	0	3.71097e-07	2.0268e-07
K07486	0.000180675	0.000100025	0.00012313	9.20519e-05	0.000157152	0.000114796	0.000132307	0.000119022	0.000102089	9.73275e-05	0.000120175	7.09427e-05	0.000105129	0.000129128	9.49563e-05	0.00013263	0.000135934	0.000121705	9.55528e-05	0.000214677	0.000177536	7.30369e-05	0.000230637	4.56029e-05
K07484	7.48526e-07	1.02118e-07	1.83293e-06	2.53986e-07	9.42911e-07	3.69444e-05	8.12983e-07	1.06903e-05	5.15774e-06	6.62411e-06	1.79098e-06	1.20441e-05	0	0	5.08059e-08	0	1.33312e-07	7.32383e-07	0	0	1.31347e-05	0	4.32947e-07	6.75598e-07
K07482	3.39644e-05	4.78933e-05	3.82759e-05	3.72634e-05	2.77845e-05	2.5458e-05	7.45157e-05	4.33032e-05	3.01685e-05	4.59515e-05	3.95806e-05	3.45656e-05	2.88558e-05	2.84402e-05	1.84425e-05	3.24194e-05	2.81732e-05	4.79926e-05	2.97733e-05	5.35205e-05	0.000167552	3.45589e-05	9.18465e-05	6.9992e-05
K07483	1.25846e-05	3.14013e-05	1.59573e-05	2.81562e-05	2.25042e-05	2.12262e-05	1.74907e-05	1.91145e-05	2.49432e-05	2.21673e-05	1.83575e-05	2.21298e-05	7.27595e-06	7.39676e-06	9.04345e-06	3.63369e-06	1.17759e-05	2.23161e-05	7.5206e-06	6.45543e-06	3.02921e-05	5.43323e-06	1.93589e-05	1.61468e-05
K00590	7.48526e-07	5.1059e-07	1.1321e-06	6.53108e-07	4.40025e-07	5.37373e-07	7.43299e-07	1.03455e-06	3.55123e-07	1.09533e-06	6.86541e-07	9.79195e-07	0	5.73392e-08	5.08059e-08	1.13553e-07	1.33312e-07	5.16976e-07	2.57555e-07	1.83133e-07	5.33142e-07	1.78139e-07	6.18495e-08	4.05359e-07
K00060	1.9602e-05	1.85855e-05	2.20491e-05	1.39692e-05	3.38191e-05	3.84221e-05	1.97903e-05	2.0149e-05	2.01236e-05	2.19065e-05	1.84471e-05	1.31212e-05	2.20759e-05	1.51949e-05	1.56482e-05	1.4989e-05	1.64862e-05	1.62417e-05	1.52988e-05	2.73326e-05	3.70291e-05	1.52309e-05	3.25947e-05	3.10775e-06
K08722	0	0	0	0	0	4.83635e-06	0	0	0	0	0	0	0	0	0	1.13553e-07	0	0	0	0	0	0	0	0
K00067	1.26314e-06	1.736e-06	1.88684e-06	1.3425e-06	1.94868e-06	3.35858e-06	1.92793e-06	2.66027e-06	1.31903e-06	2.13849e-06	2.77601e-06	1.07711e-06	2.6458e-06	1.94953e-06	2.18465e-06	1.70329e-06	1.06649e-06	1.12012e-06	2.11195e-06	4.94458e-06	3.97433e-06	1.24697e-06	4.57686e-06	6.75598e-08
K07009	0	1.42965e-06	1.61729e-07	3.99121e-07	0	0	2.648e-06	0	0	2.08634e-07	1.19398e-07	0	0	0	0	0	0	2.15407e-07	0	2.01446e-06	1.0469e-05	0	7.42194e-06	5.40479e-07
K07007	4.58472e-06	3.67625e-06	4.15105e-06	2.685e-06	4.21167e-06	2.42489e-05	3.25193e-06	3.9904e-06	3.16229e-06	4.53778e-06	5.25353e-06	2.74175e-06	1.90167e-06	1.08944e-06	1.06692e-06	1.64652e-06	2.39961e-06	3.61884e-06	1.95742e-06	4.30362e-06	9.20881e-06	8.46159e-07	1.03289e-05	5.40479e-07
K07005	0	3.06354e-07	5.39097e-08	3.62838e-08	0	0	1.60274e-06	4.92642e-08	0	0	2.98496e-08	0	0	0	0	0	0	0	0	4.12049e-07	4.89521e-06	0	2.78323e-06	4.05359e-07
K00288	0.000108209	0.000199181	0.000173859	0.000128408	0.000147849	0.000131992	0.000122691	0.000134491	0.000225875	0.00012398	0.000136532	0.000160588	0.000121004	0.000130217	0.000109029	9.19211e-05	0.000125313	0.000112701	0.000114148	8.28218e-05	0.000160233	0.000100604	0.000129018	8.08691e-05
K00287	3.74263e-07	4.59531e-07	0	1.08851e-07	0	5.64241e-06	3.48421e-07	1.47793e-07	2.19838e-07	5.73742e-07	2.08947e-07	4.89597e-08	0	0	0	2.83882e-07	1.33312e-07	3.44651e-07	0	4.57832e-08	0	8.90694e-08	2.53583e-06	0
K00286	1.92745e-05	1.18967e-05	1.76824e-05	9.86918e-06	1.45837e-05	3.51307e-05	1.61203e-05	1.50256e-05	1.4949e-05	1.61691e-05	2.03873e-05	1.17014e-05	5.82903e-06	1.95527e-05	1.01612e-05	1.03901e-05	1.09316e-05	1.51216e-05	4.37843e-06	1.93663e-05	2.86442e-05	6.5466e-06	2.40595e-05	6.75598e-06
K00281	3.65842e-05	2.81335e-05	4.72788e-05	3.36713e-05	4.89685e-05	6.16635e-05	4.8779e-05	4.84759e-05	2.99825e-05	4.48041e-05	5.05354e-05	2.65362e-05	3.38993e-05	5.05158e-05	2.69779e-05	3.17948e-05	2.83065e-05	3.64468e-05	3.32246e-05	5.13229e-05	8.3267e-05	2.72552e-05	6.97044e-05	5.26967e-06
K00283	3.04089e-06	5.92284e-06	5.87616e-06	2.93898e-06	6.91468e-06	1.59868e-05	4.8779e-06	6.20729e-06	3.92326e-06	6.20685e-06	7.31316e-06	2.25215e-06	3.22457e-06	1.03211e-05	4.87737e-06	4.99633e-06	2.22186e-06	3.40343e-06	4.32692e-06	9.66025e-06	1.05659e-05	5.29963e-06	1.44728e-05	1.3512e-07
K07714	5.14612e-07	5.1059e-07	3.77368e-07	6.16824e-07	6.91468e-07	1.94798e-06	8.59439e-07	6.89698e-07	7.77888e-07	6.78059e-07	1.34323e-06	8.81275e-07	1.24022e-07	4.01374e-07	2.03224e-07	3.40659e-07	1.33312e-07	6.46221e-07	1.54533e-07	0	3.97433e-06	3.11743e-07	6.80345e-07	0
K07713	1.16957e-06	7.14826e-07	1.18601e-06	2.9027e-07	6.91468e-07	1.20909e-06	7.43299e-07	9.36019e-07	5.07319e-07	5.21584e-07	8.95489e-07	6.36477e-07	2.06703e-07	8.02749e-07	2.5403e-07	6.81318e-07	7.10996e-07	2.58488e-07	1.03022e-07	1.87711e-06	1.26015e-06	0	3.83467e-06	4.72919e-07
K07710	2.24558e-06	1.94024e-06	1.94075e-06	9.79661e-07	1.88582e-06	1.16207e-05	1.74211e-06	2.51247e-06	7.94799e-07	2.34713e-06	2.65662e-06	1.12607e-06	1.94301e-06	5.79126e-06	1.82901e-06	7.38094e-07	1.19981e-06	1.72325e-06	1.59684e-06	3.47952e-06	3.15038e-06	2.1822e-06	3.64912e-06	0
K00111	1.87132e-07	0	5.39097e-08	0	0	6.71716e-08	9.29123e-08	0	8.45531e-08	5.21584e-08	5.96992e-08	0	0	5.73392e-08	0	0	0	4.30814e-08	0	0	9.69348e-08	4.45347e-08	6.18495e-08	0
K07718	1.93213e-05	2.09852e-05	1.99466e-05	2.62332e-05	1.13149e-05	1.71287e-05	2.15557e-05	1.473e-05	1.3427e-05	1.41871e-05	1.60889e-05	1.28764e-05	1.31463e-05	2.20182e-05	2.45901e-05	1.53296e-05	1.99968e-05	2.05498e-05	2.10165e-05	2.23422e-05	3.00013e-05	7.92718e-06	2.52346e-05	3.67526e-05
K00112	1.87132e-06	6.63767e-07	7.00826e-07	7.25675e-07	1.69724e-06	9.40402e-07	1.20786e-06	1.18234e-06	1.36976e-06	6.25901e-07	1.79098e-06	1.02815e-06	9.09494e-07	5.16053e-07	3.55641e-07	3.97435e-07	5.77684e-07	1.1632e-06	5.66621e-07	1.28193e-06	2.0841e-06	4.00812e-07	1.29884e-06	6.08039e-07
K00847	4.6315e-06	4.74848e-06	3.77368e-06	1.85047e-06	4.6517e-06	2.30398e-05	4.69207e-06	4.23672e-06	4.12619e-06	3.65109e-06	5.07444e-06	3.5251e-06	2.56312e-06	5.16053e-06	2.79433e-06	2.72527e-06	2.31074e-06	4.26506e-06	2.11195e-06	4.53253e-06	1.53642e-05	3.02836e-06	1.5215e-05	1.14852e-06
K00845	1.33331e-05	2.01683e-05	2.12404e-05	1.22276e-05	2.2567e-05	1.8405e-05	1.57254e-05	1.70947e-05	2.25419e-05	1.46565e-05	1.85068e-05	1.42473e-05	1.16994e-05	1.0149e-05	6.24913e-06	9.99266e-06	1.06205e-05	1.25367e-05	6.28434e-06	1.66193e-05	3.32487e-05	6.32393e-06	2.01011e-05	4.39139e-06
K00849	2.79762e-05	2.5121e-05	3.7629e-05	2.1226e-05	4.75227e-05	4.79605e-05	3.52602e-05	3.55687e-05	3.42778e-05	3.61458e-05	3.88045e-05	2.84946e-05	2.40603e-05	2.40825e-05	2.10336e-05	2.57197e-05	1.93746e-05	2.61504e-05	2.0965e-05	3.59398e-05	5.84032e-05	1.76803e-05	4.51501e-05	8.44498e-06
K01533	0	0	0	0	0	5.64241e-06	0	0	0	0	0	0	0	0	0	0	0	0	0	0	0	0	0	0
K01534	6.5496e-07	8.68002e-07	5.93007e-07	1.45135e-07	8.1719e-07	2.68686e-07	4.8779e-07	1.33013e-06	2.26602e-06	3.1295e-07	3.88045e-07	1.12607e-06	8.26813e-08	2.86696e-07	5.08059e-08	1.13553e-07	1.9108e-06	2.15407e-07	0	5.49398e-07	2.18103e-06	0	4.32947e-07	1.48632e-06
K01537	9.59049e-06	1.74622e-05	1.54721e-05	9.57891e-06	1.62181e-05	3.19737e-05	2.09053e-05	1.41388e-05	1.72657e-05	1.48651e-05	1.21488e-05	1.10159e-05	1.09139e-05	1.51949e-05	1.17362e-05	7.7216e-06	8.22089e-06	8.61627e-06	1.1796e-05	1.90458e-05	5.5059e-05	9.79764e-06	4.44698e-05	5.94527e-06
K15734	2.1988e-06	3.47201e-06	4.20496e-06	1.95932e-06	2.57729e-06	1.05459e-05	3.69326e-06	5.222e-06	2.45204e-06	5.05936e-06	4.0894e-06	1.71359e-06	2.02569e-06	3.89906e-06	4.87737e-06	2.27106e-06	1.19981e-06	2.45564e-06	2.73008e-06	5.63133e-06	7.07624e-06	2.13767e-06	1.04526e-05	6.75598e-08
K19239	5.38003e-06	9.80332e-06	5.71443e-06	7.1479e-06	6.34894e-06	5.4409e-06	7.22393e-06	6.99551e-06	9.06409e-06	5.52879e-06	6.02962e-06	5.53245e-06	4.67149e-06	4.30044e-06	4.21689e-06	3.06593e-06	4.79922e-06	5.60058e-06	2.88461e-06	3.02169e-06	1.04205e-05	3.2065e-06	4.63871e-06	3.71579e-06
K15738	2.53563e-05	2.63975e-05	3.35318e-05	2.23508e-05	2.90417e-05	4.92368e-05	3.44008e-05	3.11842e-05	2.91201e-05	2.3367e-05	3.3342e-05	2.13954e-05	1.6867e-05	1.9954e-05	1.30063e-05	2.01556e-05	2.06189e-05	2.25746e-05	1.61229e-05	2.95759e-05	6.16021e-05	1.42511e-05	5.27576e-05	1.37146e-05
K01880	0.000322428	0.000334334	0.000363783	0.000271112	0.000403	0.000366555	0.000343683	0.000355047	0.00041037	0.000304501	0.000344106	0.000294199	0.000276114	0.000294437	0.000233148	0.00026736	0.000280399	0.000281924	0.000254207	0.000321535	0.000437176	0.000207888	0.000391322	0.000136741
K01881	0.000171693	0.000155679	0.000181891	0.000116797	0.000200526	0.000182975	0.000173723	0.000167744	0.000193999	0.000150373	0.000171934	0.000136696	0.000131463	0.000142717	0.000112027	0.00013121	0.000138822	0.000133078	0.000114457	0.000178005	0.000217376	9.54379e-05	0.000212453	5.42505e-05
K01883	0.000100864	9.42038e-05	0.000120165	7.11524e-05	0.000110132	0.000136157	0.000106663	0.000101386	0.00011533	8.67916e-05	0.000108593	8.25461e-05	7.43718e-05	9.63298e-05	6.86388e-05	7.60237e-05	7.97648e-05	8.207e-05	7.10336e-05	0.000111116	0.000169636	5.21501e-05	0.000135636	3.30368e-05
K01885	6.38118e-05	6.38237e-05	7.90317e-05	5.25026e-05	8.32905e-05	0.000103646	7.78141e-05	7.33543e-05	8.06975e-05	6.30595e-05	8.25342e-05	5.15056e-05	4.91954e-05	5.50456e-05	4.48616e-05	4.57051e-05	4.74145e-05	5.49718e-05	4.01785e-05	6.60651e-05	0.000136387	3.3401e-05	0.000107927	2.62132e-05
K01886	0.000143249	0.000142455	0.000163832	0.000112879	0.000169724	0.000180692	0.000161226	0.000156217	0.000166113	0.000130239	0.000159815	0.000123134	0.000107858	0.000132683	8.85547e-05	0.000110544	0.000116159	0.000119594	0.000104258	0.00014994	0.000207731	8.279e-05	0.000180477	5.70205e-05
K01887	8.33203e-05	9.21104e-05	0.000105016	6.5855e-05	0.00011623	0.000120371	9.85335e-05	9.2863e-05	0.000104677	8.78347e-05	0.000102354	7.16281e-05	7.23875e-05	8.58368e-05	5.84776e-05	6.86428e-05	6.97665e-05	6.85855e-05	6.58825e-05	9.93037e-05	0.00017235	5.30408e-05	0.000124565	3.51987e-05
K01224	9.02909e-06	1.25605e-05	1.35313e-05	1.20825e-05	1.02463e-05	3.82878e-06	1.33097e-05	1.05918e-05	9.92653e-06	1.19964e-05	1.25667e-05	6.41373e-06	4.46479e-06	1.08944e-05	1.08725e-05	4.48534e-06	5.37691e-06	1.05119e-05	1.07143e-05	1.89542e-05	2.80626e-05	8.32799e-06	5.9994e-06	2.0268e-06
K01889	6.24084e-05	6.54576e-05	8.0595e-05	5.42442e-05	7.85131e-05	7.75832e-05	7.65365e-05	7.40933e-05	8.6075e-05	6.45721e-05	7.64449e-05	6.19341e-05	4.64669e-05	5.65938e-05	4.05431e-05	4.86574e-05	4.90587e-05	5.66951e-05	4.51236e-05	6.19446e-05	0.000120005	3.89233e-05	9.14136e-05	2.71591e-05
K01226	2.80697e-07	7.14826e-07	3.23458e-07	7.61959e-07	1.13149e-06	1.14192e-06	1.02204e-06	6.40434e-07	1.01464e-06	3.1295e-07	1.07459e-06	3.91678e-07	5.78769e-07	4.58714e-07	3.04835e-07	4.54212e-07	1.33312e-07	6.03139e-07	3.09066e-07	1.3735e-07	1.74483e-06	2.67208e-07	9.27743e-07	0
K01156	5.14612e-07	1.02118e-06	1.1321e-06	1.37878e-06	1.00577e-06	2.68686e-07	8.12983e-07	6.40434e-07	4.90408e-07	5.73742e-07	5.96992e-07	3.42718e-07	4.13406e-07	7.45409e-07	4.06447e-07	7.94871e-07	7.9987e-07	6.46221e-07	5.66621e-07	7.32531e-07	1.84176e-06	2.67208e-07	2.47398e-07	2.0268e-07
K01154	1.73097e-06	2.39977e-06	2.04857e-06	1.05223e-06	3.45734e-06	2.76747e-05	2.88028e-06	1.9213e-06	1.9109e-06	4.90289e-06	2.62677e-06	2.69279e-06	3.14189e-06	2.46559e-06	1.47337e-06	2.78205e-06	3.06617e-06	2.19715e-06	2.16346e-06	1.92289e-06	5.23448e-06	4.49801e-06	1.66994e-06	7.43158e-07
K01153	7.09696e-05	5.47863e-05	6.80341e-05	5.39539e-05	9.42283e-05	0.000169608	8.54329e-05	6.06935e-05	5.59741e-05	7.12484e-05	8.42953e-05	5.72829e-05	4.3325e-05	5.5103e-05	3.90697e-05	5.01904e-05	5.2036e-05	6.68623e-05	5.14594e-05	5.84193e-05	9.34452e-05	4.29315e-05	9.1661e-05	2.34433e-05
K01151	1.12279e-06	8.68002e-07	1.02428e-06	1.08851e-07	8.80051e-07	0	1.41691e-06	2.36468e-06	3.09464e-06	3.1295e-07	4.17895e-07	1.81151e-06	3.30725e-07	7.45409e-07	0	1.70329e-07	2.22186e-06	4.30814e-08	0	1.78554e-06	3.15038e-06	0	7.42194e-07	2.09435e-06
K02757	4.67829e-08	2.04236e-07	2.15639e-07	3.26554e-07	0	0	1.23109e-06	0	0	0	0	0	0	0	5.08059e-08	0	0	0	0	7.78314e-07	4.60441e-06	0	3.09248e-06	4.05359e-07
K01409	6.03499e-06	5.87178e-06	6.30744e-06	4.17263e-06	6.66324e-06	2.41146e-05	6.87551e-06	6.65066e-06	5.03936e-06	3.54677e-06	8.20865e-06	3.5251e-06	2.06703e-06	2.69494e-06	1.7274e-06	3.17948e-06	3.28836e-06	5.42825e-06	2.52404e-06	4.8988e-06	1.57034e-05	1.1579e-06	1.81219e-05	1.82412e-06
K01159	1.21635e-06	3.01248e-06	2.96503e-06	1.37878e-06	3.77165e-06	1.6054e-05	1.85825e-06	2.11836e-06	3.48359e-06	1.98202e-06	2.50737e-06	1.81151e-06	1.1162e-06	1.49082e-06	3.55641e-07	9.08424e-07	2.31074e-06	1.55093e-06	9.78708e-07	4.12049e-07	4.11973e-06	4.89882e-07	5.13351e-06	1.28364e-06
K00939	8.93553e-06	1.09777e-05	1.11054e-05	8.85324e-06	1.38294e-05	1.94798e-05	1.02204e-05	1.19712e-05	1.37991e-05	9.0234e-06	1.25368e-05	8.76379e-06	7.60668e-06	8.42886e-06	3.96286e-06	7.60805e-06	7.19883e-06	8.01313e-06	5.56318e-06	7.60001e-06	2.17134e-05	4.63161e-06	1.3978e-05	3.58067e-06
K00937	1.82453e-06	5.20801e-06	4.63624e-06	1.48763e-06	3.26876e-06	1.34343e-07	1.51215e-05	6.50287e-06	8.7597e-06	1.40828e-06	8.0594e-07	6.02205e-06	1.3229e-06	1.08944e-06	3.55641e-07	2.27106e-07	7.9987e-06	1.8525e-06	0	9.38555e-06	4.83705e-05	0	3.07392e-05	7.63426e-06
K00936	0	5.61649e-07	1.61729e-07	3.62838e-08	0	0	1.41691e-06	0	6.76425e-08	0	0	0	0	0	0	0	0	0	0	4.12049e-07	4.26513e-06	0	1.91734e-06	6.75598e-08
K00931	3.97654e-06	5.05484e-06	5.49879e-06	2.685e-06	5.46889e-06	1.08146e-05	6.96842e-06	7.43889e-06	5.95254e-06	4.3813e-06	4.86549e-06	3.62302e-06	2.27374e-06	4.93117e-06	5.02979e-06	1.53296e-06	4.84366e-06	2.71413e-06	2.78159e-06	9.2482e-06	1.88538e-05	3.11743e-06	1.2741e-05	4.99943e-06
K00930	5.38003e-06	6.58661e-06	7.70909e-06	5.62398e-06	9.55484e-06	2.14277e-05	1.03597e-05	1.33506e-05	6.45986e-06	1.01187e-05	9.85037e-06	4.06366e-06	3.9687e-06	1.02637e-05	1.00596e-05	5.33699e-06	3.64385e-06	7.92697e-06	6.95398e-06	9.15663e-06	2.0841e-05	4.72068e-06	1.98537e-05	1.28364e-06
K02621	3.7707e-05	3.69156e-05	3.85994e-05	2.3657e-05	4.80885e-05	8.7323e-05	3.70952e-05	3.59136e-05	3.74232e-05	3.8858e-05	5.17891e-05	2.87394e-05	2.16212e-05	3.66971e-05	2.34215e-05	2.52088e-05	2.04856e-05	3.02862e-05	2.3695e-05	4.94916e-05	7.26042e-05	2.25791e-05	6.37669e-05	6.28306e-06
K02992	0.000105168	0.000106917	0.000112887	9.29953e-05	0.00013075	0.000111303	0.000114143	0.000120205	0.000133019	0.000106664	0.00011116	0.00010164	8.76835e-05	9.08253e-05	7.31097e-05	8.87984e-05	0.000104516	0.000102404	8.0048e-05	0.000115282	0.000146808	6.90288e-05	0.00012809	4.33059e-05
K02990	5.32857e-05	4.7587e-05	5.88155e-05	4.31051e-05	6.29236e-05	5.79691e-05	6.01143e-05	4.95105e-05	5.56867e-05	4.80379e-05	5.30129e-05	3.70625e-05	4.71283e-05	5.2236e-05	4.27786e-05	4.33204e-05	4.51482e-05	4.53216e-05	4.34753e-05	6.18531e-05	6.23776e-05	3.30002e-05	6.64882e-05	1.8579e-05
K02996	5.7964e-05	5.31524e-05	5.87077e-05	4.86928e-05	6.41808e-05	5.68271e-05	6.26926e-05	6.03486e-05	6.42942e-05	4.45433e-05	5.36398e-05	3.85313e-05	4.61362e-05	5.10892e-05	4.11528e-05	4.45695e-05	4.16377e-05	5.41102e-05	4.52266e-05	6.3547e-05	7.15864e-05	3.62067e-05	6.46327e-05	2.33081e-05
K02994	8.05133e-05	7.46482e-05	8.14576e-05	5.86708e-05	8.78793e-05	8.57781e-05	8.49451e-05	8.17785e-05	9.22136e-05	6.6867e-05	7.91015e-05	6.34029e-05	7.25115e-05	8.07909e-05	6.1526e-05	7.21061e-05	7.00331e-05	6.86286e-05	5.8671e-05	8.51567e-05	0.000100037	5.34862e-05	9.39494e-05	2.5943e-05
K01081	5.70751e-06	6.02496e-06	6.68481e-06	5.55141e-06	3.58306e-06	1.97484e-05	6.08576e-06	5.86244e-06	2.29984e-06	2.60792e-06	4.44759e-06	2.49695e-06	1.61229e-06	4.81649e-06	1.37176e-06	2.32784e-06	2.71067e-06	4.78203e-06	2.31799e-06	4.02892e-06	8.43333e-06	1.11337e-06	5.93755e-06	4.12115e-06
K08289	4.72039e-05	2.28234e-05	3.26693e-05	2.84465e-05	2.94817e-05	3.65413e-05	3.48653e-05	3.26621e-05	2.22882e-05	2.18544e-05	2.55214e-05	9.30235e-06	3.25351e-05	3.59517e-05	3.09408e-05	2.93534e-05	3.17726e-05	3.28711e-05	2.44677e-05	5.98844e-05	3.40726e-05	1.93281e-05	5.65305e-05	1.75656e-06
K03578	0	1.27647e-06	4.85188e-07	3.62838e-07	0	0	3.36807e-06	9.85283e-08	6.76425e-08	3.65109e-07	0	0	0	0	0	0	0	2.58488e-07	0	1.51084e-06	1.17776e-05	0	7.97859e-06	6.75598e-07
K03574	2.85376e-06	7.91414e-06	4.31278e-06	3.08412e-06	6.28608e-06	1.55166e-05	9.31446e-06	3.94113e-06	3.88944e-06	3.80756e-06	3.88045e-06	1.86047e-06	3.10055e-06	4.18576e-06	2.48949e-06	2.44139e-06	2.48849e-06	2.84337e-06	2.73008e-06	9.70603e-06	2.80142e-05	2.98383e-06	2.36884e-05	2.22947e-06
K03575	1.12279e-06	5.61649e-07	8.08646e-07	4.35405e-07	8.80051e-07	4.23181e-06	6.96842e-07	9.85283e-07	5.74961e-07	7.30217e-07	8.35789e-07	2.93758e-07	5.78769e-07	5.16053e-07	6.60477e-07	7.38094e-07	8.88745e-07	5.16976e-07	8.75686e-07	1.14458e-06	9.69348e-07	4.89882e-07	1.23699e-06	1.3512e-07
K03572	1.30524e-05	1.08756e-05	1.10515e-05	8.52668e-06	1.38294e-05	4.76246e-05	1.1707e-05	1.22175e-05	1.4577e-05	9.28419e-06	1.47159e-05	1.03305e-05	4.05138e-06	8.60088e-06	3.86125e-06	6.35896e-06	7.02108e-06	9.77947e-06	4.6875e-06	8.37832e-06	2.09864e-05	3.51824e-06	2.98115e-05	3.71579e-06
K03570	7.48526e-07	7.65884e-07	1.07819e-07	7.25675e-08	0	7.45604e-06	2.32281e-07	2.95585e-07	3.04391e-07	1.04317e-07	4.17895e-07	0	0	0	5.08059e-08	4.54212e-07	2.22186e-07	4.30814e-07	1.03022e-07	3.66265e-07	0	1.33604e-07	3.40172e-06	0
K01710	2.39528e-05	2.12405e-05	2.46907e-05	1.45135e-05	2.56472e-05	3.73474e-05	2.24848e-05	2.44843e-05	2.16287e-05	1.8099e-05	2.47155e-05	1.42962e-05	1.76938e-05	2.46559e-05	1.73756e-05	1.62948e-05	1.54642e-05	1.9042e-05	1.84409e-05	3.09952e-05	3.75138e-05	1.49637e-05	3.946e-05	3.37799e-06
K01711	1.73097e-06	2.29765e-06	1.23992e-06	1.99561e-06	2.51443e-06	2.17636e-05	1.78856e-06	2.31542e-06	2.29984e-06	3.07734e-06	3.64165e-06	9.30235e-07	1.69497e-06	2.23623e-06	1.57498e-06	1.53296e-06	1.64418e-06	1.72325e-06	1.49382e-06	1.51084e-06	3.78046e-06	4.00812e-07	8.65893e-06	1.0134e-06
K01712	2.11926e-05	2.14448e-05	3.37475e-05	1.91215e-05	2.72187e-05	2.85479e-05	2.89886e-05	2.62085e-05	2.69217e-05	2.16457e-05	3.37002e-05	2.0661e-05	1.5172e-05	2.30504e-05	1.48353e-05	1.66923e-05	1.60863e-05	2.3307e-05	1.61229e-05	1.82675e-05	4.17789e-05	1.31823e-05	3.04918e-05	9.18814e-06
K00048	9.30979e-06	1.18457e-05	1.04585e-05	1.16471e-05	7.48043e-06	1.7599e-05	1.20786e-05	1.08381e-05	5.51286e-06	9.07556e-06	7.67135e-06	5.23869e-06	3.34859e-06	8.7729e-06	7.26525e-06	3.80402e-06	5.64353e-06	1.02964e-05	5.25412e-06	1.14e-05	2.85473e-05	4.05266e-06	1.87404e-05	8.9179e-06
K01714	2.29236e-06	7.04614e-06	4.25887e-06	3.22925e-06	3.96023e-06	8.39645e-06	4.34365e-06	4.43378e-06	7.45758e-06	3.39029e-06	2.86556e-06	4.65117e-06	3.22457e-06	1.77751e-06	1.62579e-06	2.27106e-06	2.66623e-06	2.32639e-06	1.95742e-06	3.89157e-06	1.14868e-05	1.51418e-06	8.10229e-06	2.63483e-06
K01719	7.81274e-06	5.15696e-06	6.68481e-06	5.84168e-06	9.74342e-06	1.80692e-05	8.31565e-06	7.833e-06	7.44067e-06	7.40649e-06	9.99962e-06	7.24604e-06	4.58881e-06	4.70181e-06	3.35319e-06	4.42856e-06	3.73273e-06	5.5575e-06	4.42994e-06	6.22651e-06	1.58488e-05	4.40894e-06	1.18751e-05	1.28364e-06
K03972	1.12747e-05	1.95556e-05	1.21836e-05	1.86498e-05	1.50237e-05	1.38373e-05	1.2938e-05	1.473e-05	1.50335e-05	1.2518e-05	1.33726e-05	1.14566e-05	3.26591e-06	4.47246e-06	4.01367e-06	4.48534e-06	6.0879e-06	1.15027e-05	3.24519e-06	3.20482e-06	1.83692e-05	2.22674e-06	1.10711e-05	8.10718e-06
K03977	4.42566e-05	5.57053e-05	5.54731e-05	3.48324e-05	6.03463e-05	6.47534e-05	4.88951e-05	5.14811e-05	6.29075e-05	3.95882e-05	5.51322e-05	4.08324e-05	2.87731e-05	3.77865e-05	2.9569e-05	3.40659e-05	3.6083e-05	3.97641e-05	2.74553e-05	3.82289e-05	8.27824e-05	2.33362e-05	6.39524e-05	1.8106e-05
K03975	0	5.1059e-07	6.46917e-07	1.08851e-07	0	0	2.83383e-06	4.92642e-08	6.76425e-08	1.04317e-07	0	0	0	0	0	0	0	0	0	1.51084e-06	9.16034e-06	0	5.69016e-06	8.78278e-07
K03978	9.63727e-06	5.56543e-06	6.79263e-06	6.60364e-06	7.16613e-06	1.21581e-05	8.89635e-06	6.6014e-06	6.24002e-06	7.04138e-06	8.47729e-06	4.16158e-06	4.96088e-06	4.75915e-06	3.75964e-06	4.93955e-06	4.84366e-06	7.06534e-06	3.91483e-06	1.00265e-05	1.25531e-05	2.49394e-06	1.26173e-05	8.78278e-07
K03979	2.27833e-05	3.04822e-05	2.9273e-05	1.70896e-05	3.09275e-05	2.77419e-05	2.4947e-05	2.45336e-05	3.4058e-05	1.95594e-05	2.59692e-05	2.35007e-05	1.72804e-05	1.6227e-05	1.43781e-05	1.36831e-05	1.87525e-05	1.55093e-05	1.13839e-05	2.18386e-05	5.51559e-05	1.18908e-05	3.59346e-05	1.38498e-05
K02199	1.87132e-07	1.22542e-06	6.46917e-07	6.89391e-07	1.32008e-06	1.00757e-06	5.11018e-07	5.41906e-07	9.13173e-07	4.69425e-07	1.28353e-06	6.36477e-07	4.13406e-08	3.44035e-07	5.08059e-08	1.13553e-07	3.99935e-07	1.29244e-07	0	3.20482e-07	1.74483e-06	1.78139e-07	3.09248e-07	6.75598e-08
K13378	2.80697e-07	1.02118e-07	1.07819e-07	2.17703e-07	0	6.71716e-08	1.62597e-07	1.47793e-07	3.38212e-08	1.04317e-07	5.96992e-08	0	0	0	0	5.67765e-08	1.77749e-07	2.58488e-07	0	4.57832e-08	7.27011e-07	0	1.23699e-07	0
K08139	3.2748e-07	0	0	0	0	1.14192e-05	4.64562e-08	1.97057e-07	3.38212e-08	0	1.19398e-07	0	9.92176e-07	1.83485e-06	0	1.81685e-06	1.77749e-06	0	9.78708e-07	4.0747e-06	4.84674e-08	1.0243e-06	1.23699e-07	0
K08138	6.08177e-07	1.48071e-06	1.56338e-06	7.25675e-07	1.19435e-06	9.40402e-07	1.69565e-06	1.62572e-06	1.47122e-06	5.21584e-07	9.25338e-07	7.83356e-07	2.48044e-07	6.8807e-07	7.11283e-07	8.51647e-07	5.77684e-07	1.20628e-06	9.27197e-07	4.57832e-07	1.84176e-06	5.34417e-07	4.94796e-07	5.40479e-07
K14386	1.40349e-07	5.1059e-08	1.07819e-07	0	2.51443e-07	0	1.85825e-07	4.92642e-08	1.52196e-07	2.08634e-07	3.58195e-07	9.79195e-08	8.26813e-08	3.44035e-07	0	1.13553e-07	4.44372e-08	8.61627e-08	0	2.74699e-07	4.84674e-07	4.45347e-08	1.23699e-07	0
K03718	6.64317e-06	7.65884e-06	9.59593e-06	7.03905e-06	1.61552e-05	1.66585e-05	1.12192e-05	1.07889e-05	1.02986e-05	1.2518e-05	1.3701e-05	1.05753e-05	8.8469e-06	9.46097e-06	1.18378e-05	6.98351e-06	9.73175e-06	9.43482e-06	8.4478e-06	1.25446e-05	2.03078e-05	7.61544e-06	1.84312e-05	5.67503e-06
K03719	3.74263e-07	2.55295e-07	4.85188e-07	3.26554e-07	5.02886e-07	1.34343e-07	3.71649e-07	1.97057e-07	4.73497e-07	1.56475e-07	2.68647e-07	9.79195e-08	0	0	5.08059e-08	1.13553e-07	8.88745e-08	2.15407e-07	1.03022e-07	4.57832e-08	8.72414e-07	0	6.18495e-08	2.0268e-07
K02377	2.1988e-06	7.65884e-07	7.54736e-07	6.89391e-07	1.06863e-06	2.02858e-05	1.324e-06	1.77351e-06	1.5896e-06	1.35612e-06	1.49248e-06	1.95839e-07	7.85472e-07	1.14678e-06	6.60477e-07	1.53296e-06	1.82193e-06	8.61627e-07	8.24175e-07	1.00723e-06	1.40556e-06	3.56278e-07	1.12566e-05	1.3512e-07
K03710	0	6.12708e-07	4.31278e-07	3.99121e-07	0	0	3.69326e-06	9.85283e-08	0	5.21584e-08	2.98496e-08	0	0	0	0	0	0	8.61627e-08	0	2.24338e-06	9.83889e-06	0	6.18495e-06	8.78278e-07
K07029	4.67829e-08	0	0	0	0	0	4.64562e-08	0	0	0	0	0	4.13406e-08	0	0	0	0	0	0	0	1.45402e-07	0	0	0
K03488	4.67829e-07	3.9826e-06	1.23992e-06	7.72844e-06	1.82296e-06	2.68686e-07	1.78856e-06	1.72425e-06	1.60651e-06	3.1295e-06	2.95511e-06	4.65117e-06	4.13406e-07	4.58714e-07	1.01612e-07	0	5.77684e-07	1.80942e-06	0	3.66265e-07	6.97931e-06	0	2.41213e-06	2.29703e-06
K03803	2.05845e-06	1.07224e-06	1.61729e-06	7.25675e-07	1.25722e-06	1.00757e-06	2.11376e-06	1.3794e-06	1.77561e-06	7.82376e-07	1.91038e-06	1.32191e-06	6.2011e-07	5.16053e-07	3.04835e-07	9.08424e-07	3.55498e-07	1.76634e-06	8.75686e-07	5.95181e-07	2.52031e-06	2.22674e-07	1.54624e-06	0
K03800	1.9181e-06	3.67625e-06	2.85722e-06	1.19736e-06	1.94868e-06	1.89424e-05	2.50863e-06	2.41394e-06	1.14992e-06	1.8777e-06	2.98496e-06	1.22399e-06	1.44692e-06	4.2431e-06	2.69271e-06	1.19231e-06	1.28868e-06	1.46477e-06	2.42102e-06	5.4482e-06	4.79827e-06	2.85022e-06	6.80345e-06	1.3512e-07
K03801	7.95309e-07	9.7012e-07	6.46917e-07	5.8054e-07	6.91468e-07	1.20909e-06	1.324e-06	1.62572e-06	5.91872e-07	9.38851e-07	1.61188e-06	7.34396e-07	3.72066e-07	8.02749e-07	3.55641e-07	5.67765e-07	6.22121e-07	1.03395e-06	6.18132e-07	9.15663e-08	3.68352e-06	4.45347e-07	4.94796e-07	6.75598e-08
K03624	2.14733e-05	2.70613e-05	2.46907e-05	1.72711e-05	2.20641e-05	2.34429e-05	2.07194e-05	2.20211e-05	2.79363e-05	1.69515e-05	2.31633e-05	1.86537e-05	1.43452e-05	1.29013e-05	1.10757e-05	1.30018e-05	1.62196e-05	1.85681e-05	1.11264e-05	1.65277e-05	3.28124e-05	9.44136e-06	2.35028e-05	9.2557e-06
K03625	5.05255e-06	2.91036e-06	4.58233e-06	2.72128e-06	4.02309e-06	8.66513e-06	4.25074e-06	4.28598e-06	3.53432e-06	3.07734e-06	5.73113e-06	2.54591e-06	2.27374e-06	2.17889e-06	1.32095e-06	1.70329e-06	1.82193e-06	3.9204e-06	2.42102e-06	3.20482e-06	1.00812e-05	1.69232e-06	7.36009e-06	3.37799e-07
K03150	3.08767e-06	3.01248e-06	4.69015e-06	3.33811e-06	4.21167e-06	3.62726e-06	4.43656e-06	4.33525e-06	2.65497e-06	4.06835e-06	4.71624e-06	2.83966e-06	1.86033e-06	3.15366e-06	2.23546e-06	2.38461e-06	1.28868e-06	3.66192e-06	2.11195e-06	1.41928e-06	9.74195e-06	1.60325e-06	2.90693e-06	1.55388e-06
K03151	1.96488e-06	4.54425e-06	5.06751e-06	1.88676e-06	4.40025e-06	2.88838e-06	2.0673e-06	2.26615e-06	5.81725e-06	3.28598e-06	3.04466e-06	3.96574e-06	1.73631e-06	9.74766e-07	7.11283e-07	1.30586e-06	2.48849e-06	1.8525e-06	8.75686e-07	1.41928e-06	4.84674e-06	1.1579e-06	2.65953e-06	1.0134e-06
K03152	2.90054e-06	4.18684e-06	4.4206e-06	2.685e-06	6.09749e-06	6.64999e-06	4.08814e-06	4.5323e-06	4.83644e-06	3.18166e-06	5.76098e-06	2.54591e-06	2.06703e-06	2.35091e-06	1.37176e-06	1.9304e-06	1.64418e-06	3.36035e-06	2.06044e-06	3.66265e-06	7.60939e-06	8.90694e-07	5.8757e-06	1.08096e-06
K03621	2.33914e-07	1.07224e-06	7.00826e-07	7.98243e-07	6.28608e-07	6.71716e-08	4.18105e-07	7.88227e-07	1.14992e-06	5.21584e-07	6.56692e-07	3.42718e-07	3.72066e-07	1.72018e-07	5.08059e-08	5.67765e-08	1.77749e-07	2.58488e-07	0	1.3735e-07	2.42337e-06	8.90694e-08	3.09248e-07	6.75598e-08
K13990	2.01166e-06	2.60401e-06	5.0136e-06	2.17703e-06	3.77165e-06	3.15706e-06	3.67004e-06	3.25144e-06	3.8218e-06	2.29497e-06	3.31331e-06	1.90943e-06	1.19888e-06	1.94953e-06	1.57498e-06	2.55494e-06	1.99968e-06	3.14494e-06	1.49382e-06	1.55663e-06	5.18601e-06	1.73685e-06	2.90693e-06	1.55388e-06
K03628	2.74148e-05	2.2517e-05	2.93808e-05	2.05366e-05	2.92303e-05	4.39302e-05	3.53067e-05	2.40409e-05	2.51968e-05	2.24281e-05	3.41778e-05	1.90943e-05	1.3105e-05	1.87499e-05	1.42257e-05	1.88498e-05	1.65307e-05	2.36948e-05	1.28777e-05	2.6188e-05	5.94211e-05	9.66403e-06	5.26339e-05	1.10798e-05
K03629	4.21046e-06	6.12708e-06	5.87616e-06	2.61243e-06	4.6517e-06	1.26954e-05	8.1066e-06	4.72936e-06	4.48131e-06	3.91188e-06	4.77594e-06	3.81886e-06	1.61229e-06	3.26833e-06	1.52418e-06	2.10073e-06	3.28836e-06	3.48959e-06	2.06044e-06	5.49398e-06	2.73356e-05	1.38058e-06	2.18947e-05	3.31043e-06
K06295	0	0	0	0	0	8.7323e-07	0	0	0	0	0	0	0	0	0	0	0	0	0	0	0	0	0	0
K11936	3.74263e-07	1.02118e-07	5.39097e-08	0	3.14304e-07	1.45762e-05	1.85825e-07	2.95585e-07	5.07319e-08	2.08634e-07	5.96992e-08	0	4.13406e-08	0	0	1.13553e-07	0	2.58488e-07	0	9.15663e-08	0	0	2.47398e-07	0
K07271	7.01743e-07	8.68002e-07	8.62556e-07	5.44256e-07	1.32008e-06	1.34343e-06	1.324e-06	5.41906e-07	6.59514e-07	1.46043e-06	2.05962e-06	8.32315e-07	1.15754e-06	1.03211e-06	2.5403e-07	6.24541e-07	5.77684e-07	1.29244e-06	3.60577e-07	2.01446e-06	5.08908e-06	5.34417e-07	1.29884e-06	6.75598e-08
K07273	9.8244e-07	3.82942e-06	1.83293e-06	9.43378e-07	3.39448e-06	1.12848e-05	2.41572e-06	3.49776e-06	1.5896e-06	3.18166e-06	2.83571e-06	2.35007e-06	2.31508e-06	1.83485e-06	1.47337e-06	1.76007e-06	1.15537e-06	1.24936e-06	1.18475e-06	3.93735e-06	1.1196e-05	1.87046e-06	6.7416e-06	4.72919e-07
K07277	3.15317e-05	2.81845e-05	3.26154e-05	2.64871e-05	4.04823e-05	7.55008e-05	3.8187e-05	3.43864e-05	3.62395e-05	3.359e-05	4.48341e-05	2.36476e-05	1.83552e-05	2.66054e-05	1.89506e-05	2.65714e-05	2.08411e-05	3.09755e-05	1.85439e-05	3.70386e-05	6.16021e-05	1.4073e-05	6.70449e-05	1.02691e-05
K12137	4.21046e-07	2.04236e-07	2.15639e-07	3.26554e-07	5.65747e-07	8.06059e-07	3.01965e-07	7.38963e-07	3.21302e-07	4.17267e-07	5.67143e-07	2.44799e-07	2.06703e-07	1.72018e-07	2.03224e-07	5.67765e-08	2.22186e-07	1.29244e-07	1.03022e-07	0	1.45402e-06	1.78139e-07	1.85549e-07	0
K12132	1.02922e-06	1.02118e-05	6.84654e-06	4.13635e-06	4.21167e-06	1.93454e-05	2.29493e-05	2.90659e-06	4.51513e-06	2.60792e-06	2.17902e-06	2.44799e-06	1.61229e-06	1.14678e-06	7.11283e-07	1.13553e-06	1.28868e-06	1.59401e-06	7.72664e-07	1.25904e-05	7.57061e-05	9.79764e-07	5.02837e-05	6.01283e-06
K06617	0	1.68495e-06	9.70375e-07	7.25675e-07	0	0	4.04169e-06	9.85283e-08	3.38212e-08	1.04317e-07	0	9.79195e-08	0	5.73392e-08	0	0	0	8.61627e-08	0	2.01446e-06	1.71575e-05	0	9.09188e-06	1.21608e-06
K06871	2.57306e-06	1.94024e-06	7.00826e-07	8.7081e-07	2.45157e-06	2.65999e-05	2.2299e-06	1.67498e-06	2.84098e-06	2.29497e-06	3.34316e-06	9.30235e-07	7.02791e-07	1.66284e-06	4.06447e-07	2.21428e-06	2.04411e-06	1.24936e-06	1.44231e-06	1.3735e-06	2.95651e-06	5.34417e-07	1.02052e-05	4.05359e-07
K06872	1.4222e-05	2.28234e-05	2.78174e-05	2.01738e-05	3.1619e-05	2.79434e-05	2.85938e-05	2.07895e-05	2.01913e-05	2.09155e-05	3.09541e-05	2.04162e-05	9.54969e-06	2.29357e-05	1.07709e-05	1.23205e-05	1.07094e-05	2.13253e-05	1.01477e-05	2.39446e-05	3.58174e-05	5.70044e-06	2.80178e-05	1.0742e-05
K11440	0	5.1059e-07	4.85188e-07	1.81419e-07	1.06863e-06	5.37373e-07	3.25193e-07	1.47793e-07	2.53659e-07	1.04317e-07	4.47744e-07	1.46879e-07	0	4.58714e-07	0	0	3.99935e-07	2.15407e-07	0	1.83133e-07	6.78544e-07	0	6.18495e-07	2.0268e-07
K16329	7.20456e-06	1.45518e-05	1.3154e-05	7.98243e-06	1.25722e-05	9.2025e-06	8.52471e-06	8.32564e-06	1.88722e-05	8.81477e-06	6.98481e-06	1.41004e-05	7.23461e-06	6.30731e-06	5.79187e-06	4.14468e-06	7.82095e-06	6.07447e-06	6.02678e-06	4.6241e-06	1.26015e-05	6.10126e-06	6.80345e-06	5.20211e-06
K00610	6.22212e-06	5.92284e-06	6.25353e-06	2.72128e-06	8.61192e-06	9.60553e-06	7.29362e-06	5.86244e-06	6.40912e-06	7.19786e-06	7.55195e-06	5.77725e-06	4.58881e-06	3.89906e-06	4.47092e-06	3.06593e-06	3.51054e-06	4.99744e-06	2.62706e-06	5.35663e-06	1.6382e-05	3.29557e-06	1.16277e-05	2.83751e-06
K00611	0	5.1059e-07	3.23458e-07	1.81419e-07	0	2.01515e-06	9.75579e-07	0	0	1.56475e-07	0	0	0	0	0	0	0	0	0	1.00723e-06	3.19885e-06	0	2.41213e-06	1.3512e-07
K00616	0	4.59531e-07	4.85188e-07	1.08851e-07	0	0	2.0673e-06	4.92642e-08	0	5.21584e-08	0	0	0	0	0	0	0	1.72325e-07	0	1.05301e-06	6.15536e-06	0	3.83467e-06	7.43158e-07
K00615	0.00011125	9.15487e-05	0.000105825	8.31624e-05	0.000106109	0.000127357	0.000107685	9.40453e-05	0.000101548	8.90865e-05	8.9519e-05	6.50675e-05	8.38388e-05	9.61005e-05	7.57008e-05	8.4086e-05	9.46957e-05	8.64212e-05	7.58241e-05	0.000120089	0.000157858	5.98546e-05	0.000145223	2.95236e-05
K07478	8.37413e-06	1.50624e-05	1.46095e-05	9.72405e-06	1.33893e-05	2.29727e-05	1.01971e-05	1.35476e-05	1.30212e-05	1.12662e-05	1.22682e-05	9.74299e-06	7.77204e-06	9.74766e-06	7.97653e-06	5.7912e-06	8.26533e-06	8.48703e-06	6.49038e-06	1.06675e-05	2.72387e-05	6.10126e-06	1.50294e-05	2.56727e-06
K20140	1.02922e-06	4.59531e-07	1.02428e-06	6.53108e-07	1.00577e-06	7.38887e-07	1.20786e-06	8.86755e-07	6.93335e-07	5.73742e-07	1.28353e-06	4.40638e-07	7.44132e-07	5.73392e-07	8.63701e-07	2.27106e-07	2.66623e-07	5.60058e-07	2.57555e-07	3.66265e-07	1.06628e-06	8.90694e-08	1.66994e-06	2.0268e-07
K08602	1.40349e-06	3.01248e-06	3.23458e-06	1.7779e-06	3.2059e-06	1.4106e-06	1.23109e-06	1.18234e-06	2.8748e-06	1.72123e-06	2.44767e-06	1.56671e-06	6.6145e-07	1.20412e-06	1.52418e-07	5.67765e-07	9.77619e-07	1.20628e-06	6.18132e-07	7.78314e-07	4.26513e-06	3.56278e-07	1.60809e-06	8.78278e-07
K09955	2.80697e-07	8.68002e-07	1.56338e-06	3.26554e-07	6.91468e-07	6.71716e-07	8.12983e-07	9.36019e-07	9.30084e-07	4.69425e-07	7.7609e-07	7.83356e-07	4.54747e-07	2.29357e-07	6.09671e-07	6.24541e-07	1.77749e-07	9.4779e-07	1.54533e-07	2.74699e-07	2.13257e-06	1.78139e-07	4.32947e-07	1.3512e-07
K01813	3.32158e-06	4.49319e-06	4.95969e-06	4.4629e-06	5.34316e-06	5.03787e-06	3.27516e-06	3.25144e-06	5.15774e-06	2.71224e-06	5.40278e-06	4.21054e-06	1.90167e-06	2.17889e-06	1.52418e-06	2.8956e-06	1.95524e-06	3.31727e-06	2.00893e-06	2.28916e-06	6.78544e-06	1.51418e-06	2.90693e-06	1.3512e-06
K07670	0	0	0	3.62838e-08	0	0	0	0	1.69106e-08	0	0	0	0	0	0	0	0	0	0	0	1.45402e-07	0	6.18495e-08	0
K07495	4.39759e-06	6.73978e-06	4.4206e-06	3.80979e-06	3.70878e-06	5.37373e-07	2.648e-06	2.90659e-06	5.91872e-07	3.91188e-06	1.13429e-06	7.39292e-06	3.84468e-06	8.02749e-06	8.33217e-06	8.51647e-07	2.44405e-06	3.31727e-06	9.83859e-06	1.68024e-05	6.78544e-06	8.46159e-06	1.26792e-05	1.3512e-07
K07497	0.000306054	0.000321008	0.000243618	0.000285118	0.000311601	0.000359166	0.000281617	0.00030061	0.000288461	0.000274092	0.000268676	0.000271873	0.000211251	0.000264907	0.000243157	0.000218987	0.000239872	0.000277272	0.00024478	0.000277766	0.000392247	0.000172527	0.00034011	0.000131201
K07496	6.17534e-06	9.49697e-06	8.19428e-06	4.13635e-06	3.77165e-06	1.22252e-05	2.29261e-05	3.89187e-06	1.14992e-05	4.69425e-06	4.68639e-06	3.91678e-06	1.1162e-06	1.20412e-06	1.21934e-06	1.07875e-06	7.55433e-07	4.73895e-06	5.1511e-08	7.82892e-06	6.28138e-05	1.78139e-07	3.50687e-05	6.5533e-06
K07491	2.76955e-05	3.0329e-05	1.96231e-05	2.52172e-05	1.5338e-05	4.39302e-05	2.75485e-05	3.42386e-05	3.5191e-05	2.11763e-05	1.87456e-05	3.00123e-05	1.40972e-05	1.55963e-05	1.12281e-05	1.17527e-05	3.35501e-05	2.18423e-05	9.73557e-06	1.82217e-05	3.24732e-05	9.79764e-06	1.973e-05	2.21596e-05
K07493	1.30524e-05	1.42455e-05	9.05683e-06	2.97164e-05	4.84028e-06	1.03444e-05	2.6782e-05	1.26116e-05	6.2062e-06	1.14748e-05	5.61173e-06	5.92413e-06	7.39998e-06	4.01374e-06	5.43623e-06	1.58406e-05	9.95394e-06	8.7886e-06	1.39595e-05	1.69398e-05	5.77732e-05	1.21134e-05	3.92126e-05	3.25638e-05
K07492	2.1988e-06	0	3.23458e-07	0	0	5.37373e-06	0	0	7.74506e-06	5.21584e-08	0	0	8.26813e-08	0	0	5.67765e-08	6.66559e-07	7.75465e-07	2.62706e-06	1.3735e-07	0	1.73685e-06	1.23699e-07	0
K00058	1.50173e-05	1.78196e-05	1.92458e-05	1.21188e-05	2.12469e-05	2.51893e-05	2.95693e-05	2.39916e-05	1.30043e-05	2.08634e-05	1.85665e-05	9.44923e-06	1.22782e-05	2.02981e-05	1.3362e-05	1.43644e-05	1.53753e-05	1.29244e-05	1.81834e-05	2.35325e-05	6.2523e-05	1.38948e-05	4.7253e-05	6.75598e-06
K00059	7.71917e-06	7.40355e-06	7.65518e-06	6.09567e-06	7.35471e-06	3.6004e-05	7.78141e-06	1.00499e-05	8.7597e-06	8.29318e-06	8.59669e-06	5.18973e-06	4.05138e-06	5.79126e-06	3.30238e-06	6.47252e-06	5.77684e-06	5.72982e-06	5.09959e-06	8.05784e-06	1.59458e-05	4.54254e-06	1.85549e-05	2.56727e-06
K00057	3.88298e-06	6.99508e-06	6.19962e-06	3.80979e-06	8.1719e-06	2.26368e-05	7.96723e-06	7.58668e-06	5.64815e-06	6.93707e-06	5.88038e-06	4.55326e-06	4.75417e-06	8.08483e-06	6.0459e-06	5.28021e-06	3.02173e-06	4.65279e-06	5.76923e-06	1.14916e-05	2.25374e-05	4.18626e-06	1.8493e-05	7.43158e-07
K00052	3.5555e-06	4.54425e-06	5.44488e-06	3.66466e-06	2.13727e-06	2.02186e-05	6.52709e-06	5.222e-06	3.1792e-06	5.05936e-06	4.3282e-06	2.88862e-06	1.90167e-06	5.04585e-06	3.91206e-06	2.66849e-06	2.13299e-06	2.45564e-06	3.50275e-06	5.40241e-06	1.88054e-05	1.95953e-06	1.39161e-05	1.21608e-06
K00721	1.01519e-05	9.39485e-06	1.02428e-05	9.21607e-06	1.13778e-05	1.63899e-05	1.46569e-05	1.01484e-05	8.55677e-06	1.07968e-05	1.22682e-05	6.70748e-06	5.58099e-06	7.97015e-06	7.62089e-06	7.09706e-06	4.71035e-06	8.22854e-06	7.77816e-06	1.08964e-05	2.72872e-05	4.63161e-06	1.973e-05	2.70239e-06
K07011	3.18124e-06	3.67625e-06	3.8815e-06	2.10446e-06	4.52597e-06	2.29055e-05	2.648e-06	3.9904e-06	3.70343e-06	3.65109e-06	3.9103e-06	2.35007e-06	2.56312e-06	2.06421e-06	2.94674e-06	2.61172e-06	3.37723e-06	2.97261e-06	1.90591e-06	3.75422e-06	6.97931e-06	2.1822e-06	1.04526e-05	4.05359e-07
K07010	2.15201e-06	3.26777e-06	4.31278e-06	2.14074e-06	3.39448e-06	1.42404e-05	3.32162e-06	4.58157e-06	2.3844e-06	4.0162e-06	4.3282e-06	2.59487e-06	2.4391e-06	3.49769e-06	3.96286e-06	2.61172e-06	1.24424e-06	1.12012e-06	2.93612e-06	6.45543e-06	8.19099e-06	2.85022e-06	9.64852e-06	2.70239e-07
K07012	2.33914e-06	1.53177e-07	1.1321e-06	0	2.32585e-06	3.60711e-05	2.39249e-06	1.97057e-06	3.38212e-08	6.78059e-07	1.28353e-06	0	1.3229e-06	1.94953e-06	1.16854e-06	1.58974e-06	9.33182e-07	4.30814e-07	7.72664e-07	5.35663e-06	1.89023e-06	5.65591e-06	1.23699e-07	0
K07015	0	0	0	0	0	0	2.32281e-08	0	0	0	0	0	0	0	0	0	0	8.61627e-08	0	0	4.84674e-08	0	0	0
K07017	5.1929e-06	3.06354e-06	3.01894e-06	3.08412e-06	2.82873e-06	5.03787e-06	3.64681e-06	2.90659e-06	2.58732e-06	2.81655e-06	5.16398e-06	3.62302e-06	6.6145e-07	8.60088e-07	7.62089e-07	1.02198e-06	2.44405e-06	3.53267e-06	8.24175e-07	2.42651e-06	6.05843e-06	6.23486e-07	3.64912e-06	2.29703e-06
K00128	6.73673e-06	3.57413e-06	7.33172e-06	4.06378e-06	4.77742e-06	9.94139e-06	5.96962e-06	6.69993e-06	3.19611e-06	3.96404e-06	3.6118e-06	1.86047e-06	3.43127e-06	7.22474e-06	6.50316e-06	4.20146e-06	3.24392e-06	4.73895e-06	3.60577e-06	7.92049e-06	6.88237e-06	2.27127e-06	8.47338e-06	4.72919e-07
K00129	2.01166e-06	1.37859e-06	1.34774e-06	1.37878e-06	1.88582e-06	1.61212e-06	1.41691e-06	1.13308e-06	1.47122e-06	9.91009e-07	1.76113e-06	9.30235e-07	5.37428e-07	6.30731e-07	5.08059e-07	9.08424e-07	1.06649e-06	8.61627e-07	8.24175e-07	2.19759e-06	2.47184e-06	5.34417e-07	2.10288e-06	2.0268e-07
K07703	5.61395e-07	2.04236e-07	3.23458e-07	0	1.00577e-06	0	5.11018e-07	1.28087e-06	1.53887e-06	2.60792e-07	2.68647e-07	9.79195e-07	5.78769e-07	1.14678e-07	1.01612e-07	0	1.77749e-06	2.58488e-07	0	8.24097e-07	1.84176e-06	0	4.32947e-07	1.28364e-06
K20814	0	3.06354e-07	6.46917e-07	1.81419e-07	0	0	1.9047e-06	0	0	3.65109e-07	0	0	0	0	0	0	0	0	0	5.95181e-07	7.60939e-06	0	5.56646e-06	2.70239e-07
K00125	0	0	0	0	0	5.37373e-06	0	0	5.07319e-08	0	0	0	0	1.72018e-07	0	0	0	0	0	0	0	0	6.18495e-08	0
K01697	0	4.59531e-07	4.31278e-07	4.35405e-07	0	0	2.41572e-06	4.92642e-08	0	5.21584e-08	0	0	0	0	0	0	0	0	0	1.19036e-06	6.2523e-06	0	3.58727e-06	6.08039e-07
K00547	1.45027e-06	4.23789e-06	2.58767e-06	2.24959e-06	3.39448e-06	1.61212e-06	2.34604e-06	3.15291e-06	5.0901e-06	2.08634e-06	2.29842e-06	4.0147e-06	2.52178e-06	1.49082e-06	1.82901e-06	9.652e-07	2.48849e-06	1.72325e-06	9.78708e-07	1.28193e-06	4.1682e-06	1.78139e-06	2.53583e-06	1.21608e-06
K01239	4.67829e-08	1.53177e-06	5.93007e-07	4.35405e-07	0	0	4.36688e-06	9.85283e-08	5.07319e-08	5.21584e-08	0	0	0	1.72018e-07	0	5.67765e-08	0	8.61627e-08	0	3.02169e-06	1.21653e-05	0	9.27743e-06	7.43158e-07
K15580	6.64317e-06	1.83302e-05	1.70894e-05	8.88952e-06	2.17498e-05	1.36358e-05	1.8327e-05	1.13308e-05	2.09861e-05	8.13671e-06	9.91007e-06	1.3366e-05	6.65584e-06	7.62611e-06	3.09916e-06	3.97435e-06	1.05761e-05	6.11755e-06	2.98764e-06	1.0988e-05	4.76435e-05	3.47371e-06	3.67386e-05	7.5667e-06
K15581	9.35658e-08	1.94024e-06	8.62556e-07	9.07094e-07	0	0	4.34365e-06	2.95585e-07	3.38212e-08	3.1295e-07	0	0	0	0	0	0	0	2.58488e-07	0	1.3735e-06	1.44433e-05	0	1.01433e-05	1.21608e-06
K15582	1.45027e-06	3.52307e-06	3.61195e-06	2.685e-06	4.46311e-06	5.03787e-06	4.45979e-06	2.611e-06	3.39903e-06	1.8777e-06	2.44767e-06	2.83966e-06	1.44692e-06	1.77751e-06	1.16854e-06	1.9304e-06	2.2663e-06	1.55093e-06	6.69642e-07	2.10603e-06	1.52188e-05	1.06883e-06	9.40113e-06	1.28364e-06
K15583	1.29121e-05	2.75208e-05	2.00005e-05	1.79605e-05	2.48929e-05	1.96813e-05	1.57022e-05	1.94593e-05	2.6668e-05	1.63256e-05	2.08052e-05	2.08079e-05	1.06659e-05	1.03211e-05	6.80799e-06	8.85713e-06	1.22202e-05	1.26228e-05	6.54189e-06	8.33254e-06	2.50092e-05	6.01219e-06	1.36687e-05	8.10718e-06
K01897	0.000105168	0.000100535	0.000112725	8.1457e-05	0.000115161	0.000207694	0.000127569	0.000117791	9.705e-05	0.00010197	0.000133249	7.18729e-05	5.89518e-05	8.02175e-05	5.83252e-05	7.16519e-05	6.31009e-05	8.28886e-05	6.63976e-05	0.000125217	0.000260076	4.88546e-05	0.000212577	2.83076e-05
K01896	1.87132e-07	2.55295e-07	6.46917e-07	1.08851e-07	1.88582e-07	4.03029e-07	1.62597e-07	2.95585e-07	3.72034e-07	2.08634e-07	2.98496e-07	3.42718e-07	1.24022e-07	1.72018e-07	3.55641e-07	2.27106e-07	3.55498e-07	3.0157e-07	2.06044e-07	9.15663e-08	1.45402e-07	0	1.85549e-07	4.72919e-07
K01895	2.42803e-05	4.87103e-05	3.98932e-05	3.03695e-05	3.80308e-05	4.37287e-05	2.82453e-05	3.77856e-05	6.61712e-05	3.4894e-05	3.31629e-05	4.97431e-05	3.47261e-05	2.78668e-05	2.39296e-05	2.33351e-05	3.2217e-05	2.87353e-05	2.3283e-05	1.95952e-05	5.3605e-05	2.48949e-05	3.4945e-05	2.56727e-05
K01894	2.33914e-07	4.59531e-07	5.39097e-08	1.81419e-07	1.25722e-07	0	2.09053e-07	9.85283e-08	2.8748e-07	2.60792e-07	1.79098e-07	2.93758e-07	0	0	5.08059e-08	5.67765e-08	8.88745e-08	1.29244e-07	5.1511e-08	0	4.36207e-07	0	1.85549e-07	6.75598e-08
K01893	0.000157003	0.00016538	0.000180274	0.000123111	0.000190594	0.000206821	0.000171516	0.000166119	0.000199275	0.00015032	0.000168203	0.000137675	0.000134026	0.000149942	0.000114415	0.000131324	0.000133312	0.000135103	0.000115539	0.000161981	0.000224501	0.000100025	0.000184683	5.69529e-05
K01892	5.45956e-05	7.98052e-05	7.76839e-05	4.83662e-05	8.7565e-05	8.67185e-05	5.84186e-05	6.54228e-05	9.0438e-05	6.22771e-05	7.14898e-05	6.83967e-05	4.75417e-05	5.75685e-05	3.81552e-05	3.92325e-05	5.30136e-05	4.88974e-05	4.36813e-05	4.78892e-05	0.000102945	3.90569e-05	7.65697e-05	2.83076e-05
K00548	5.61395e-06	7.14826e-06	7.00826e-06	3.59209e-06	8.36048e-06	3.00929e-05	6.22513e-06	7.48815e-06	4.48131e-06	6.98922e-06	7.96985e-06	4.30846e-06	3.05921e-06	5.79126e-06	5.28382e-06	5.62087e-06	2.84398e-06	4.30814e-06	4.53296e-06	1.15374e-05	1.44433e-05	6.72474e-06	1.79982e-05	2.0268e-07
K00549	0	3.57413e-07	1.61729e-07	0	0	0	1.02204e-06	0	0	0	0	4.89597e-08	0	0	0	0	0	4.30814e-08	0	6.40964e-07	6.15536e-06	0	3.40172e-06	2.70239e-07
K01144	3.18124e-06	4.23789e-06	1.6712e-06	2.50358e-06	3.96023e-06	3.57353e-05	3.48421e-06	3.44849e-06	3.5005e-06	3.96404e-06	4.1491e-06	1.66463e-06	1.28156e-06	9.74766e-07	1.47337e-06	1.98718e-06	1.5553e-06	2.92953e-06	1.49382e-06	2.79277e-06	6.44617e-06	1.42511e-06	1.973e-05	5.40479e-07
K01415	1.12279e-06	1.07224e-06	7.00826e-07	5.07973e-07	1.50866e-06	8.7323e-07	8.82667e-07	6.40434e-07	9.63905e-07	9.38851e-07	1.13429e-06	4.89597e-07	9.92176e-07	7.45409e-07	2.5403e-07	4.54212e-07	5.77684e-07	6.89302e-07	3.09066e-07	1.14458e-06	1.11475e-06	4.00812e-07	7.42194e-07	3.37799e-07
K01142	7.85952e-06	7.50567e-06	9.16465e-06	5.66027e-06	1.04349e-05	1.71959e-05	1.04759e-05	8.03006e-06	8.86116e-06	7.87592e-06	1.11339e-05	6.26685e-06	4.38211e-06	5.79126e-06	3.70883e-06	4.59889e-06	3.86604e-06	6.33296e-06	2.78159e-06	9.84338e-06	2.13741e-05	1.95953e-06	1.98537e-05	3.44555e-06
K00788	8.42092e-07	1.736e-06	1.02428e-06	5.8054e-07	1.7601e-06	1.14192e-06	1.13818e-06	1.67498e-06	3.38212e-07	1.46043e-06	1.25368e-06	4.40638e-07	5.37428e-07	8.02749e-07	7.11283e-07	6.81318e-07	4.8881e-07	5.60058e-07	5.66621e-07	1.87711e-06	5.52529e-06	2.85022e-06	8.04044e-07	0
K00948	4.10286e-05	3.98771e-05	4.45833e-05	3.21837e-05	4.82771e-05	4.28555e-05	5.04282e-05	4.29584e-05	4.31052e-05	3.44767e-05	4.56998e-05	3.42229e-05	2.17452e-05	3.04471e-05	2.10336e-05	2.77069e-05	2.65735e-05	3.46805e-05	2.53434e-05	3.41542e-05	9.06341e-05	1.79475e-05	5.74582e-05	1.62819e-05
K00942	5.14612e-06	5.25907e-06	5.17533e-06	4.31777e-06	5.90891e-06	3.64742e-05	4.83144e-05	5.76391e-06	5.78343e-06	4.95505e-06	7.25346e-06	4.45534e-06	2.31508e-06	3.26833e-06	4.87737e-06	2.21428e-06	2.84398e-06	4.43738e-06	2.73008e-06	7.60001e-06	0.000152915	2.22674e-06	1.02052e-05	8.44498e-06
K00943	0	0	0	0	0	2.61969e-06	0	0	0	0	0	0	0	0	0	0	0	0	0	0	0	0	0	0
K00940	4.53794e-06	4.39107e-06	6.73872e-06	2.72128e-06	5.09172e-06	5.10504e-06	5.73734e-06	5.56685e-06	5.34376e-06	4.27699e-06	5.79083e-06	3.72094e-06	1.94301e-06	2.80962e-06	2.79433e-06	3.52014e-06	2.48849e-06	4.22197e-06	2.00893e-06	5.4482e-06	8.3364e-06	3.47371e-06	7.11269e-06	2.43215e-06
K13747	1.45027e-06	6.12708e-07	0	7.25675e-08	1.25722e-07	1.94798e-05	6.27158e-07	8.86755e-07	8.96263e-07	6.25901e-07	6.56692e-07	1.95839e-07	0	0	1.01612e-07	3.97435e-07	1.28868e-06	7.75465e-07	5.1511e-07	1.19036e-06	0	5.34417e-07	8.90633e-06	1.3512e-07
K00946	5.00577e-06	3.42095e-06	4.58233e-06	3.88236e-06	5.59461e-06	2.59954e-05	5.48183e-06	5.27127e-06	4.88717e-06	5.32016e-06	5.58188e-06	2.64383e-06	2.31508e-06	4.35778e-06	3.55641e-06	4.59889e-06	3.51054e-06	4.95436e-06	2.67857e-06	5.9976e-06	8.14253e-06	1.24697e-06	1.81838e-05	4.72919e-07
K00945	5.66073e-06	6.33131e-06	6.79263e-06	5.26114e-06	8.23476e-06	1.94126e-05	6.41095e-06	8.57197e-06	6.59514e-06	6.78059e-06	9.61158e-06	4.55326e-06	3.43127e-06	4.35778e-06	3.55641e-06	4.25824e-06	4.5326e-06	4.3943e-06	3.81181e-06	3.29639e-06	1.95324e-05	3.29557e-06	1.31739e-05	2.36459e-06
K19824	0	0	0	0	0	5.37373e-07	0	0	0	0	0	0	0	0	0	0	0	0	0	0	0	0	0	0
K01091	1.87132e-06	1.32753e-06	1.1321e-06	1.01595e-06	1.4458e-06	1.38373e-05	1.53305e-06	1.3794e-06	1.55578e-06	1.77339e-06	1.46263e-06	7.34396e-07	9.09494e-07	8.60088e-07	1.42257e-06	7.94871e-07	1.02206e-06	1.72325e-06	1.03022e-06	1.41928e-06	2.47184e-06	6.68021e-07	5.62831e-06	1.3512e-07
K01524	0	0	0	0	0	2.21666e-06	2.32281e-08	0	1.69106e-08	0	0	0	0	0	0	0	0	0	0	0	0	0	0	0
K01523	0	3.06354e-07	1.07819e-07	7.25675e-08	0	0	7.66527e-07	0	0	0	0	0	0	0	0	0	0	0	0	3.66265e-07	2.85958e-06	0	1.66994e-06	0
K02968	1.91342e-05	1.50624e-05	2.05935e-05	1.38604e-05	2.19384e-05	2.00843e-05	2.07891e-05	1.66513e-05	1.63864e-05	1.39784e-05	2.02679e-05	1.11628e-05	1.40972e-05	1.61697e-05	1.26507e-05	1.57271e-05	1.40422e-05	1.44323e-05	1.12294e-05	2.07856e-05	1.83692e-05	9.12962e-06	2.39358e-05	4.52651e-06
K01520	1.94617e-05	6.28025e-06	3.8815e-05	1.42958e-05	2.34471e-05	8.79276e-05	1.27754e-05	5.15796e-05	7.30539e-06	1.19443e-05	1.53129e-05	9.74299e-06	9.01226e-06	5.16053e-06	1.98143e-06	3.40659e-07	7.9987e-06	9.21941e-06	5.66621e-07	3.25061e-06	5.28295e-05	1.51418e-06	1.68231e-05	9.9313e-06
K02967	0.000207856	0.000195454	0.000209978	0.000170497	0.00022479	0.000206821	0.000200667	0.000206762	0.000226382	0.000174835	0.000199395	0.000166757	0.000160071	0.0001711	0.000155364	0.000157498	0.000170728	0.000171636	0.000158036	0.000197005	0.0002356	0.000123361	0.000233606	8.55308e-05
K02965	3.45725e-05	2.97674e-05	3.38553e-05	3.21837e-05	4.53226e-05	4.05045e-05	4.18802e-05	3.80319e-05	3.70343e-05	3.5572e-05	3.79687e-05	3.42718e-05	3.12122e-05	3.66971e-05	2.76384e-05	3.39523e-05	3.18615e-05	3.40343e-05	3.16792e-05	4.63784e-05	5.24902e-05	2.58301e-05	5.12114e-05	1.0742e-05
K02963	3.57889e-05	3.35457e-05	3.74673e-05	2.8773e-05	3.89737e-05	4.13105e-05	3.80708e-05	3.54702e-05	4.11266e-05	3.17123e-05	3.94015e-05	2.88862e-05	2.99306e-05	3.08485e-05	2.71812e-05	2.88992e-05	3.14171e-05	3.17941e-05	2.67342e-05	3.91904e-05	4.47839e-05	2.25791e-05	4.33565e-05	1.19581e-05
K02961	3.60696e-05	3.35968e-05	3.90306e-05	2.98978e-05	4.52597e-05	4.5408e-05	4.01381e-05	3.76871e-05	4.95481e-05	3.6876e-05	3.97e-05	4.0147e-05	3.43954e-05	3.72705e-05	2.81973e-05	2.96373e-05	3.41722e-05	3.42928e-05	3.10096e-05	4.10675e-05	5.00668e-05	2.68099e-05	4.68819e-05	1.25661e-05
K03569	2.09119e-05	1.87897e-05	2.7494e-05	1.57471e-05	2.63387e-05	3.77504e-05	2.70839e-05	2.35483e-05	2.28293e-05	2.02375e-05	2.68348e-05	1.56671e-05	1.48413e-05	1.90366e-05	1.44797e-05	1.9304e-05	1.42644e-05	1.83096e-05	1.33928e-05	2.75157e-05	4.32329e-05	1.20244e-05	3.72953e-05	7.43158e-06
K03568	1.87132e-06	4.54425e-06	3.66586e-06	3.41067e-06	4.6517e-06	2.351e-06	2.94997e-06	3.15291e-06	4.39676e-06	3.59893e-06	3.94015e-06	4.0147e-06	9.92176e-07	9.74766e-07	1.6766e-06	1.13553e-06	1.77749e-06	1.89558e-06	1.03022e-06	1.05301e-06	8.28793e-06	1.1579e-06	1.29884e-06	1.82412e-06
K03565	5.14612e-07	6.63767e-07	0	2.9027e-07	0	1.02772e-05	4.41334e-07	1.97057e-07	6.25693e-07	8.34534e-07	4.47744e-07	2.93758e-07	8.26813e-08	0	3.04835e-07	2.27106e-07	7.55433e-07	2.15407e-07	2.06044e-07	4.12049e-07	0	4.45347e-08	4.88611e-06	6.75598e-08
K03564	1.48302e-05	1.48071e-05	1.51486e-05	1.43321e-05	1.55266e-05	1.35015e-05	1.9651e-05	1.87204e-05	2.03266e-05	1.19443e-05	1.38801e-05	1.68421e-05	5.91171e-06	7.91281e-06	5.84268e-06	5.90475e-06	6.48784e-06	1.34845e-05	4.12088e-06	1.0759e-05	2.00655e-05	5.21056e-06	1.29265e-05	5.47235e-06
K03561	0.000112513	7.21974e-05	0.000113588	7.35834e-05	0.000106989	0.000105325	0.000111007	0.000110007	9.03534e-05	8.35577e-05	0.000117757	6.04653e-05	7.75964e-05	9.8394e-05	7.3821e-05	8.45402e-05	8.34531e-05	8.93508e-05	7.52575e-05	0.000137807	0.000135224	5.35307e-05	0.000136193	2.8848e-05
K01704	1.3567e-06	2.91036e-06	2.91113e-06	1.08851e-06	1.63438e-06	7.99342e-06	5.31923e-06	1.3794e-06	1.04846e-06	1.19964e-06	1.49248e-06	4.40638e-07	1.15754e-06	9.17427e-07	5.58865e-07	7.94871e-07	3.55498e-07	1.42169e-06	8.75686e-07	3.66265e-06	1.58004e-05	7.5709e-07	1.32976e-05	1.41876e-06
K01703	6.97065e-06	7.81202e-06	8.51774e-06	5.55141e-06	8.42334e-06	3.52651e-05	1.46801e-05	1.26609e-05	6.5275e-06	1.22051e-05	8.92504e-06	5.23869e-06	5.58099e-06	1.11811e-05	8.94184e-06	6.35896e-06	3.99935e-06	5.94523e-06	1.02507e-05	1.44675e-05	3.47996e-05	6.94741e-06	2.86982e-05	2.49971e-06
K14761	1.82453e-06	3.93154e-06	3.28849e-06	1.88676e-06	3.58306e-06	2.55252e-06	1.88147e-06	2.21689e-06	3.55123e-06	2.08634e-06	2.11932e-06	2.83966e-06	7.44132e-07	1.20412e-06	5.08059e-07	6.81318e-07	1.64418e-06	1.3786e-06	7.21153e-07	8.6988e-07	4.94368e-06	9.79764e-07	1.91734e-06	1.0134e-06
K03969	1.87132e-07	5.1059e-07	3.77368e-07	5.8054e-07	0	0	2.29958e-06	1.97057e-07	0	0	0	0	0	0	0	0	0	4.30814e-08	0	1.14458e-06	8.6272e-06	0	5.50461e-06	4.72919e-07
K16925	0	9.19061e-07	4.85188e-07	1.45135e-07	0	0	1.92793e-06	9.85283e-08	3.38212e-08	0	0	0	0	0	0	0	0	0	0	7.78314e-07	7.36705e-06	0	5.93755e-06	4.05359e-07
K16921	4.67829e-08	1.53177e-07	1.61729e-07	5.07973e-07	3.14304e-07	6.71716e-08	2.78737e-07	1.47793e-07	2.02927e-07	2.08634e-07	2.38797e-07	0	8.26813e-08	1.72018e-07	0	5.67765e-08	4.44372e-08	1.72325e-07	0	0	1.30862e-06	0	2.47398e-07	1.3512e-07
K14163	9.35658e-08	4.59531e-07	1.61729e-07	6.53108e-07	6.28608e-08	4.03029e-07	1.39368e-07	4.43378e-07	2.7057e-07	3.1295e-07	1.49248e-07	2.93758e-07	8.26813e-08	0	0	2.27106e-07	0	3.87732e-07	1.03022e-07	0	2.42337e-07	2.67208e-07	0	0
K03701	3.82684e-05	4.11535e-05	4.56615e-05	2.83739e-05	4.24939e-05	0.000128096	4.93364e-05	4.18745e-05	3.97061e-05	3.359e-05	4.65953e-05	2.6732e-05	2.54245e-05	5.12039e-05	2.64191e-05	2.70824e-05	2.45294e-05	3.1751e-05	2.59615e-05	5.76868e-05	0.000119908	2.16884e-05	0.00011102	1.08096e-05
K03703	5.38003e-05	2.93589e-05	4.10253e-05	3.28368e-05	4.12995e-05	5.72302e-05	4.85235e-05	3.95099e-05	2.71246e-05	2.87393e-05	2.84168e-05	1.52754e-05	4.19608e-05	4.32337e-05	2.68255e-05	3.45201e-05	3.68829e-05	3.93333e-05	3.11126e-05	8.77663e-05	5.83548e-05	2.61864e-05	7.11269e-05	3.10775e-06
K03702	1.81985e-05	2.97674e-05	2.60384e-05	1.8287e-05	2.65901e-05	5.83721e-05	2.27403e-05	2.07895e-05	2.58902e-05	1.79946e-05	2.43274e-05	1.85557e-05	1.19474e-05	2.05274e-05	1.47845e-05	1.14121e-05	1.43532e-05	1.52508e-05	1.09203e-05	2.95301e-05	6.00996e-05	1.27815e-05	4.59542e-05	7.63426e-06
K03705	4.49116e-06	1.32243e-05	1.16984e-05	5.87797e-06	1.05606e-05	7.52322e-06	5.83025e-06	8.12859e-06	1.2683e-05	5.16368e-06	7.73105e-06	7.58876e-06	4.83686e-06	5.38988e-06	3.55641e-06	3.06593e-06	6.66559e-06	4.00657e-06	3.91483e-06	4.21205e-06	1.46372e-05	3.56278e-06	6.989e-06	4.59407e-06
K03704	0	1.53177e-07	0	7.25675e-08	0	0	3.01965e-07	0	0	0	0	0	0	0	0	0	0	8.61627e-08	0	1.3735e-07	1.01782e-06	0	7.42194e-07	0
K03707	0	3.06354e-07	1.07819e-07	3.62838e-08	0	0	7.43299e-07	4.92642e-08	0	5.21584e-08	0	0	0	0	0	0	0	0	0	3.20482e-07	4.70134e-06	0	1.85549e-06	4.05359e-07
K03499	5.84786e-06	6.53555e-06	8.14037e-06	4.42662e-06	7.41757e-06	1.55166e-05	8.15306e-06	8.47344e-06	6.15546e-06	5.73742e-06	7.7609e-06	3.67198e-06	3.47261e-06	5.04585e-06	5.02979e-06	3.8608e-06	3.28836e-06	5.21285e-06	3.2967e-06	9.01928e-06	2.26343e-05	4.45347e-06	1.63901e-05	1.21608e-06
K03498	7.57883e-06	1.23563e-05	9.9733e-06	7.07533e-06	1.20693e-05	4.17135e-05	1.60971e-05	1.42866e-05	9.60523e-06	1.1527e-05	9.19368e-06	6.21789e-06	6.15976e-06	7.05272e-06	9.29748e-06	7.09706e-06	5.82128e-06	6.20372e-06	5.76923e-06	2.58217e-05	5.05515e-05	8.46159e-06	3.64912e-05	4.66163e-06
K03495	8.19636e-05	5.47863e-05	7.00826e-05	5.55504e-05	7.99589e-05	9.83392e-05	7.66991e-05	7.70984e-05	6.3567e-05	6.01386e-05	6.24753e-05	4.08324e-05	5.643e-05	6.5596e-05	4.55221e-05	5.05878e-05	5.53244e-05	6.47082e-05	4.59993e-05	0.000115236	0.000108809	3.79436e-05	0.000108051	1.33768e-05
K03497	6.53557e-05	0.000117742	8.50156e-05	9.50997e-05	8.67479e-05	8.88008e-05	8.46896e-05	7.53742e-05	8.85271e-05	6.02429e-05	7.52807e-05	6.24237e-05	2.98893e-05	5.02291e-05	3.9781e-05	3.9119e-05	5.24804e-05	8.30178e-05	2.05014e-05	4.89422e-05	0.000136872	1.62552e-05	9.34546e-05	6.4925e-05
K03496	4.00461e-05	3.6405e-05	2.88417e-05	1.81782e-05	2.60244e-05	6.93211e-05	3.16366e-05	2.99526e-05	2.95598e-05	2.54011e-05	3.32823e-05	2.93758e-05	1.5296e-05	1.96673e-05	3.54625e-05	1.54432e-05	1.74194e-05	2.19715e-05	1.68441e-05	3.12699e-05	8.254e-05	1.45628e-05	5.64686e-05	1.22283e-05
K13525	4.67829e-07	2.04236e-07	1.18601e-06	0	1.25722e-07	4.32585e-05	2.09053e-07	2.51247e-06	1.69106e-06	1.04317e-07	0	0	1.07486e-06	0	2.18465e-06	6.24541e-07	3.55498e-07	0	8.24175e-07	1.19036e-06	0	3.56278e-07	4.08207e-06	0
K09009	0	1.53177e-07	0	0	0	0	6.96842e-07	0	1.69106e-08	5.21584e-08	0	0	0	0	0	0	0	0	0	5.95181e-07	3.39272e-06	0	1.36069e-06	1.3512e-07
K11720	7.62561e-06	5.46331e-06	7.06217e-06	5.95054e-06	8.10904e-06	2.44505e-05	7.3633e-06	6.89698e-06	7.6436e-06	6.62411e-06	1.21488e-05	4.99389e-06	3.10055e-06	4.30044e-06	3.91206e-06	4.59889e-06	3.8216e-06	5.7729e-06	2.78159e-06	4.80723e-06	1.08082e-05	2.89476e-06	1.68849e-05	1.689e-06
K03814	2.80697e-07	4.08472e-07	3.23458e-07	3.99121e-07	8.1719e-07	3.69444e-06	5.34246e-07	1.08381e-06	4.73497e-07	9.38851e-07	9.25338e-07	1.95839e-07	1.24022e-07	2.86696e-07	2.5403e-07	4.54212e-07	2.66623e-07	6.03139e-07	3.60577e-07	1.28193e-06	1.79329e-06	2.67208e-07	2.47398e-06	1.3512e-07
K03816	6.08177e-07	1.88918e-06	1.1321e-06	7.98243e-07	1.25722e-06	1.14192e-06	1.88147e-06	1.08381e-06	1.70797e-06	8.86693e-07	5.96992e-07	7.34396e-07	5.78769e-07	1.72018e-07	2.5403e-07	4.54212e-07	3.99935e-07	1.29244e-07	2.57555e-07	1.41928e-06	8.57873e-06	4.89882e-07	4.63871e-06	7.43158e-07
K02548	2.80697e-07	2.55295e-07	0	7.25675e-08	1.25722e-07	4.90352e-06	2.09053e-07	3.44849e-07	1.69106e-07	2.60792e-07	1.19398e-07	2.93758e-07	0	3.44035e-07	5.08059e-08	2.27106e-07	1.77749e-07	4.30814e-08	5.1511e-08	1.3735e-07	3.39272e-07	4.45347e-08	1.91734e-06	0
K17686	7.95309e-07	6.63767e-06	6.03789e-06	2.79385e-06	1.82296e-06	5.64241e-06	2.20899e-05	1.87204e-06	1.18374e-06	1.98202e-06	9.85037e-07	1.07711e-06	4.96088e-07	1.03211e-06	3.04835e-07	3.40659e-07	9.77619e-07	1.98174e-06	2.06044e-07	1.16747e-05	8.1813e-05	6.68021e-07	4.96033e-05	6.35062e-06
K03147	2.85376e-06	2.50189e-06	2.7494e-06	1.48763e-06	3.26876e-06	2.88838e-06	3.46098e-06	1.97057e-06	2.29984e-06	3.28598e-06	3.99985e-06	2.05631e-06	1.98435e-06	2.6376e-06	1.27015e-06	6.24541e-07	9.77619e-07	1.93866e-06	2.62706e-06	6.40964e-07	7.90019e-06	1.33604e-06	2.16473e-06	1.3512e-07
K03630	1.87132e-06	2.70613e-06	2.96503e-06	2.685e-06	3.77165e-06	1.74646e-05	4.39011e-06	3.20217e-06	1.92781e-06	4.74641e-06	3.7312e-06	2.10527e-06	1.73631e-06	2.6376e-06	1.52418e-06	1.64652e-06	1.68861e-06	1.93866e-06	2.93612e-06	4.30362e-06	2.48638e-05	2.49394e-06	6.1231e-06	2.70239e-07
K03387	1.05261e-05	1.25094e-05	1.34235e-05	8.88952e-06	1.27607e-05	3.11676e-05	1.3542e-05	2.01983e-05	9.89271e-06	1.69515e-05	1.45965e-05	6.5606e-06	9.54969e-06	2.47132e-05	1.58006e-05	9.53845e-06	6.62115e-06	9.99488e-06	1.50927e-05	2.29374e-05	2.63663e-05	1.01984e-05	2.95641e-05	6.75598e-07
K03386	1.18829e-05	2.40998e-05	1.93536e-05	1.50578e-05	2.05555e-05	2.21666e-05	1.7003e-05	1.97549e-05	2.23897e-05	1.82554e-05	1.78202e-05	1.62057e-05	1.19061e-05	1.76031e-05	1.19394e-05	1.04469e-05	1.39977e-05	1.27521e-05	1.01992e-05	1.62988e-05	3.7223e-05	1.01539e-05	2.33173e-05	7.83694e-06
K12257	0.000215716	0.000145007	0.000203779	0.000139946	0.000213161	0.00022442	0.000211747	0.000197796	0.000182094	0.000154963	0.000211485	0.000114811	0.000146677	0.000172591	0.000131994	0.000147505	0.000139444	0.00017267	0.000124708	0.000280285	0.000264487	0.000101183	0.000269169	5.39127e-05
K06283	4.67829e-08	4.59531e-07	3.23458e-07	2.9027e-07	5.65747e-07	3.35858e-07	1.62597e-07	3.44849e-07	3.72034e-07	2.08634e-07	2.08947e-07	5.87517e-07	0	1.14678e-07	0	1.70329e-07	1.33312e-07	8.61627e-08	5.1511e-08	1.83133e-07	8.23946e-07	8.90694e-08	4.94796e-07	0
K06287	1.82453e-06	4.23789e-06	3.07285e-06	2.17703e-06	3.26876e-06	6.44847e-06	1.92793e-06	1.67498e-06	2.97627e-06	2.60792e-06	3.01481e-06	1.51775e-06	2.89385e-07	9.17427e-07	3.55641e-07	2.83882e-07	1.28868e-06	1.93866e-06	7.21153e-07	1.14458e-06	6.30076e-06	4.45347e-07	4.70056e-06	9.45838e-07
K06284	0	0	0	0	0	0	0	0	0	0	5.96992e-08	0	0	0	0	0	0	0	0	0	1.9387e-07	0	0	0
K06518	1.40349e-05	1.40412e-05	1.86528e-05	1.57109e-05	2.09326e-05	1.73974e-05	2.28332e-05	1.71439e-05	1.70797e-05	1.73166e-05	2.47155e-05	1.52754e-05	6.15976e-06	9.97702e-06	7.82411e-06	1.20366e-05	8.97632e-06	1.47769e-05	5.87225e-06	1.00265e-05	2.96621e-05	4.67614e-06	2.03485e-05	1.12149e-05
K06042	0	8.16943e-07	7.00826e-07	5.44256e-07	0	0	2.76414e-06	2.46321e-07	0	1.56475e-07	0	4.89597e-08	0	0	0	0	0	8.61627e-08	0	1.28193e-06	1.20199e-05	0	6.18495e-06	7.43158e-07
K03438	5.80108e-06	3.9826e-06	6.68481e-06	4.35405e-06	5.53175e-06	8.86665e-06	4.78498e-06	6.65066e-06	6.2062e-06	4.32915e-06	6.50722e-06	4.06366e-06	2.68714e-06	3.09632e-06	2.33707e-06	3.8608e-06	5.19916e-06	4.22197e-06	2.3695e-06	6.40964e-06	1.18745e-05	2.1822e-06	1.02052e-05	1.89168e-06
K12343	2.71341e-06	2.50189e-06	3.3424e-06	1.59649e-06	2.51443e-06	2.61969e-06	3.15902e-06	2.80806e-06	2.21529e-06	3.28598e-06	4.65654e-06	2.30111e-06	1.40558e-06	2.35091e-06	1.93062e-06	2.66849e-06	1.28868e-06	2.24023e-06	1.69986e-06	3.61687e-06	6.6885e-06	1.1579e-06	5.81385e-06	7.43158e-07
K18889	6.26891e-06	1.40923e-05	1.63346e-05	8.9258e-06	2.18755e-05	1.30985e-05	8.78021e-06	7.2911e-06	1.33087e-05	1.00666e-05	1.1313e-05	1.08691e-05	2.14971e-06	4.64447e-06	2.03224e-06	3.23626e-06	5.95459e-06	6.46221e-06	3.24519e-06	2.56386e-06	1.92416e-05	1.64778e-06	1.05763e-05	3.71579e-06
K07240	4.6315e-06	6.99508e-06	7.16999e-06	4.0275e-06	7.29185e-06	1.61883e-05	5.85348e-06	6.74919e-06	5.98636e-06	7.61512e-06	7.19376e-06	3.67198e-06	2.81116e-06	4.35778e-06	4.92817e-06	2.95238e-06	2.66623e-06	4.00657e-06	3.24519e-06	7.50844e-06	1.66243e-05	3.3401e-06	1.13185e-05	9.45838e-07
K06607	0	7.14826e-07	7.54736e-07	1.45135e-07	0	0	2.94997e-06	4.92642e-08	6.76425e-08	1.56475e-07	0	0	0	0	0	0	0	0	0	1.51084e-06	9.16034e-06	0	8.34968e-06	6.08039e-07
K16139	4.67829e-08	5.61649e-07	1.61729e-07	2.53986e-07	4.40025e-07	4.03029e-07	1.1614e-07	5.41906e-07	7.77888e-07	1.56475e-07	2.38797e-07	3.42718e-07	1.65363e-07	5.73392e-08	0	5.67765e-08	0	1.29244e-07	5.1511e-08	9.15663e-08	3.39272e-07	8.90694e-08	3.09248e-07	1.3512e-07
K06861	9.96475e-06	8.68002e-06	8.40992e-06	6.63993e-06	9.74342e-06	1.83378e-05	8.66407e-06	9.95136e-06	8.59059e-06	8.24102e-06	1.07459e-05	5.33661e-06	3.72066e-06	7.79813e-06	4.97898e-06	5.84798e-06	4.44372e-06	6.07447e-06	4.89354e-06	6.59278e-06	2.04533e-05	4.98789e-06	1.57098e-05	2.29703e-06
K00600	4.74378e-05	3.60476e-05	5.26698e-05	4.37945e-05	5.45003e-05	5.60883e-05	4.96152e-05	4.89193e-05	4.5405e-05	4.0162e-05	5.5371e-05	3.32926e-05	3.23284e-05	3.79012e-05	2.79941e-05	3.57124e-05	3.44389e-05	4.45892e-05	3.19368e-05	4.77976e-05	7.18772e-05	2.03078e-05	5.80148e-05	1.60117e-05
K00602	0.000203973	0.000161755	0.000210625	0.000134722	0.00020216	0.00019641	0.000178763	0.000185923	0.000226112	0.000154754	0.000183187	0.000138556	0.000149488	0.000170756	0.00012732	0.000133368	0.000153753	0.000150139	0.000113118	0.000213624	0.000219121	9.84217e-05	0.000228039	5.70881e-05
K00605	2.15201e-05	1.36838e-05	2.02701e-05	1.28807e-05	1.9864e-05	2.43161e-05	2.17879e-05	2.13314e-05	1.22602e-05	1.72123e-05	2.02082e-05	1.14566e-05	1.44279e-05	1.86352e-05	1.46829e-05	1.52729e-05	1.25757e-05	1.56816e-05	1.68441e-05	2.33952e-05	3.46057e-05	1.26924e-05	2.86363e-05	2.97263e-06
K00604	3.04089e-06	4.23789e-06	3.98932e-06	3.30182e-06	4.52597e-06	5.97827e-06	4.1346e-06	4.38451e-06	3.78798e-06	3.44245e-06	3.52226e-06	2.25215e-06	1.44692e-06	2.80962e-06	2.5911e-06	1.76007e-06	1.86636e-06	2.02482e-06	1.95742e-06	3.57109e-06	1.17291e-05	1.42511e-06	7.17454e-06	2.0268e-06
K00606	2.10523e-06	3.31883e-06	2.69549e-06	2.21331e-06	1.94868e-06	7.52322e-06	3.5539e-06	2.95585e-06	2.09692e-06	2.71224e-06	3.52226e-06	1.46879e-06	1.94301e-06	3.61237e-06	2.08304e-06	2.83882e-06	1.5553e-06	2.24023e-06	2.47253e-06	3.84579e-06	6.6885e-06	2.27127e-06	5.9994e-06	1.21608e-06
K00609	9.59049e-06	1.42455e-05	1.21297e-05	7.80101e-06	1.28865e-05	2.37116e-05	1.02204e-05	1.3991e-05	1.71135e-05	1.01709e-05	1.35517e-05	1.04774e-05	6.28378e-06	6.02061e-06	4.57253e-06	5.73442e-06	6.97665e-06	1.01672e-05	5.09959e-06	7.09639e-06	1.96293e-05	4.40894e-06	1.58335e-05	4.93187e-06
K07642	0	4.08472e-07	8.08646e-07	7.25675e-08	0	0	2.94997e-06	0	0	1.04317e-07	0	0	0	0	0	0	0	2.58488e-07	0	1.19036e-06	1.04205e-05	0	5.81385e-06	7.43158e-07
K07391	2.33914e-06	4.08472e-06	3.66586e-06	1.66905e-06	5.59461e-06	1.96813e-05	5.94639e-06	4.03966e-06	5.74961e-06	2.60792e-06	2.56707e-06	4.30846e-06	2.48044e-06	2.40825e-06	1.98143e-06	1.41941e-06	4.79922e-06	1.8525e-06	1.08173e-06	8.05784e-06	1.68182e-05	3.42917e-06	8.78263e-06	2.90507e-06
K03666	3.2748e-07	1.27647e-06	1.07819e-06	5.07973e-07	1.82296e-06	1.07475e-06	4.8779e-07	3.94113e-07	8.62441e-07	6.25901e-07	6.56692e-07	1.22399e-06	8.26813e-08	2.86696e-07	1.01612e-07	1.70329e-07	3.99935e-07	4.73895e-07	3.09066e-07	4.57832e-07	1.30862e-06	4.45347e-08	6.80345e-07	2.70239e-07
K12267	1.45027e-06	1.27647e-06	8.62556e-07	6.89391e-07	8.80051e-07	1.67929e-06	1.20786e-06	1.08381e-06	1.16683e-06	7.82376e-07	1.99992e-06	8.32315e-07	9.09494e-07	8.02749e-07	4.06447e-07	1.30586e-06	7.9987e-07	1.07703e-06	6.69642e-07	1.14458e-06	1.98716e-06	4.00812e-07	1.48439e-06	4.72919e-07
K07025	6.31569e-06	3.77836e-06	7.43954e-06	4.64432e-06	5.21744e-06	9.13533e-06	5.78379e-06	7.73447e-06	4.53205e-06	4.58994e-06	4.1491e-06	2.44799e-06	4.21675e-06	5.50456e-06	3.60722e-06	4.20146e-06	4.66591e-06	3.9204e-06	4.32692e-06	1.28651e-05	1.20199e-05	4.09719e-06	7.11269e-06	6.75598e-07
K07027	2.01166e-06	1.736e-06	1.72511e-06	1.23365e-06	2.07441e-06	1.12177e-05	2.0673e-06	1.77351e-06	1.2683e-06	1.09533e-06	2.35812e-06	7.34396e-07	1.07486e-06	1.89219e-06	2.03224e-06	1.53296e-06	1.24424e-06	6.46221e-07	1.08173e-06	2.83856e-06	5.71916e-06	1.24697e-06	5.25721e-06	2.0268e-07
K00046	3.74263e-06	3.67625e-06	3.45022e-06	2.50358e-06	3.58306e-06	3.76161e-06	3.32162e-06	3.79334e-06	3.68651e-06	3.39029e-06	3.9103e-06	2.98654e-06	1.65363e-06	2.86696e-06	8.63701e-07	2.27106e-06	1.99968e-06	2.02482e-06	1.08173e-06	2.33494e-06	4.94368e-06	1.60325e-06	2.90693e-06	1.41876e-06
K06153	6.08177e-06	1.0365e-05	9.70375e-06	6.31337e-06	1.29493e-05	2.82792e-05	5.8767e-06	5.66538e-06	1.03493e-05	7.1457e-06	9.28323e-06	8.07836e-06	3.05921e-06	4.5298e-06	2.38788e-06	4.59889e-06	5.37691e-06	4.09273e-06	2.93612e-06	3.8e-06	1.67697e-05	2.36034e-06	1.61427e-05	2.36459e-06
K07814	1.40349e-06	8.68002e-07	7.00826e-07	1.81419e-07	1.25722e-06	2.68686e-07	3.13579e-06	2.41394e-06	3.29757e-06	4.69425e-07	1.01489e-06	1.90943e-06	1.24022e-07	5.73392e-07	2.5403e-07	0	2.39961e-06	6.03139e-07	1.03022e-07	2.83856e-06	2.47184e-06	0	6.80345e-07	1.89168e-06
K10254	0	4.18684e-06	2.37203e-06	9.79661e-07	0	0	1.25199e-05	5.41906e-07	3.38212e-08	3.65109e-07	5.96992e-08	0	0	2.29357e-07	3.04835e-07	0	1.77749e-07	4.30814e-07	0	7.73736e-06	4.38145e-05	0	2.70901e-05	3.85091e-06
K10251	0	0	1.07819e-07	3.62838e-07	0	0	3.01965e-07	0	2.7057e-07	0	0	1.95839e-07	0	0	0	0	0	0	0	0	4.84674e-07	0	0	0
K00134	0.00032762	0.000323459	0.000311652	0.000267085	0.000342843	0.000327394	0.000314973	0.000302088	0.000351859	0.000274614	0.000319331	0.000254786	0.000269376	0.000299024	0.000256824	0.000259525	0.000277822	0.000276022	0.000242977	0.000311783	0.000360549	0.000211095	0.000349017	0.000145591
K00133	3.47597e-05	4.66679e-05	5.0136e-05	3.03332e-05	4.45054e-05	6.11933e-05	4.00684e-05	4.41407e-05	5.08333e-05	3.93274e-05	4.47147e-05	3.39781e-05	2.66234e-05	3.08485e-05	2.65715e-05	2.46978e-05	2.89731e-05	2.75721e-05	2.64766e-05	3.92362e-05	7.4349e-05	2.03524e-05	5.80767e-05	1.56739e-05
K01958	1.6374e-05	2.18532e-05	1.80058e-05	1.83596e-05	2.1687e-05	2.45848e-05	1.96974e-05	2.37946e-05	2.30999e-05	2.15414e-05	1.99395e-05	1.79682e-05	1.50893e-05	1.62843e-05	1.12281e-05	1.0674e-05	1.70195e-05	1.538e-05	1.22081e-05	9.56868e-06	2.82565e-05	1.25143e-05	1.68231e-05	9.5935e-06
K01956	5.16015e-05	5.18759e-05	6.02172e-05	6.08478e-05	7.405e-05	4.63484e-05	7.30988e-05	5.45354e-05	7.33244e-05	6.27987e-05	6.80571e-05	6.4382e-05	4.79138e-05	6.06649e-05	5.06535e-05	4.55915e-05	5.89238e-05	5.57042e-05	3.47699e-05	8.447e-05	9.66925e-05	2.52957e-05	9.76604e-05	3.49284e-05
K01955	0.000519477	0.000533362	0.000615056	0.00045293	0.000690023	0.000538246	0.000577311	0.000565454	0.00069594	0.000519706	0.000603888	0.000494591	0.000467397	0.0005133	0.000410359	0.000418329	0.000512272	0.000487336	0.000362431	0.000652914	0.000807419	0.000308403	0.000722712	0.000237675
K01952	0.000366591	0.000311153	0.000416345	0.000274704	0.000404383	0.000448236	0.00036403	0.000373225	0.000404992	0.000305752	0.000374284	0.000275937	0.000284878	0.000333427	0.000256519	0.000279454	0.000287109	0.000295969	0.000239011	0.000416627	0.000500038	0.000203791	0.000460346	0.000114581
K01953	5.09933e-06	1.24584e-05	9.21856e-06	5.98682e-06	8.67479e-06	3.42575e-06	1.07546e-05	1.05918e-05	1.85679e-05	6.5198e-06	6.56692e-06	1.2191e-05	4.46479e-06	4.81649e-06	2.23546e-06	3.12271e-06	6.48784e-06	6.72069e-06	6.18132e-07	6.45543e-06	1.47826e-05	3.11743e-07	1.11329e-05	8.17474e-06
K01950	2.89586e-05	3.87538e-05	4.83031e-05	2.65597e-05	7.73816e-05	6.19994e-05	5.75592e-05	5.12347e-05	5.58896e-05	7.29174e-05	6.44752e-05	6.4431e-05	4.43172e-05	3.64104e-05	3.79012e-05	4.32637e-05	3.53276e-05	3.87302e-05	3.034e-05	5.60844e-05	0.000127615	3.21541e-05	6.61171e-05	2.20245e-05
K01951	0.000183061	0.000248708	0.000259683	0.000211897	0.000311664	0.000235839	0.000249098	0.000254597	0.000315806	0.000259801	0.000278049	0.000255423	0.000182891	0.000199368	0.000156431	0.00016028	0.000195213	0.00020511	0.000141243	0.000213395	0.000384298	0.00012541	0.000301887	0.000109312
K00428	4.67829e-06	4.95272e-06	7.763e-06	3.91865e-06	7.16613e-06	2.68686e-05	7.22393e-06	1.14293e-05	5.52977e-06	7.51081e-06	8.47729e-06	3.81886e-06	3.18323e-06	8.65822e-06	7.62089e-06	4.93955e-06	4.08823e-06	3.66192e-06	6.90247e-06	8.65302e-06	1.72059e-05	4.89882e-06	2.05959e-05	7.43158e-07
K07736	0	3.06354e-07	3.23458e-07	2.17703e-07	0	0	2.02084e-06	0	0	5.21584e-08	0	0	0	0	0	0	4.44372e-08	8.61627e-08	0	1.14458e-06	8.4818e-06	0	3.03063e-06	2.0268e-07
K07738	1.16957e-06	1.37859e-06	1.56338e-06	1.05223e-06	2.26299e-06	1.00757e-06	7.66527e-07	1.3794e-06	1.65724e-06	1.35612e-06	2.08947e-06	1.27295e-06	3.72066e-07	8.02749e-07	4.57253e-07	2.27106e-07	1.02206e-06	6.46221e-07	5.1511e-07	5.49398e-07	2.52031e-06	2.67208e-07	6.18495e-07	6.75598e-07
K00426	2.33914e-07	3.57413e-07	3.77368e-07	1.45135e-07	0	6.71716e-08	3.01965e-07	0	1.52196e-07	1.04317e-07	2.08947e-07	1.46879e-07	4.13406e-08	0	1.01612e-07	3.40659e-07	1.33312e-07	8.61627e-08	1.03022e-07	4.57832e-08	3.39272e-07	1.33604e-07	2.47398e-07	0
K05896	8.42092e-07	1.22542e-06	9.70375e-07	1.19736e-06	8.1719e-07	5.37373e-07	5.11018e-07	7.88227e-07	1.62342e-06	1.09533e-06	9.85037e-07	7.83356e-07	5.37428e-07	2.29357e-07	3.55641e-07	5.67765e-07	5.77684e-07	6.46221e-07	3.09066e-07	6.86748e-07	1.59942e-06	2.22674e-07	1.05144e-06	4.05359e-07
K00554	8.70161e-06	8.68002e-06	8.84119e-06	7.98243e-06	1.04349e-05	1.90767e-05	1.21251e-05	7.34036e-06	7.10246e-06	8.81477e-06	9.61158e-06	5.38557e-06	6.11842e-06	6.70869e-06	4.57253e-06	5.67765e-06	4.93253e-06	6.72069e-06	5.40865e-06	8.4241e-06	2.84988e-05	5.3887e-06	1.96681e-05	4.45895e-06
K00556	4.67829e-08	0	5.39097e-08	7.25675e-08	0	6.71716e-08	9.29123e-08	0	3.38212e-08	1.04317e-07	8.95489e-08	0	8.26813e-08	1.72018e-07	0	5.67765e-08	0	4.30814e-08	1.54533e-07	1.3735e-07	1.9387e-07	4.45347e-08	6.18495e-08	0
K00558	2.03973e-05	8.27155e-06	4.93274e-05	2.13711e-05	1.21321e-05	5.7566e-05	1.41691e-05	3.24158e-05	9.48686e-06	1.55954e-05	1.48353e-05	6.16893e-06	2.10837e-06	4.35778e-06	2.79433e-06	7.94871e-07	7.77652e-06	2.16268e-05	1.44231e-06	4.16627e-06	3.35879e-05	8.46159e-07	2.16473e-06	1.3512e-05
K01173	1.6374e-06	1.32753e-06	3.77368e-07	4.71689e-07	1.06863e-06	2.32414e-05	1.83502e-06	1.97057e-06	1.53887e-06	1.66907e-06	1.97007e-06	4.89597e-07	3.30725e-07	6.8807e-07	5.08059e-07	1.19231e-06	6.66559e-07	5.16976e-07	6.69642e-07	1.28193e-06	2.18103e-06	4.89882e-07	9.21558e-06	6.75598e-08
K01176	6.65252e-05	5.86157e-05	6.73332e-05	5.39177e-05	4.966e-05	2.98242e-05	0.000129636	5.37472e-05	3.72541e-05	3.75019e-05	4.28939e-05	2.0612e-05	5.12211e-05	6.70869e-05	4.73003e-05	5.40512e-05	6.76335e-05	6.04432e-05	4.73386e-05	0.000169077	0.000267734	3.28666e-05	0.000221669	1.78358e-05
K00951	6.64317e-05	9.62461e-05	8.73877e-05	6.15372e-05	9.19653e-05	0.000175385	7.4446e-05	7.95616e-05	0.000105894	6.91099e-05	9.13398e-05	7.24604e-05	4.12166e-05	5.62497e-05	3.83585e-05	4.15604e-05	5.75907e-05	6.11325e-05	3.63152e-05	5.58097e-05	0.000148068	3.50934e-05	0.000118566	3.22936e-05
K00950	1.40349e-06	5.1059e-07	8.62556e-07	5.8054e-07	2.20013e-06	1.94798e-06	6.50386e-07	1.42866e-06	1.01464e-06	7.30217e-07	6.26842e-07	1.17503e-06	2.27374e-06	9.74766e-07	9.14506e-07	4.54212e-07	7.9987e-07	1.24936e-06	8.75686e-07	2.24338e-06	4.84674e-07	2.22674e-07	1.11329e-06	6.75598e-08
K00954	1.68418e-06	2.55295e-06	2.96503e-06	1.74162e-06	2.64015e-06	1.04788e-05	4.08814e-06	2.01983e-06	9.97726e-07	1.92986e-06	1.99992e-06	5.38557e-07	6.6145e-07	1.37614e-06	2.13385e-06	1.53296e-06	8.88745e-07	1.63709e-06	1.59684e-06	6.08916e-06	1.18261e-05	1.69232e-06	9.33928e-06	2.70239e-07
K14572	2.22219e-05	1.31732e-05	2.13483e-05	1.33161e-05	1.59038e-05	3.27126e-05	2.14627e-05	1.63064e-05	1.46108e-05	1.60126e-05	2.14619e-05	1.17014e-05	8.6402e-06	1.74885e-05	6.80799e-06	1.35128e-05	1.28424e-05	1.62848e-05	5.20261e-06	1.78097e-05	1.83692e-05	4.98789e-06	2.30699e-05	8.51254e-06
K12410	8.60805e-06	6.99508e-06	8.08646e-06	6.82135e-06	8.67479e-06	7.38887e-06	1.14514e-05	8.07932e-06	4.85335e-06	5.73742e-06	5.01474e-06	2.74175e-06	5.66367e-06	8.02749e-06	6.14752e-06	5.05311e-06	6.88777e-06	6.41912e-06	4.94505e-06	1.52916e-05	2.52031e-05	4.14173e-06	1.93589e-05	8.78278e-07
K05658	0	5.1059e-08	0	3.62838e-08	0	0	2.32281e-08	0	3.38212e-08	0	2.98496e-08	1.46879e-07	0	0	0	0	0	0	0	4.57832e-08	2.42337e-07	0	0	0
K02601	3.09703e-05	2.69081e-05	2.98121e-05	2.32942e-05	3.56421e-05	3.76161e-05	3.67468e-05	2.89673e-05	2.76827e-05	2.56619e-05	3.34017e-05	2.15423e-05	1.881e-05	2.19036e-05	1.67151e-05	2.28241e-05	2.09299e-05	2.80891e-05	2.34375e-05	3.50699e-05	6.00996e-05	1.52309e-05	4.50883e-05	8.37742e-06
K02600	7.10164e-05	8.95574e-05	0.000100811	6.79595e-05	0.000103783	9.32341e-05	8.22739e-05	8.42417e-05	0.000106689	7.62556e-05	9.9041e-05	6.77603e-05	5.60993e-05	7.09859e-05	5.32446e-05	5.87636e-05	6.34119e-05	6.60868e-05	5.02747e-05	7.99374e-05	0.000130183	4.39558e-05	0.000106072	3.00641e-05
K02970	6.08177e-06	1.0416e-05	7.763e-06	9.03465e-06	8.86337e-06	7.38887e-06	7.10779e-06	8.57197e-06	1.28013e-05	5.8939e-06	7.37286e-06	1.07711e-05	7.06925e-06	5.16053e-06	4.77576e-06	3.8608e-06	7.50989e-06	5.51442e-06	5.30563e-06	4.21205e-06	8.53027e-06	4.85428e-06	6.80345e-06	3.44555e-06
K03559	2.71341e-06	1.27647e-06	1.1321e-06	5.8054e-07	1.06863e-06	7.38887e-07	8.36211e-07	1.3794e-06	1.79253e-06	1.04317e-06	2.44767e-06	8.32315e-07	1.3229e-06	1.20412e-06	3.04835e-07	1.13553e-06	6.22121e-07	9.90871e-07	1.08173e-06	1.69398e-06	1.50249e-06	8.90694e-08	1.54624e-06	6.75598e-07
K03550	3.08767e-06	7.60779e-06	6.6309e-06	3.70094e-06	8.04618e-06	8.32927e-06	2.74091e-06	3.74408e-06	4.90408e-06	2.81655e-06	4.41774e-06	3.62302e-06	1.77765e-06	2.58026e-06	2.13385e-06	1.70329e-06	4.31041e-06	2.24023e-06	1.69986e-06	3.15904e-06	8.57873e-06	1.78139e-06	5.50461e-06	1.75656e-06
K03551	1.86196e-05	2.90526e-05	2.93269e-05	1.65091e-05	2.9796e-05	3.08317e-05	1.94651e-05	2.09373e-05	3.13523e-05	1.95594e-05	2.27753e-05	2.17381e-05	1.48413e-05	1.81192e-05	1.34636e-05	1.23773e-05	1.83081e-05	1.55093e-05	1.20536e-05	1.74892e-05	4.20697e-05	1.29596e-05	3.06774e-05	9.2557e-06
K03553	6.68059e-05	6.90828e-05	8.5986e-05	5.29017e-05	8.80679e-05	8.62483e-05	7.58629e-05	7.21227e-05	7.93108e-05	6.27987e-05	7.71314e-05	5.79683e-05	4.79138e-05	5.86007e-05	4.51157e-05	5.04175e-05	5.488e-05	5.46703e-05	4.59993e-05	7.67784e-05	0.000118842	3.63403e-05	9.82789e-05	2.35108e-05
K03555	5.59991e-05	5.49905e-05	5.69287e-05	4.20529e-05	5.99063e-05	0.00010593	4.8988e-05	6.0792e-05	7.75014e-05	4.809e-05	6.34304e-05	4.1371e-05	3.25764e-05	4.38071e-05	3.49037e-05	3.70183e-05	3.69273e-05	3.96349e-05	2.75069e-05	5.31085e-05	0.000103478	2.87694e-05	8.32494e-05	1.65522e-05
K01778	4.6315e-06	1.36838e-05	9.48811e-06	1.61463e-05	1.57152e-05	7.3217e-06	1.1405e-05	9.60651e-06	1.29028e-05	2.10198e-05	1.54621e-05	1.54713e-05	8.14411e-06	8.4862e-06	8.48459e-06	5.73442e-06	8.22089e-06	1.06842e-05	3.55426e-06	8.79037e-06	2.90805e-05	3.78545e-06	1.67612e-05	1.12149e-05
K01770	3.04089e-06	4.59531e-06	3.71977e-06	1.70534e-06	3.77165e-06	1.61883e-05	3.06611e-06	2.01983e-06	2.90863e-06	2.76439e-06	4.1491e-06	2.35007e-06	1.94301e-06	1.43348e-06	8.12895e-07	2.38461e-06	2.08855e-06	2.41256e-06	1.59684e-06	3.15904e-06	9.06341e-06	1.24697e-06	1.04526e-05	1.14852e-06
K01776	1.87132e-06	3.62519e-06	2.69549e-06	1.48763e-06	2.13727e-06	7.52322e-06	3.92555e-06	1.08381e-06	1.9109e-06	1.35612e-06	1.99992e-06	1.76255e-06	6.2011e-07	8.60088e-07	4.57253e-07	8.51647e-07	1.33312e-06	8.61627e-07	2.06044e-07	3.02169e-06	1.14383e-05	8.90694e-08	1.33595e-05	1.48632e-06
K01775	5.56716e-06	5.66755e-06	7.81691e-06	3.1204e-06	4.84028e-06	2.59954e-05	5.06372e-06	4.77862e-06	4.4644e-06	4.17267e-06	6.53707e-06	2.64383e-06	3.26591e-06	5.73392e-06	4.77576e-06	2.55494e-06	3.59942e-06	4.73895e-06	2.67857e-06	8.19519e-06	1.53642e-05	4.14173e-06	1.38543e-05	1.689e-06
K02775	1.59062e-06	7.14826e-07	1.1321e-06	8.34526e-07	1.38294e-06	7.38887e-07	1.04526e-06	1.03455e-06	9.30084e-07	9.38851e-07	1.70143e-06	8.81275e-07	7.85472e-07	6.8807e-07	4.06447e-07	9.652e-07	3.99935e-07	7.32383e-07	2.06044e-07	1.3735e-06	2.2295e-06	8.90694e-08	1.36069e-06	1.3512e-07
K14155	2.90054e-06	2.34871e-06	2.91113e-06	1.70534e-06	3.39448e-06	2.01515e-06	3.20547e-06	3.10364e-06	2.67188e-06	1.72123e-06	3.10436e-06	1.90943e-06	5.78769e-07	1.66284e-06	1.57498e-06	9.08424e-07	1.15537e-06	1.1632e-06	1.18475e-06	3.93735e-06	8.38486e-06	7.5709e-07	3.77282e-06	6.75598e-07
K13683	1.21635e-06	1.53177e-07	5.39097e-08	1.81419e-07	0	1.71287e-05	9.98807e-07	7.38963e-07	4.90408e-07	4.69425e-07	7.16391e-07	3.42718e-07	8.26813e-08	0	5.08059e-08	4.54212e-07	5.77684e-07	4.73895e-07	5.1511e-07	1.3735e-07	6.30076e-07	4.45347e-08	9.33928e-06	0
K02779	4.6315e-06	8.16943e-06	3.82759e-06	6.24081e-06	3.96023e-06	4.03029e-06	5.57474e-06	8.07932e-06	1.41711e-05	5.68526e-06	3.9103e-06	9.00859e-06	9.75639e-06	1.89219e-06	2.13385e-06	1.87362e-06	4.26597e-06	3.74808e-06	1.13324e-06	4.21205e-06	9.35421e-06	1.64778e-06	3.83467e-06	3.10775e-06
K08156	9.35658e-08	2.04236e-06	1.18601e-06	7.98243e-07	0	0	6.62e-06	1.47793e-07	6.76425e-08	1.56475e-07	0	4.89597e-08	0	0	0	0	0	2.58488e-07	0	2.56386e-06	1.97262e-05	0	1.2741e-05	1.75656e-06
K02395	0	0	1.34774e-06	0	0	0	7.43299e-07	0	1.86017e-07	1.04317e-07	1.19398e-07	0	0	0	0	0	0	0	0	0	7.80325e-06	0	0	0
K01607	0	1.48071e-06	5.93007e-07	3.62838e-07	0	0	4.5527e-06	0	1.69106e-08	2.08634e-07	0	0	0	0	0	0	8.88745e-08	1.29244e-07	5.1511e-08	1.73976e-06	1.36193e-05	0	8.65893e-06	7.43158e-07
K01609	0	3.06354e-07	4.31278e-07	3.62838e-08	0	0	1.46337e-06	4.92642e-08	0	0	0	0	0	0	0	0	0	0	0	4.57832e-07	4.89521e-06	0	2.96878e-06	1.3512e-07
K02805	0	5.1059e-08	5.39097e-08	0	0	0	4.64562e-08	0	0	0	0	0	0	0	0	0	0	0	0	0	9.69348e-08	0	0	0
K02804	6.12856e-06	1.24584e-05	6.03789e-06	5.5877e-06	7.10327e-06	1.01429e-05	4.66884e-06	6.15802e-06	1.41204e-05	7.56297e-06	5.79083e-06	1.00367e-05	7.9374e-06	5.10319e-06	2.28627e-06	2.21428e-06	3.95491e-06	5.21285e-06	3.19368e-06	2.28916e-06	9.25728e-06	2.44941e-06	5.00981e-06	4.39139e-06
K02551	4.81864e-06	4.59531e-06	6.84654e-06	2.50358e-06	6.66324e-06	3.23767e-05	4.90112e-06	5.76391e-06	4.7857e-06	5.58095e-06	5.96992e-06	1.76255e-06	4.01004e-06	4.75915e-06	5.89349e-06	4.14468e-06	3.59942e-06	3.66192e-06	4.42994e-06	9.70603e-06	1.47341e-05	4.54254e-06	1.99774e-05	1.3512e-07
K02557	1.96488e-06	3.1146e-06	2.10248e-06	1.05223e-06	3.83451e-06	1.59197e-05	2.76414e-06	3.79334e-06	2.67188e-06	2.5036e-06	2.80586e-06	1.61567e-06	1.81899e-06	4.5298e-06	2.33707e-06	2.8956e-06	1.19981e-06	2.80029e-06	3.81181e-06	4.80723e-06	6.78544e-06	1.64778e-06	8.59708e-06	2.70239e-07
K02800	1.21635e-06	1.07224e-06	1.23992e-06	2.9027e-07	1.00577e-06	7.38887e-07	9.75579e-07	9.36019e-07	1.09919e-06	5.73742e-07	1.55218e-06	6.85436e-07	7.85472e-07	8.60088e-07	5.58865e-07	9.652e-07	7.55433e-07	9.90871e-07	4.63599e-07	1.96868e-06	1.98716e-06	2.22674e-07	1.97918e-06	4.05359e-07
K02802	9.35658e-08	2.55295e-07	3.77368e-07	1.81419e-07	1.25722e-07	0	1.39368e-07	2.95585e-07	6.76425e-08	1.04317e-07	5.96992e-08	9.79195e-08	4.13406e-08	0	5.08059e-08	0	0	8.61627e-08	0	0	1.9387e-07	4.45347e-08	5.56646e-07	0
K03823	1.87132e-07	5.61649e-07	0	1.08851e-07	0	1.11505e-05	4.41334e-07	2.95585e-07	6.42603e-07	3.65109e-07	4.77594e-07	3.42718e-07	1.65363e-07	0	1.01612e-07	3.97435e-07	3.99935e-07	3.87732e-07	1.54533e-07	2.74699e-07	9.69348e-08	1.33604e-07	5.13351e-06	0
K03827	2.23622e-05	1.9045e-05	2.57688e-05	1.41507e-05	2.45157e-05	2.08904e-05	2.63871e-05	2.34005e-05	2.05802e-05	1.94029e-05	2.24768e-05	1.62057e-05	1.6867e-05	2.32224e-05	2.13893e-05	2.62875e-05	2.04411e-05	2.08083e-05	1.92136e-05	3.10868e-05	3.194e-05	1.82147e-05	3.55635e-05	1.17554e-05
K03601	2.57306e-06	4.28895e-06	4.04323e-06	2.06817e-06	4.08595e-06	7.05301e-06	7.61881e-06	5.07421e-06	2.94245e-06	4.06835e-06	3.9103e-06	1.86047e-06	1.86033e-06	4.47246e-06	2.5911e-06	2.44139e-06	1.99968e-06	2.19715e-06	2.42102e-06	7.55422e-06	2.0017e-05	1.95953e-06	1.51531e-05	1.28364e-06
K03604	3.5555e-06	1.65942e-05	1.55799e-05	6.31337e-06	1.4458e-05	6.24696e-06	1.11959e-05	1.94101e-05	2.81054e-05	1.56997e-05	9.37278e-06	2.33538e-05	1.09553e-05	2.40825e-06	1.82901e-06	8.06226e-06	5.68797e-06	5.12668e-06	1.03022e-06	8.28675e-06	1.74483e-05	1.73685e-06	1.14422e-05	8.03962e-06
K03606	9.35658e-08	3.01248e-06	9.70375e-07	8.34526e-07	0	0	9.52351e-06	2.95585e-07	1.01464e-07	2.08634e-07	2.98496e-08	0	0	0	0	0	8.88745e-08	4.30814e-08	0	4.57832e-06	3.25216e-05	0	1.79982e-05	1.82412e-06
K06406	2.80697e-07	3.57413e-07	0	3.62838e-07	4.40025e-07	6.71716e-08	3.01965e-07	2.95585e-07	4.22765e-07	1.56475e-07	1.19398e-07	1.46879e-07	4.13406e-08	0	0	5.67765e-08	4.44372e-08	0	1.54533e-07	4.57832e-08	7.75479e-07	0	1.23699e-07	0
K19285	0	9.7012e-07	1.23992e-06	3.26554e-07	0	0	4.27397e-06	1.97057e-07	0	0	5.96992e-08	4.89597e-08	0	0	0	0	0	2.15407e-07	0	1.73976e-06	1.6382e-05	0	1.03907e-05	1.82412e-06
K17234	0	1.53177e-06	1.45556e-06	7.25675e-08	0	0	5.55151e-06	1.97057e-07	6.76425e-08	1.04317e-07	0	0	0	2.86696e-07	0	0	0	2.15407e-07	1.54533e-07	2.79277e-06	2.07441e-05	0	1.37924e-05	1.28364e-06
K17235	4.67829e-07	1.17436e-06	1.02428e-06	2.9027e-07	1.7601e-06	1.4106e-06	5.57474e-07	5.9117e-07	1.25139e-06	5.73742e-07	9.85037e-07	9.79195e-07	3.30725e-07	3.44035e-07	2.03224e-07	1.70329e-07	7.10996e-07	4.30814e-07	3.09066e-07	4.12049e-07	1.30862e-06	8.90694e-08	5.56646e-07	4.72919e-07
K17236	5.14612e-07	1.32753e-06	1.29383e-06	1.81419e-07	1.19435e-06	8.06059e-07	6.27158e-07	1.13308e-06	2.40131e-06	9.38851e-07	6.86541e-07	9.30235e-07	1.15754e-06	8.02749e-07	2.5403e-07	5.67765e-07	6.66559e-07	4.30814e-07	1.13324e-06	7.32531e-07	2.90805e-07	7.12555e-07	4.94796e-07	6.75598e-07
K05656	1.87132e-07	5.1059e-08	0	2.17703e-07	6.28608e-08	0	2.55509e-07	1.47793e-07	1.69106e-07	1.56475e-07	1.49248e-07	3.42718e-07	0	0	0	1.70329e-07	8.88745e-08	4.30814e-08	0	0	3.87739e-07	0	6.18495e-08	6.75598e-08
K09710	1.77775e-06	5.15696e-06	3.82759e-06	3.04784e-06	4.21167e-06	8.19493e-06	2.27635e-06	3.10364e-06	5.86798e-06	3.23382e-06	3.70135e-06	3.32926e-06	2.02569e-06	9.74766e-07	7.62089e-07	8.51647e-07	3.37723e-06	1.80942e-06	1.64835e-06	1.55663e-06	6.6885e-06	9.35229e-07	5.07166e-06	1.55388e-06
K06076	1.07601e-06	7.65884e-07	3.77368e-07	5.44256e-07	2.20013e-06	1.90767e-05	9.05895e-07	1.33013e-06	2.19838e-06	2.55576e-06	1.73128e-06	1.46879e-06	1.3229e-06	2.29357e-07	6.60477e-07	1.70329e-06	1.42199e-06	2.06791e-06	1.23626e-06	1.60241e-06	1.06628e-06	1.55871e-06	9.33928e-06	1.3512e-07
K03734	1.9181e-06	2.14448e-06	1.72511e-06	1.1248e-06	2.32585e-06	1.35015e-05	1.76533e-06	1.97057e-06	1.74179e-06	2.34713e-06	2.50737e-06	1.56671e-06	1.03352e-06	2.98164e-06	2.43868e-06	1.70329e-06	6.66559e-07	1.93866e-06	8.75686e-07	2.51807e-06	5.71916e-06	1.29151e-06	7.54564e-06	0
K03735	6.08177e-06	1.50113e-05	1.34774e-05	9.10722e-06	1.33893e-05	1.04116e-05	7.40976e-06	7.68521e-06	1.61666e-05	8.24102e-06	9.31308e-06	9.05755e-06	6.24244e-06	6.02061e-06	4.3185e-06	3.29304e-06	8.30976e-06	5.7729e-06	4.99656e-06	5.21928e-06	1.37647e-05	4.3644e-06	9.83407e-06	3.98603e-06
K03736	8.42092e-07	1.83812e-06	1.77902e-06	7.25675e-07	1.32008e-06	9.40402e-07	9.75579e-07	6.40434e-07	1.97854e-06	1.09533e-06	1.37308e-06	9.79195e-07	3.72066e-07	7.45409e-07	2.03224e-07	2.83882e-07	6.22121e-07	4.73895e-07	1.54533e-07	2.74699e-07	2.85958e-06	4.00812e-07	5.56646e-07	9.45838e-07
K03737	0.000797975	0.000748678	0.000871451	0.00065162	0.000924242	0.000851064	0.000775121	0.000813844	0.000915	0.00073246	0.000841521	0.000661985	0.000667527	0.000757221	0.000602152	0.000648671	0.0006854	0.000705371	0.000598763	0.000817779	0.000934743	0.000511392	0.000899292	0.0003076
K03733	9.35658e-07	1.58283e-06	1.29383e-06	1.05223e-06	1.00577e-06	1.28969e-05	2.13698e-06	2.11836e-06	1.14992e-06	1.82554e-06	3.04466e-06	6.36477e-07	3.30725e-07	4.01374e-07	2.5403e-07	1.41941e-06	1.06649e-06	1.12012e-06	1.3908e-06	2.65542e-06	5.96149e-06	8.90694e-08	6.989e-06	2.0268e-07
K03738	3.5555e-06	7.7099e-06	5.49879e-06	3.08412e-06	5.84605e-06	4.76918e-06	4.08814e-06	7.833e-06	1.2294e-05	3.91188e-06	3.94015e-06	6.70748e-06	8.18545e-06	4.58714e-06	3.14997e-06	3.29304e-06	5.11028e-06	4.09273e-06	4.42994e-06	3.34217e-06	4.60441e-06	4.76521e-06	4.26762e-06	2.22947e-06
K03739	2.33914e-07	4.08472e-07	4.85188e-07	9.43378e-07	1.88582e-07	4.03029e-07	3.71649e-07	1.47793e-07	1.35285e-07	3.1295e-07	2.68647e-07	4.40638e-07	4.13406e-08	2.29357e-07	5.08059e-08	2.83882e-07	8.88745e-08	3.87732e-07	0	4.57832e-08	1.01782e-06	1.78139e-07	1.85549e-07	0
K07259	4.16368e-06	4.49319e-06	6.25353e-06	3.1204e-06	5.46889e-06	2.48535e-05	5.52828e-06	6.45361e-06	2.90863e-06	5.16368e-06	5.82068e-06	2.59487e-06	3.01787e-06	4.64447e-06	5.43623e-06	3.12271e-06	2.22186e-06	2.75721e-06	3.60577e-06	1.03928e-05	1.32316e-05	4.00812e-06	1.38543e-05	2.0268e-07
K07258	1.26314e-06	4.59531e-06	3.61195e-06	2.64871e-06	4.90314e-06	1.54495e-06	2.18344e-06	2.26615e-06	5.91872e-06	2.39929e-06	3.46256e-06	3.72094e-06	1.3229e-06	1.77751e-06	8.63701e-07	1.13553e-06	2.44405e-06	1.98174e-06	5.66621e-07	1.00723e-06	8.38486e-06	8.90694e-07	2.47398e-06	1.55388e-06
K03043	0.000664925	0.000683782	0.000727134	0.00057869	0.000802983	0.000858251	0.000706552	0.000727583	0.000837549	0.000642383	0.000725883	0.000619928	0.000556776	0.000605387	0.000506738	0.000532847	0.000609235	0.000599693	0.000489869	0.000691692	0.000921269	0.000423614	0.000843566	0.000291318
K03040	0.000135811	0.000155168	0.000157578	0.000114258	0.000197131	0.000191573	0.000159647	0.000159911	0.000195622	0.000148756	0.000165039	0.000138752	0.000130099	0.000125171	0.000102882	0.000121502	0.000118603	0.000133165	0.000112603	0.000159463	0.000213644	9.99359e-05	0.000178374	6.47899e-05
K03046	0.000771169	0.000756949	0.000837757	0.000668419	0.000913241	0.00091004	0.000830404	0.000840102	0.000909927	0.000702886	0.000817014	0.000676819	0.000638961	0.000704928	0.000571211	0.000642994	0.000676957	0.000692964	0.000577798	0.00086315	0.00108189	0.000470643	0.000956812	0.000353946
K00349	6.31569e-05	3.86006e-05	5.69826e-05	4.08555e-05	6.19179e-05	6.2268e-05	6.21816e-05	5.36979e-05	4.79754e-05	4.93418e-05	5.26846e-05	2.82498e-05	5.15104e-05	5.8314e-05	4.13052e-05	4.70109e-05	4.83921e-05	4.98021e-05	4.19814e-05	8.5294e-05	7.09563e-05	3.12188e-05	7.86107e-05	1.37146e-05
K18672	1.59062e-06	1.22542e-06	1.61729e-06	7.61959e-07	1.88582e-06	6.71716e-07	1.06849e-06	1.3794e-06	1.52196e-06	1.14748e-06	1.91038e-06	9.30235e-07	9.09494e-07	6.8807e-07	1.52418e-07	5.67765e-07	7.55433e-07	1.12012e-06	5.1511e-07	1.0988e-06	2.27797e-06	2.22674e-07	1.05144e-06	4.72919e-07
K00639	6.06306e-05	4.3298e-05	6.16188e-05	4.72052e-05	7.08441e-05	7.05973e-05	6.66181e-05	6.25655e-05	5.06642e-05	6.31638e-05	6.24753e-05	3.97063e-05	5.58926e-05	6.46213e-05	4.35407e-05	5.49596e-05	4.83033e-05	5.07499e-05	5.34684e-05	7.43977e-05	0.000102654	4.31096e-05	7.9724e-05	1.63495e-05
K00341	8.42092e-07	4.59531e-07	9.16465e-07	2.9027e-07	1.06863e-06	1.14192e-06	7.89755e-07	3.94113e-07	5.91872e-07	9.91009e-07	5.96992e-07	5.87517e-07	9.92176e-07	1.72018e-07	2.5403e-07	4.54212e-07	1.77749e-07	9.90871e-07	1.54533e-07	4.57832e-07	3.10191e-06	6.23486e-07	5.56646e-07	1.48632e-06
K00634	7.85952e-06	5.82072e-06	8.24819e-06	5.73283e-06	1.20064e-05	7.72473e-06	1.07314e-05	8.5227e-06	7.30539e-06	8.81477e-06	9.61158e-06	5.53245e-06	5.00222e-06	8.1995e-06	4.01367e-06	6.98351e-06	7.42102e-06	6.50529e-06	7.057e-06	7.18796e-06	1.59458e-05	4.89882e-06	9.95777e-06	2.22947e-06
K00342	5.61395e-07	3.57413e-07	8.08646e-07	4.71689e-07	1.25722e-07	5.37373e-07	7.89755e-07	7.38963e-07	5.24229e-07	5.21584e-07	4.17895e-07	2.44799e-07	1.24022e-07	1.72018e-07	1.01612e-07	1.70329e-07	2.22186e-07	3.87732e-07	4.63599e-07	3.66265e-07	1.79329e-06	8.90694e-08	4.94796e-07	9.45838e-07
K00633	1.82453e-06	1.07224e-06	5.39097e-07	1.81419e-07	5.65747e-07	2.68686e-07	2.648e-06	1.08381e-06	2.77334e-06	4.17267e-07	4.47744e-07	6.36477e-07	5.37428e-07	1.72018e-07	0	1.13553e-07	1.15537e-06	1.03395e-06	0	1.28193e-06	1.50249e-06	0	2.47398e-07	3.24287e-06
K07657	1.87132e-07	3.06354e-07	3.23458e-07	0	1.25722e-07	0	2.09053e-07	9.85283e-08	3.55123e-07	4.17267e-07	5.96992e-08	4.89597e-08	4.13406e-08	1.14678e-07	0	5.67765e-08	2.22186e-07	1.72325e-07	1.54533e-07	0	3.39272e-07	1.33604e-07	6.18495e-08	0
K07652	9.35658e-07	2.96142e-06	2.15639e-06	6.89391e-07	3.45734e-06	1.4106e-06	9.75579e-07	1.03455e-06	1.62342e-06	1.19964e-06	1.52233e-06	1.46879e-06	2.48044e-07	5.73392e-07	1.52418e-07	2.27106e-07	1.11093e-06	8.18546e-07	2.06044e-07	4.57832e-07	2.3749e-06	1.78139e-07	9.27743e-07	8.10718e-07
K07651	7.01743e-07	1.07224e-06	7.54736e-07	6.53108e-07	5.65747e-07	8.06059e-07	6.0393e-07	1.3794e-06	2.18147e-06	1.09533e-06	6.56692e-07	1.07711e-06	8.68154e-07	1.72018e-07	1.52418e-07	5.10988e-07	3.99935e-07	5.16976e-07	3.60577e-07	4.12049e-07	2.52031e-06	3.56278e-07	4.94796e-07	2.0268e-07
K07659	1.87132e-06	9.19061e-07	1.07819e-07	6.16824e-07	1.88582e-07	2.63984e-05	1.50983e-06	1.33013e-06	2.09692e-06	1.77339e-06	1.28353e-06	7.34396e-07	8.26813e-08	0	1.52418e-07	1.47619e-06	1.51087e-06	1.07703e-06	1.23626e-06	9.15663e-07	1.45402e-07	3.11743e-07	1.4782e-05	0
K07658	1.77775e-06	1.83812e-06	1.77902e-06	2.32216e-06	1.88582e-06	2.48535e-06	2.27635e-06	1.77351e-06	2.77334e-06	2.08634e-06	1.37308e-06	1.12607e-06	1.1162e-06	6.8807e-07	8.12895e-07	1.13553e-06	4.8881e-07	2.02482e-06	1.49382e-06	6.40964e-07	2.03563e-06	3.56278e-07	1.36069e-06	1.3512e-07
K16012	2.33914e-07	2.04236e-07	3.77368e-07	0	1.25722e-07	2.01515e-07	1.1614e-07	1.97057e-07	2.7057e-07	5.21584e-08	3.88045e-07	9.79195e-08	1.65363e-07	1.72018e-07	5.08059e-08	5.67765e-08	1.33312e-07	8.61627e-08	0	4.57832e-08	1.45402e-07	4.45347e-08	1.23699e-07	0
K09973	2.80697e-07	2.04236e-07	0	1.45135e-07	3.77165e-07	3.35858e-07	2.78737e-07	2.95585e-07	1.86017e-07	3.1295e-07	8.65639e-07	1.46879e-07	8.26813e-08	2.29357e-07	0	1.13553e-07	2.66623e-07	4.30814e-07	1.03022e-07	1.3735e-07	6.78544e-07	1.78139e-07	0	0
K09974	0	6.12708e-07	0	2.17703e-07	0	0	1.18463e-06	0	0	1.04317e-07	0	0	0	0	0	0	0	4.30814e-08	0	2.28916e-07	3.44119e-06	0	1.79364e-06	2.70239e-07
K07386	5.42681e-05	4.85571e-05	5.53114e-05	3.55218e-05	6.39923e-05	8.68528e-05	5.87438e-05	5.0348e-05	5.09686e-05	4.46997e-05	5.67441e-05	4.0147e-05	3.41474e-05	3.66971e-05	3.38367e-05	3.40659e-05	3.90603e-05	4.01088e-05	3.77575e-05	6.82627e-05	0.000112784	3.09071e-05	8.60327e-05	1.22283e-05
K06925	6.87708e-06	9.0885e-06	8.03255e-06	9.21607e-06	1.06863e-05	8.66513e-06	7.38653e-06	7.88227e-06	8.74279e-06	5.73742e-06	6.20872e-06	5.18973e-06	5.00222e-06	4.07108e-06	4.42011e-06	4.31501e-06	4.57704e-06	7.06534e-06	2.98764e-06	1.06675e-05	1.45402e-05	2.00406e-06	9.77222e-06	1.82412e-06
K06920	0	0	0	0	0	0	0	0	0	0	0	3.67198e-06	0	0	0	0	0	3.0157e-07	0	0	1.15352e-05	0	0	2.70239e-07
K06921	4.10754e-05	3.58434e-05	4.37208e-05	3.04784e-05	5.80205e-05	3.47949e-05	5.40053e-05	4.58157e-05	4.24964e-05	4.31871e-05	5.35502e-05	4.00001e-05	3.54289e-05	4.09402e-05	3.24142e-05	3.56556e-05	3.99491e-05	5.16115e-05	3.24004e-05	6.26772e-05	6.49948e-05	2.80123e-05	7.17454e-05	1.87816e-05
K11261	8.09344e-06	1.50624e-05	1.17523e-05	1.25179e-05	9.6177e-06	6.71716e-06	1.07546e-05	9.65578e-06	1.33763e-05	1.08489e-05	1.01787e-05	1.05753e-05	5.2916e-06	5.38988e-06	5.48704e-06	4.76922e-06	5.91015e-06	9.34866e-06	4.17239e-06	5.67711e-06	1.41525e-05	5.5223e-06	7.42194e-06	4.52651e-06
K11263	3.79877e-05	1.29179e-05	2.06474e-05	2.08269e-05	2.01783e-05	1.65914e-05	2.37159e-05	2.17255e-05	1.50674e-05	1.35612e-05	1.46562e-05	5.82621e-06	2.52591e-05	2.48852e-05	2.09828e-05	2.32216e-05	2.51515e-05	2.26177e-05	1.67411e-05	4.57832e-05	2.0114e-05	1.36722e-05	3.76045e-05	1.62144e-06
K07030	1.92745e-05	3.79368e-05	3.29928e-05	1.97384e-05	3.9288e-05	4.09747e-05	2.1997e-05	2.58637e-05	5.4672e-05	2.47752e-05	2.65065e-05	3.79928e-05	1.99675e-05	1.45068e-05	1.19394e-05	1.05604e-05	2.35962e-05	1.74049e-05	1.23626e-05	1.2041e-05	3.97433e-05	1.18462e-05	2.30699e-05	1.40524e-05
K07037	6.64317e-06	5.87178e-06	3.3424e-06	2.75757e-06	4.33739e-06	3.49964e-05	6.08576e-06	5.27127e-06	4.98863e-06	5.05936e-06	8.83549e-06	3.32926e-06	1.81899e-06	9.17427e-07	8.63701e-07	4.03113e-06	3.37723e-06	5.12668e-06	2.93612e-06	4.80723e-06	1.28923e-05	1.69232e-06	1.96681e-05	4.05359e-07
K10797	2.01166e-05	3.40563e-05	2.95425e-05	2.35119e-05	2.80359e-05	3.15035e-05	1.8327e-05	2.75387e-05	3.8032e-05	2.48274e-05	2.41483e-05	2.86414e-05	2.16625e-05	1.82339e-05	1.50386e-05	1.58974e-05	1.95968e-05	1.79649e-05	1.62775e-05	1.26819e-05	3.20854e-05	1.62552e-05	1.90497e-05	1.2431e-05
K00700	0.000102221	0.000137451	0.000115852	8.75164e-05	0.000143951	0.000154562	0.000112749	0.000133358	0.000189636	0.000116522	0.000109936	0.000134884	0.00010422	8.1307e-05	5.25841e-05	6.62581e-05	9.3096e-05	8.7886e-05	5.90316e-05	9.27109e-05	0.000175016	5.02797e-05	0.000127163	5.14806e-05
K00703	2.76487e-05	5.67776e-05	4.75484e-05	3.18571e-05	6.04721e-05	4.78262e-05	3.45402e-05	4.50767e-05	8.68529e-05	4.00055e-05	4.27148e-05	5.3513e-05	3.31965e-05	2.31077e-05	1.60039e-05	2.3619e-05	3.47499e-05	2.80029e-05	2.25618e-05	1.96868e-05	6.10205e-05	2.7567e-05	3.38317e-05	2.13489e-05
K00705	0.000215716	0.000161551	0.000205989	0.000153045	0.000188331	0.000202657	0.000207984	0.000181194	0.000176107	0.0001462	0.000164412	0.000116377	0.000140724	0.000161754	0.000128488	0.000126157	0.000153308	0.000151173	0.000109049	0.000282116	0.000305684	8.38143e-05	0.000275416	5.12779e-05
K10407	2.33914e-07	3.57413e-07	0	3.62838e-08	0	5.70958e-06	2.32281e-07	0	3.04391e-07	1.04317e-07	2.68647e-07	4.89597e-08	0	0	0	2.83882e-07	4.44372e-08	2.58488e-07	0	0	0	2.67208e-07	3.83467e-06	0
K07816	5.61395e-07	9.19061e-07	5.93007e-07	6.53108e-07	6.91468e-07	0	2.13698e-06	8.86755e-07	1.45431e-06	5.73742e-07	4.17895e-07	1.17503e-06	2.06703e-07	2.29357e-07	0	0	1.33312e-06	3.44651e-07	5.1511e-08	1.78554e-06	1.09052e-05	8.90694e-08	4.26762e-06	1.41876e-06
K17716	2.24558e-06	3.57413e-06	3.3424e-06	2.50358e-06	1.38294e-06	2.75403e-06	1.09172e-06	2.16762e-06	2.60424e-06	1.72123e-06	1.97007e-06	2.10527e-06	1.69497e-06	1.14678e-06	7.11283e-07	9.652e-07	1.46643e-06	1.76634e-06	2.42102e-06	1.05301e-06	5.04061e-06	1.29151e-06	1.23699e-06	1.89168e-06
K00090	4.67829e-08	1.53177e-07	0	2.53986e-07	1.25722e-07	8.06059e-07	2.55509e-07	2.46321e-07	1.69106e-07	3.1295e-07	6.86541e-07	4.89597e-08	2.89385e-07	4.01374e-07	4.06447e-07	5.10988e-07	2.22186e-07	5.16976e-07	0	5.03615e-07	4.84674e-08	0	7.42194e-07	0
K00097	2.76019e-06	2.60401e-06	3.01894e-06	2.57615e-06	3.58306e-06	3.76161e-06	2.69446e-06	2.611e-06	2.92554e-06	1.98202e-06	2.80586e-06	2.10527e-06	1.03352e-06	1.83485e-06	1.01612e-06	1.13553e-06	1.33312e-06	2.11099e-06	7.72664e-07	2.19759e-06	5.67069e-06	4.89882e-07	3.58727e-06	8.78278e-07
K00099	4.95898e-06	6.43343e-06	7.65518e-06	5.51513e-06	5.53175e-06	2.96227e-05	9.56997e-06	8.5227e-06	6.27384e-06	7.45865e-06	8.41759e-06	4.21054e-06	3.84468e-06	6.24997e-06	5.08059e-06	3.8608e-06	4.39929e-06	5.47133e-06	3.39972e-06	9.93495e-06	2.03078e-05	3.78545e-06	2.43687e-05	1.41876e-06
K02068	1.21635e-06	1.68495e-06	7.54736e-07	1.1248e-06	8.80051e-07	1.00757e-06	6.73614e-07	8.37491e-07	1.60651e-06	9.38851e-07	8.35789e-07	1.61567e-06	2.02569e-06	1.89219e-06	2.18465e-06	1.47619e-06	1.9108e-06	1.03395e-06	1.3908e-06	1.14458e-06	8.23946e-07	1.38058e-06	1.29884e-06	6.75598e-07
K00147	7.15778e-06	6.63767e-06	1.04046e-05	3.88236e-06	9.55484e-06	2.89509e-05	6.41095e-06	9.95136e-06	9.30084e-06	5.68526e-06	8.65639e-06	4.89597e-06	5.82903e-06	1.03784e-05	6.0459e-06	3.69047e-06	5.51022e-06	4.48046e-06	5.92376e-06	1.57036e-05	1.83207e-05	6.5466e-06	1.81219e-05	2.09435e-06
K00145	9.16944e-06	8.52685e-06	1.17523e-05	6.67621e-06	1.03092e-05	2.43161e-05	9.87193e-06	9.80357e-06	6.88262e-06	1.00144e-05	1.00295e-05	5.23869e-06	6.2011e-06	1.10091e-05	6.55396e-06	5.56409e-06	4.71035e-06	7.92697e-06	6.79945e-06	1.53831e-05	1.73029e-05	4.40894e-06	1.91115e-05	1.08096e-06
K01945	5.52974e-05	5.20291e-05	6.3883e-05	4.25971e-05	6.71982e-05	7.18064e-05	5.40285e-05	5.19244e-05	7.33752e-05	4.79336e-05	5.48338e-05	4.23012e-05	4.41518e-05	4.90823e-05	3.44464e-05	3.69615e-05	4.45261e-05	4.41584e-05	3.33791e-05	6.5241e-05	8.53996e-05	2.74334e-05	8.25073e-05	1.93221e-05
K01940	5.03384e-05	6.03517e-05	6.52308e-05	5.09787e-05	6.12892e-05	7.95311e-05	5.50041e-05	6.90191e-05	6.90122e-05	5.29929e-05	5.65949e-05	5.37578e-05	4.79552e-05	6.2385e-05	4.45568e-05	4.41153e-05	4.35929e-05	4.78634e-05	4.65659e-05	5.64964e-05	8.12799e-05	3.66521e-05	6.83437e-05	2.63483e-05
K00384	3.19527e-05	2.66528e-05	3.20763e-05	2.03915e-05	3.84708e-05	4.86322e-05	3.5748e-05	3.17261e-05	3.11155e-05	3.05648e-05	4.08641e-05	2.33048e-05	1.93474e-05	2.11008e-05	1.47337e-05	2.15751e-05	2.11966e-05	2.66243e-05	1.67411e-05	2.49976e-05	8.38971e-05	1.39394e-05	5.5479e-05	1.20932e-05
K07729	0	1.02118e-07	0	1.08851e-07	0	0	6.50386e-07	4.92642e-08	0	0	0	0	0	0	0	0	0	0	0	3.20482e-07	1.89023e-06	0	1.36069e-06	4.05359e-07
K07727	1.05729e-05	1.08245e-05	8.3021e-06	8.78067e-06	7.73187e-06	8.79948e-06	9.36092e-06	1.17249e-05	1.12117e-05	9.91009e-06	8.71609e-06	9.00859e-06	7.19327e-06	5.21787e-06	7.7225e-06	1.31721e-05	9.50957e-06	1.12012e-05	5.35714e-06	1.24072e-05	8.28793e-06	4.67614e-06	7.29824e-06	5.40479e-06
K00891	7.71917e-06	5.51437e-06	6.73872e-06	3.62838e-06	9.36625e-06	1.02772e-05	7.5259e-06	1.06903e-05	6.00327e-06	8.3975e-06	9.55188e-06	4.30846e-06	4.96088e-06	6.53667e-06	4.01367e-06	4.76922e-06	3.86604e-06	4.65279e-06	5.35714e-06	8.51567e-06	1.52188e-05	3.29557e-06	1.5215e-05	1.21608e-06
K00895	0.000183997	0.000203215	0.000204048	0.000162043	0.000242705	0.000218778	0.000185476	0.000199274	0.000269978	0.000182554	0.000181724	0.000182032	0.00017144	0.000184403	0.000129809	0.000142736	0.000167573	0.000159056	0.000136968	0.000203735	0.000236376	0.000135564	0.000240656	7.46536e-05
K00897	0	8.68002e-07	3.77368e-07	2.17703e-07	0	0	1.62597e-06	0	0	0	0	0	0	0	0	0	0	0	0	4.12049e-07	4.50747e-06	8.90694e-08	2.84508e-06	5.40479e-07
K08384	1.40349e-07	2.04236e-07	8.08646e-07	7.25675e-08	1.25722e-07	0	2.32281e-07	9.85283e-08	3.55123e-07	2.08634e-07	2.98496e-07	1.95839e-07	8.26813e-08	5.73392e-08	5.08059e-08	5.67765e-08	4.44372e-08	4.30814e-08	1.54533e-07	1.3735e-07	1.50249e-06	8.90694e-08	6.18495e-07	3.37799e-07
K09157	3.08767e-06	2.80824e-06	2.42594e-06	1.88676e-06	1.32008e-06	1.54495e-06	5.71411e-06	2.16762e-06	3.72034e-06	7.82376e-07	1.64173e-06	1.81151e-06	5.37428e-07	4.01374e-07	2.03224e-07	7.38094e-07	1.46643e-06	1.42169e-06	3.09066e-07	2.93012e-06	1.14868e-05	8.90694e-08	7.42194e-06	4.39139e-06
K17836	0.000202617	0.000132192	0.000118655	0.000103481	0.000215361	0.000176124	0.000189959	0.000148926	0.000128622	0.000169097	0.000170173	0.000110796	0.000158169	0.000183256	0.000218973	0.000166582	0.000170506	0.000188093	0.000232984	0.000278911	0.000202061	0.000219155	0.000230637	6.03309e-05
K00560	1.68418e-05	2.27723e-05	2.21569e-05	1.50578e-05	2.45786e-05	3.69444e-05	2.2508e-05	1.94101e-05	2.40469e-05	1.79946e-05	1.99097e-05	1.65973e-05	1.141e-05	1.38187e-05	1.01612e-05	1.00494e-05	1.22647e-05	1.40014e-05	1.09203e-05	1.4559e-05	4.43477e-05	7.25916e-06	3.91507e-05	8.78278e-06
K00563	4.67829e-08	2.8593e-06	1.1321e-06	7.25675e-07	0	0	7.29362e-06	0	8.45531e-08	2.60792e-07	0	0	0	1.14678e-07	0	0	0	5.60058e-07	0	4.30362e-06	2.23435e-05	0	1.49057e-05	2.22947e-06
K00564	0	2.55295e-07	3.23458e-07	1.45135e-07	1.88582e-07	0	1.23109e-06	4.92642e-08	0	0	0	0	0	0	0	5.67765e-08	0	4.30814e-08	0	3.66265e-07	5.13755e-06	0	2.72138e-06	2.70239e-07
K00566	1.00583e-05	1.19478e-05	1.29922e-05	7.90986e-06	1.18178e-05	2.65999e-05	9.89516e-06	1.25624e-05	9.13173e-06	1.16313e-05	1.17608e-05	5.48349e-06	6.90389e-06	1.43921e-05	9.85635e-06	8.57325e-06	4.93253e-06	8.44395e-06	6.1298e-06	1.4147e-05	2.32159e-05	6.90288e-06	2.20184e-05	4.18871e-06
K00567	1.40349e-07	8.16943e-07	2.69549e-07	3.99121e-07	0	0	2.648e-06	1.47793e-07	3.38212e-08	2.08634e-07	0	0	0	0	0	0	0	1.72325e-07	0	1.19036e-06	8.04559e-06	0	5.56646e-06	4.05359e-07
K02078	1.30056e-05	9.19061e-06	1.07819e-05	7.87357e-06	1.59666e-05	1.96813e-05	1.26128e-05	1.20205e-05	1.18036e-05	1.07446e-05	1.31338e-05	7.24604e-06	8.88824e-06	9.57564e-06	8.53539e-06	8.45969e-06	8.57639e-06	1.0598e-05	7.5206e-06	1.45133e-05	1.91446e-05	6.85835e-06	1.3978e-05	3.91847e-06
K00965	9.12266e-06	1.79728e-05	1.38548e-05	8.20013e-06	1.4458e-05	1.48449e-05	9.268e-06	1.06411e-05	2.02927e-05	1.13705e-05	9.40263e-06	1.42962e-05	6.2011e-06	7.1674e-06	4.82656e-06	6.13186e-06	1.01761e-05	7.79773e-06	4.48145e-06	5.58555e-06	2.56877e-05	5.3887e-06	1.1504e-05	6.95866e-06
K00962	0.000512179	0.000527031	0.000586807	0.000415086	0.000584417	0.000563435	0.000520936	0.000527373	0.000626149	0.000453778	0.000541502	0.000430944	0.000415267	0.000498507	0.000379622	0.000401977	0.000438107	0.000443954	0.000391947	0.00052614	0.000643017	0.00032969	0.000623319	0.000186735
K00963	0	2.09342e-06	7.00826e-07	4.35405e-07	0	0	5.76056e-06	1.97057e-07	0	1.04317e-07	0	4.89597e-08	0	0	0	0	0	0	0	3.84579e-06	1.92416e-05	4.45347e-08	1.03289e-05	5.40479e-07
K01163	9.35658e-08	2.04236e-07	5.39097e-08	2.53986e-07	6.28608e-08	6.71716e-08	1.62597e-07	4.92642e-08	0	1.04317e-07	1.79098e-07	0	0	5.73392e-08	0	5.67765e-08	0	1.72325e-07	5.1511e-08	0	2.90805e-07	4.45347e-08	6.18495e-08	2.0268e-07
K00969	1.82453e-06	1.37859e-06	5.39097e-07	8.7081e-07	9.42911e-07	1.1352e-05	1.27754e-06	1.28087e-06	1.40358e-06	1.51259e-06	2.86556e-06	1.22399e-06	5.37428e-07	2.86696e-07	5.08059e-07	5.67765e-07	3.99935e-07	9.4779e-07	6.18132e-07	7.78314e-07	2.0841e-06	7.5709e-07	6.43235e-06	6.75598e-08
K14963	2.46546e-05	1.53177e-07	5.44488e-06	3.62838e-08	5.78319e-06	8.12776e-06	2.55509e-07	3.05438e-06	7.60978e-06	1.61691e-05	6.56692e-07	4.89597e-08	4.38211e-06	2.17889e-06	4.48108e-05	3.06593e-06	3.37723e-06	3.0157e-07	1.01992e-05	7.09639e-06	9.69348e-08	1.13564e-05	3.09248e-07	0
K15789	1.68418e-06	1.27647e-06	1.40165e-06	1.30622e-06	2.45157e-06	1.34343e-06	2.29958e-06	1.77351e-06	1.67415e-06	2.60792e-06	2.41782e-06	2.05631e-06	1.44692e-06	1.89219e-06	4.06447e-07	1.19231e-06	1.77749e-06	1.76634e-06	2.31799e-06	7.32531e-07	3.68352e-06	1.24697e-06	2.16473e-06	6.08039e-07
K02948	7.14375e-05	7.48014e-05	8.10802e-05	6.56736e-05	8.32905e-05	7.77175e-05	7.67223e-05	7.89212e-05	9.04042e-05	6.92142e-05	7.09525e-05	6.99635e-05	6.32925e-05	6.61694e-05	5.51752e-05	6.04102e-05	6.88333e-05	7.17305e-05	5.78983e-05	8.09904e-05	9.75165e-05	5.07696e-05	9.24032e-05	3.26314e-05
K05661	0	1.53177e-07	0	3.62838e-08	1.25722e-07	0	2.32281e-08	9.85283e-08	1.35285e-07	1.04317e-07	1.19398e-07	1.46879e-07	1.65363e-07	1.14678e-07	0	0	0	0	0	0	1.9387e-07	0	0	0
K02945	0.000295574	0.000282969	0.000334725	0.000226229	0.000388228	0.000332969	0.000337806	0.000326572	0.000344114	0.000282542	0.000326227	0.000248764	0.000257015	0.000294723	0.000228931	0.000251747	0.000262669	0.000278047	0.00023865	0.000336415	0.000395349	0.000201965	0.000382972	0.000116203
K02946	5.55781e-05	6.10665e-05	6.18345e-05	4.62255e-05	5.99063e-05	5.85064e-05	5.46789e-05	5.87229e-05	7.33075e-05	5.26278e-05	5.36995e-05	5.27296e-05	4.85753e-05	5.40709e-05	4.0848e-05	4.3945e-05	4.91031e-05	4.77342e-05	4.22905e-05	5.7641e-05	6.94538e-05	3.63403e-05	6.48801e-05	1.95924e-05
K02016	5.68412e-05	8.79746e-05	6.87349e-05	6.40045e-05	6.87068e-05	6.70372e-05	6.80118e-05	6.90684e-05	7.33752e-05	7.19264e-05	8.09522e-05	6.74665e-05	4.43585e-05	5.12612e-05	4.34899e-05	5.04743e-05	5.50133e-05	6.44928e-05	3.09066e-05	4.81181e-05	8.73868e-05	3.30893e-05	5.55409e-05	3.13478e-05
K02014	7.80338e-05	7.94478e-05	9.15387e-05	6.38957e-05	0.000104537	0.000115334	0.000100601	0.000108677	8.00718e-05	9.53455e-05	0.000111697	5.98288e-05	5.8125e-05	8.61808e-05	8.01717e-05	6.41006e-05	4.8481e-05	7.43584e-05	7.35061e-05	0.000117022	0.00016571	5.47777e-05	0.00010199	2.30379e-05
K02015	5.17419e-05	5.81562e-05	5.66052e-05	4.52821e-05	5.50032e-05	4.48706e-05	5.27974e-05	4.98061e-05	5.90519e-05	5.73221e-05	6.14902e-05	5.21421e-05	3.59664e-05	4.07682e-05	3.7952e-05	3.94029e-05	3.88826e-05	5.43687e-05	2.58585e-05	3.6535e-05	6.49948e-05	2.47168e-05	4.38513e-05	2.56052e-05
K02013	2.83504e-05	4.53914e-05	3.41249e-05	4.05289e-05	4.19281e-05	3.9161e-05	3.30536e-05	3.15783e-05	4.23611e-05	3.44245e-05	3.80284e-05	3.31947e-05	1.86446e-05	2.33371e-05	1.87982e-05	1.72033e-05	2.5507e-05	3.14925e-05	1.09718e-05	1.79928e-05	4.57532e-05	1.61216e-05	3.29658e-05	1.77682e-05
K02010	0	0	5.39097e-08	0	0	0	0	0	0	0	0	0	0	0	0	1.13553e-07	0	0	0	0	1.9387e-07	4.45347e-08	0	0
K09577	6.08177e-07	5.1059e-08	5.39097e-07	4.35405e-07	0	0	2.09053e-07	1.47793e-07	1.86017e-07	2.08634e-07	3.58195e-07	4.89597e-08	1.65363e-07	6.8807e-07	0	5.67765e-08	2.22186e-07	4.73895e-07	5.1511e-08	3.20482e-07	2.90805e-07	1.78139e-07	4.94796e-07	0
K03308	4.25724e-06	3.57413e-06	1.6712e-06	2.53986e-06	4.08595e-06	5.39388e-05	2.90351e-06	4.87715e-06	4.90408e-06	4.85073e-06	6.44752e-06	1.95839e-06	1.73631e-06	6.65135e-06	1.27015e-06	5.16666e-06	3.8216e-06	2.5418e-06	2.16346e-06	3.43374e-06	7.31858e-06	1.11337e-06	3.27184e-05	1.3512e-07
K02493	1.26314e-06	1.48071e-06	1.23992e-06	6.89391e-07	6.28608e-07	1.82707e-05	2.4854e-06	7.38963e-07	8.96263e-07	1.09533e-06	1.31338e-06	5.38557e-07	1.24022e-07	2.29357e-07	6.09671e-07	6.24541e-07	2.04411e-06	1.1632e-06	4.12088e-07	1.05301e-06	4.3136e-06	1.06883e-06	1.2741e-05	2.0268e-07
K02495	4.86542e-06	1.27647e-05	9.38029e-06	6.74878e-06	1.23207e-05	2.53909e-05	6.06253e-06	6.20729e-06	1.24969e-05	7.45865e-06	8.86534e-06	8.12732e-06	2.97653e-06	3.03898e-06	2.33707e-06	2.10073e-06	5.46578e-06	5.25593e-06	2.73008e-06	3.47952e-06	1.4201e-05	2.1822e-06	1.5215e-05	3.91847e-06
K03943	4.67829e-08	2.04236e-07	5.39097e-08	7.25675e-08	0	6.71716e-08	1.1614e-07	1.47793e-07	2.19838e-07	1.56475e-07	2.08947e-07	4.89597e-08	1.65363e-07	0	1.52418e-07	1.70329e-07	8.88745e-08	1.29244e-07	5.1511e-08	4.57832e-08	2.42337e-07	4.45347e-08	6.18495e-08	6.75598e-08
K02499	6.08177e-07	3.06354e-07	9.16465e-07	1.23365e-06	5.65747e-07	4.70201e-07	8.36211e-07	8.37491e-07	6.42603e-07	4.69425e-07	8.35789e-07	3.42718e-07	3.72066e-07	1.08944e-06	5.08059e-07	5.10988e-07	4.8881e-07	7.32383e-07	5.66621e-07	2.24338e-06	1.40556e-06	4.00812e-07	1.29884e-06	1.3512e-07
K08168	0	2.55295e-06	1.77902e-06	8.34526e-07	0	0	7.92077e-06	3.94113e-07	3.38212e-08	4.17267e-07	5.96992e-08	0	0	1.14678e-07	0	0	8.88745e-08	1.72325e-07	0	4.48675e-06	2.90805e-05	0	2.0967e-05	2.56727e-06
K14415	7.95309e-07	5.61649e-07	5.39097e-07	1.08851e-06	6.28608e-07	2.28383e-06	8.36211e-07	4.92642e-07	1.04846e-06	1.04317e-06	1.31338e-06	1.12607e-06	2.48044e-07	2.86696e-07	0	4.54212e-07	5.33247e-07	1.07703e-06	1.03022e-07	5.49398e-07	1.50249e-06	1.33604e-07	6.80345e-07	2.0268e-07
K08369	0	1.02118e-07	1.61729e-07	7.25675e-08	0	0	8.12983e-07	0	0	5.21584e-08	0	0	0	0	0	0	0	0	0	3.66265e-07	2.52031e-06	0	1.97918e-06	0
K12813	0	1.53177e-07	2.15639e-07	1.45135e-07	0	0	9.05895e-07	4.92642e-08	0	5.21584e-08	2.98496e-08	0	0	0	0	0	0	4.30814e-08	0	6.86748e-07	4.70134e-06	0	2.35028e-06	2.0268e-07
K01610	0.000409397	0.000416182	0.000451117	0.000334718	0.000498612	0.000419688	0.000425469	0.000437318	0.000497764	0.000376218	0.000423417	0.000360148	0.000368345	0.000405159	0.000315251	0.000330439	0.000371318	0.000366666	0.000335439	0.000432788	0.000487388	0.00027852	0.000473273	0.000162414
K01613	3.60228e-06	2.24659e-06	1.40165e-06	2.14074e-06	2.20013e-06	1.30313e-05	2.97319e-06	2.95585e-06	2.08001e-06	2.86871e-06	2.80586e-06	1.17503e-06	3.43127e-06	1.26146e-06	1.01612e-06	9.652e-07	2.22186e-06	2.49872e-06	1.44231e-06	4.76145e-06	4.74981e-06	1.42511e-06	8.41153e-06	6.75598e-08
K02123	3.88298e-05	2.29255e-05	3.06207e-05	2.4419e-05	3.18075e-05	5.10504e-05	3.19386e-05	3.5618e-05	2.25588e-05	2.84263e-05	2.60587e-05	1.3415e-05	2.61686e-05	4.43232e-05	2.33707e-05	2.71959e-05	2.59958e-05	2.63227e-05	2.87431e-05	5.62217e-05	5.07454e-05	1.89273e-05	5.83241e-05	1.89168e-06
K02120	6.1192e-05	3.88559e-05	5.34245e-05	4.01298e-05	5.39345e-05	5.61554e-05	5.44002e-05	5.16781e-05	4.22427e-05	4.13616e-05	5.03862e-05	2.29621e-05	4.3325e-05	5.05158e-05	3.84093e-05	4.36611e-05	4.56815e-05	4.34691e-05	3.99725e-05	8.08531e-05	6.40255e-05	2.70771e-05	7.75593e-05	7.5667e-06
K02121	2.89586e-05	1.33264e-05	1.67659e-05	1.32799e-05	1.5338e-05	2.32414e-05	2.03478e-05	1.76858e-05	1.37822e-05	1.39784e-05	1.48353e-05	5.43453e-06	2.09184e-05	2.33371e-05	1.45813e-05	1.64084e-05	2.01745e-05	1.96882e-05	1.50927e-05	3.73591e-05	1.93385e-05	1.0911e-05	2.99352e-05	8.78278e-07
K02126	0	1.22542e-06	9.70375e-07	3.26554e-07	0	0	4.62239e-06	2.95585e-07	3.38212e-08	1.04317e-07	0	0	0	0	0	0	0	0	0	2.93012e-06	1.37163e-05	0	1.07618e-05	6.75598e-07
K02124	3.25609e-05	1.9045e-05	2.3882e-05	1.87587e-05	2.43271e-05	2.30398e-05	2.63871e-05	2.64549e-05	1.87031e-05	1.91421e-05	2.14917e-05	1.24358e-05	1.98435e-05	2.40251e-05	2.12369e-05	2.01556e-05	2.35962e-05	2.08514e-05	1.94196e-05	3.51615e-05	3.15038e-05	1.17572e-05	3.56872e-05	4.72919e-06
K03833	0	0	0	0	0	2.01515e-07	2.32281e-08	0	0	0	0	0	0	0	0	0	0	0	0	0	4.84674e-08	0	0	0
K03832	3.28416e-05	2.49678e-05	3.13755e-05	2.14437e-05	3.50134e-05	5.0916e-05	3.42846e-05	3.21695e-05	3.07604e-05	2.78526e-05	3.62374e-05	2.20319e-05	1.8562e-05	2.11008e-05	2.46409e-05	2.35622e-05	2.06633e-05	2.92522e-05	1.90075e-05	3.23687e-05	4.42508e-05	1.41175e-05	4.73149e-05	1.11474e-05
K03546	3.74263e-07	3.57413e-07	4.31278e-07	7.25675e-08	5.02886e-07	3.02272e-06	8.36211e-07	1.18234e-06	2.67188e-06	4.69425e-07	4.17895e-07	2.59487e-06	7.02791e-07	4.58714e-07	4.57253e-07	1.13553e-07	2.44405e-06	3.0157e-07	1.03022e-07	1.32771e-06	3.19885e-06	4.45347e-08	8.65893e-07	1.28364e-06
K03545	0.000146805	0.000102935	0.000122537	9.23059e-05	0.000137414	0.000125678	0.00012794	0.000121239	0.000125257	0.000100092	0.000118503	7.56428e-05	9.95483e-05	0.00011313	8.55064e-05	9.53845e-05	0.000108516	0.000100466	8.31902e-05	0.000174892	0.000162996	6.7381e-05	0.000176147	2.9929e-05
K03544	1.55319e-05	1.54709e-05	1.53643e-05	1.22276e-05	2.08069e-05	4.97741e-05	1.98832e-05	1.86219e-05	1.46108e-05	1.70558e-05	1.74023e-05	1.22889e-05	8.43349e-06	1.42775e-05	9.65312e-06	1.13553e-05	1.15092e-05	1.31398e-05	1.05597e-05	1.98241e-05	4.40569e-05	9.30775e-06	3.38317e-05	4.45895e-06
K02834	3.5555e-06	4.23789e-06	6.79263e-06	4.71689e-06	6.09749e-06	1.44419e-05	6.71291e-06	7.53742e-06	5.78343e-06	5.99821e-06	6.95496e-06	3.67198e-06	2.60446e-06	4.98851e-06	3.65803e-06	3.52014e-06	3.99935e-06	3.61884e-06	4.42994e-06	3.61687e-06	1.15837e-05	2.85022e-06	1.07e-05	1.21608e-06
K00441	1.10408e-05	8.06732e-06	9.54202e-06	5.55141e-06	1.15664e-05	1.0949e-05	8.66407e-06	6.40434e-06	4.31221e-06	1.00144e-05	1.32234e-05	8.27419e-06	7.97875e-06	8.31418e-06	1.00596e-05	1.28883e-05	8.22089e-06	1.24074e-05	5.71772e-06	1.12169e-05	5.91303e-06	6.413e-06	7.05084e-06	2.43215e-06
K13038	5.23968e-06	3.1146e-06	4.4206e-06	4.60804e-06	4.40025e-06	7.92625e-06	4.32042e-06	4.03966e-06	3.09464e-06	2.81655e-06	4.2685e-06	1.41983e-06	1.36424e-06	2.98164e-06	2.5911e-06	2.55494e-06	3.28836e-06	4.69587e-06	2.67857e-06	6.08916e-06	5.81609e-06	2.09313e-06	7.97859e-06	5.40479e-07
K02837	0.000113729	0.000137706	0.000133534	0.000101994	0.000139488	0.000141732	0.000113725	0.00012587	0.000155612	0.000108489	0.000117488	0.000114517	0.000104633	9.4323e-05	7.9308e-05	7.97142e-05	9.58511e-05	9.74931e-05	8.15419e-05	9.89374e-05	0.000156404	7.44175e-05	0.000134275	4.9116e-05
K02838	3.3403e-05	3.92133e-05	3.87072e-05	2.8773e-05	4.54483e-05	5.62226e-05	3.41685e-05	3.87709e-05	4.96496e-05	3.15558e-05	4.22671e-05	3.73563e-05	2.81943e-05	2.82109e-05	2.31675e-05	2.68553e-05	2.68401e-05	3.0717e-05	2.55494e-05	3.42916e-05	5.58345e-05	1.70123e-05	4.49027e-05	1.63495e-05
K13789	1.05261e-05	8.52685e-06	1.25071e-05	7.5833e-06	9.42911e-06	2.7809e-05	1.06152e-05	1.14786e-05	1.07721e-05	8.34534e-06	1.45965e-05	7.19708e-06	4.29943e-06	4.98851e-06	5.89349e-06	5.28021e-06	5.42134e-06	7.75465e-06	5.46016e-06	1.02096e-05	1.58973e-05	3.47371e-06	2.14618e-05	2.63483e-06
K03549	0	1.32753e-06	2.2103e-06	7.25675e-07	0	0	1.02204e-05	4.43378e-07	8.45531e-08	3.1295e-07	0	0	0	1.72018e-07	0	0	0	6.03139e-07	0	4.16627e-06	3.12615e-05	0	2.30699e-05	1.21608e-06
K03617	4.49583e-05	3.66603e-05	4.52303e-05	3.16394e-05	4.74599e-05	4.19151e-05	4.54341e-05	4.33032e-05	4.71806e-05	3.42681e-05	3.89538e-05	3.24113e-05	3.55116e-05	3.75572e-05	2.45901e-05	3.15109e-05	3.63497e-05	3.5456e-05	2.49313e-05	5.32916e-05	5.3508e-05	1.97734e-05	5.51079e-05	9.9313e-06
K03616	4.88881e-05	2.09342e-05	3.93002e-05	2.84102e-05	3.38191e-05	3.39216e-05	3.91393e-05	3.2268e-05	2.69893e-05	2.47231e-05	2.98198e-05	1.30233e-05	3.43541e-05	2.76375e-05	2.46917e-05	2.78772e-05	3.5061e-05	3.25695e-05	2.41586e-05	6.23567e-05	3.58659e-05	1.51863e-05	5.80148e-05	3.44555e-06
K03615	0.000107273	9.31826e-05	0.000119518	7.84455e-05	0.000122327	9.08831e-05	9.77902e-05	9.49813e-05	0.000114823	8.03239e-05	0.000102892	7.70626e-05	7.42891e-05	8.64102e-05	6.13227e-05	6.77911e-05	8.10535e-05	7.84943e-05	6.01133e-05	0.000125812	0.000130571	4.43566e-05	0.000122709	2.64835e-05
K03614	6.56832e-05	3.92133e-05	6.13493e-05	3.96581e-05	5.73919e-05	5.50807e-05	5.34478e-05	5.13333e-05	5.30655e-05	4.05792e-05	5.06548e-05	2.86414e-05	4.7211e-05	5.20066e-05	3.55641e-05	4.09358e-05	5.19027e-05	4.52785e-05	3.50275e-05	8.63013e-05	5.93241e-05	2.47613e-05	8.34968e-05	9.52594e-06
K03613	5.6233e-05	4.07451e-05	5.02439e-05	3.31996e-05	5.26145e-05	4.86322e-05	4.56432e-05	4.48304e-05	5.24398e-05	3.46853e-05	4.53117e-05	3.68177e-05	3.32792e-05	3.96214e-05	2.80957e-05	3.3271e-05	3.79938e-05	4.21336e-05	2.49313e-05	6.30434e-05	5.35565e-05	1.82592e-05	6.25917e-05	1.38498e-05
K03612	2.8444e-05	1.10287e-05	2.17795e-05	1.6364e-05	1.75382e-05	1.37702e-05	2.03478e-05	1.76366e-05	1.41542e-05	1.38741e-05	1.37905e-05	6.90332e-06	1.95541e-05	2.44265e-05	1.71216e-05	1.53296e-05	2.03523e-05	1.67156e-05	1.35474e-05	3.57567e-05	1.88538e-05	8.28346e-06	3.1234e-05	8.78278e-07
K09704	5.61395e-06	4.23789e-06	4.47451e-06	2.53986e-06	6.60038e-06	2.84807e-05	5.11018e-06	4.97568e-06	4.36294e-06	6.20685e-06	6.50722e-06	2.64383e-06	3.88602e-06	5.79126e-06	4.01367e-06	4.59889e-06	2.48849e-06	3.96349e-06	5.51167e-06	1.14916e-05	1.13414e-05	4.27533e-06	1.6452e-05	1.3512e-07
K02232	4.67829e-08	4.08472e-07	5.39097e-08	3.62838e-07	6.28608e-08	6.71716e-08	6.96842e-08	2.46321e-07	1.69106e-08	2.60792e-07	5.96992e-08	9.79195e-08	4.13406e-08	0	1.01612e-07	0	0	2.15407e-07	1.03022e-07	4.57832e-08	3.39272e-07	0	6.18495e-08	4.05359e-07
K02238	2.66662e-06	3.31883e-06	3.23458e-06	1.41507e-06	3.70878e-06	2.01515e-05	2.85705e-06	2.36468e-06	2.13074e-06	3.91188e-06	2.02977e-06	1.12607e-06	2.31508e-06	4.18576e-06	2.08304e-06	2.04395e-06	7.10996e-07	3.18802e-06	2.47253e-06	6.36386e-06	6.20383e-06	3.07289e-06	1.16896e-05	0
K03723	3.35433e-05	4.17152e-05	4.66319e-05	3.08412e-05	4.84028e-05	6.8112e-05	4.73853e-05	4.76877e-05	4.30206e-05	3.76584e-05	4.54908e-05	3.34885e-05	2.51351e-05	3.80732e-05	2.774e-05	2.5663e-05	2.49737e-05	3.0157e-05	2.91037e-05	4.49133e-05	9.6644e-05	2.15993e-05	6.48183e-05	9.66106e-06
K03724	1.87132e-07	7.65884e-07	7.54736e-07	2.9027e-07	0	0	4.29719e-06	4.92642e-08	3.38212e-08	5.21584e-08	0	0	0	0	0	0	0	2.58488e-07	0	1.3735e-06	1.28439e-05	0	7.42194e-06	9.45838e-07
K19689	1.40349e-07	1.53177e-07	2.69549e-07	1.45135e-07	3.14304e-07	0	1.1614e-07	1.47793e-07	2.8748e-07	1.56475e-07	2.08947e-07	1.46879e-07	1.24022e-07	1.72018e-07	5.08059e-08	1.13553e-07	1.33312e-07	4.30814e-08	0	9.15663e-08	9.69348e-07	0	3.71097e-07	6.75598e-08
K00848	2.9941e-06	2.04236e-06	3.39631e-06	1.19736e-06	3.70878e-06	1.06803e-05	2.90351e-06	3.15291e-06	2.62115e-06	2.81655e-06	3.82075e-06	1.27295e-06	9.50835e-07	2.58026e-06	1.6766e-06	1.07875e-06	1.19981e-06	2.06791e-06	2.31799e-06	3.84579e-06	7.85172e-06	1.42511e-06	3.83467e-06	4.05359e-07
K06399	0	5.1059e-08	0	7.25675e-08	0	0	2.32281e-08	0	6.76425e-08	0	5.96992e-08	4.89597e-08	0	0	5.08059e-08	0	0	0	5.1511e-08	0	1.9387e-07	0	1.85549e-07	0
K06398	0	0	0	1.45135e-07	0	2.75403e-06	2.32281e-08	4.92642e-08	0	1.04317e-07	2.98496e-08	0	0	5.73392e-08	0	0	0	0	0	0	2.90805e-07	0	6.18495e-08	0
K06902	1.87132e-07	1.07224e-06	9.16465e-07	4.35405e-07	5.02886e-07	5.37373e-07	5.34246e-07	4.43378e-07	9.46995e-07	3.65109e-07	5.07444e-07	7.34396e-07	2.06703e-07	2.86696e-07	1.52418e-07	3.40659e-07	3.11061e-07	3.0157e-07	5.1511e-08	9.15663e-08	1.40556e-06	1.78139e-07	1.23699e-07	2.0268e-07
K06904	1.52512e-05	8.78214e-06	2.78713e-05	1.20099e-05	2.0304e-05	4.13777e-05	2.09982e-05	2.74894e-05	1.79253e-05	1.85162e-05	2.9581e-05	1.63036e-05	3.05921e-06	1.37614e-06	2.43868e-06	1.10146e-05	2.22186e-06	1.08996e-05	1.69986e-06	2.70121e-06	1.78845e-05	2.67208e-06	1.54624e-06	4.01981e-05
K11781	0	0	0	1.08851e-07	1.25722e-07	0	2.09053e-07	1.47793e-07	1.69106e-07	5.21584e-08	2.68647e-07	4.89597e-08	4.13406e-08	0	5.08059e-08	0	0	0	1.03022e-07	0	4.36207e-07	0	6.18495e-08	6.75598e-08
K00627	3.2748e-07	7.14826e-07	5.93007e-07	7.98243e-07	5.02886e-07	6.71716e-08	7.66527e-07	3.44849e-07	5.07319e-07	8.86693e-07	1.19398e-06	9.79195e-08	3.72066e-07	8.02749e-07	6.09671e-07	6.81318e-07	5.77684e-07	4.73895e-07	5.66621e-07	5.03615e-07	1.01782e-06	6.68021e-07	2.47398e-07	2.70239e-07
K11787	3.74263e-07	2.55295e-07	1.61729e-07	2.17703e-07	1.88582e-07	2.01515e-07	1.39368e-07	2.95585e-07	8.45531e-08	2.08634e-07	0	0	8.26813e-08	5.73392e-08	5.08059e-08	1.70329e-07	1.33312e-07	3.87732e-07	3.60577e-07	2.28916e-07	1.45402e-07	8.90694e-08	0	0
K00625	6.16598e-05	0.000102271	9.40725e-05	6.20452e-05	9.24053e-05	8.15463e-05	7.58861e-05	7.74433e-05	0.000135877	8.00631e-05	8.23253e-05	8.9988e-05	6.30858e-05	6.59401e-05	5.03487e-05	4.97362e-05	6.63448e-05	6.12186e-05	5.33654e-05	5.06362e-05	0.000107452	4.91218e-05	8.24454e-05	3.85091e-05
K11075	1.87132e-07	7.14826e-07	8.08646e-07	3.62838e-07	4.40025e-07	5.37373e-07	3.71649e-07	2.95585e-07	7.44067e-07	5.21584e-07	3.88045e-07	4.40638e-07	3.72066e-07	1.14678e-07	1.01612e-07	1.70329e-07	3.55498e-07	3.87732e-07	1.54533e-07	1.3735e-07	1.26015e-06	1.78139e-07	6.18495e-08	1.3512e-07
K11070	8.187e-06	1.32243e-05	1.22914e-05	6.09567e-06	1.4458e-05	8.86665e-06	7.64204e-06	8.27638e-06	1.34778e-05	7.25002e-06	7.43256e-06	8.47003e-06	5.74635e-06	5.16053e-06	3.14997e-06	5.05311e-06	6.75446e-06	5.94523e-06	3.24519e-06	6.45543e-06	1.46856e-05	3.11743e-06	9.27743e-06	4.25627e-06
K11071	2.32043e-05	2.06278e-05	2.70088e-05	1.75976e-05	2.92931e-05	2.42489e-05	2.43895e-05	2.41887e-05	2.73614e-05	1.87249e-05	2.39394e-05	1.66953e-05	1.73217e-05	1.70871e-05	1.60547e-05	1.48754e-05	1.83081e-05	1.98174e-05	1.08173e-05	2.65085e-05	3.42665e-05	9.44136e-06	2.76467e-05	7.97206e-06
K11072	6.11452e-05	6.04538e-05	6.81958e-05	4.91282e-05	7.27928e-05	6.51564e-05	5.74198e-05	6.06935e-05	7.91586e-05	5.34623e-05	6.00574e-05	5.3464e-05	5.00222e-05	4.65594e-05	3.41924e-05	4.31501e-05	4.92809e-05	4.58386e-05	3.18853e-05	6.84916e-05	9.10218e-05	2.64091e-05	6.7416e-05	2.14165e-05
K11527	0	0	0	0	0	0	0	0	1.35285e-07	0	2.98496e-08	0	0	0	0	0	0	0	0	0	7.75479e-07	0	0	0
K16202	0	4.59531e-07	1.07819e-07	1.81419e-07	1.88582e-07	1.34343e-07	1.1614e-07	4.92642e-08	3.21302e-07	2.08634e-07	2.98496e-08	1.46879e-07	2.48044e-07	1.72018e-07	5.08059e-08	2.27106e-07	8.88745e-08	2.15407e-07	2.57555e-07	4.57832e-08	2.42337e-07	1.78139e-07	1.85549e-07	6.75598e-08
K16200	9.35658e-08	1.53177e-07	5.39097e-08	2.9027e-07	4.40025e-07	0	9.29123e-08	9.85283e-08	2.36749e-07	0	2.08947e-07	2.44799e-07	8.26813e-08	0	1.01612e-07	0	4.44372e-08	2.58488e-07	0	1.3735e-07	2.90805e-07	1.78139e-07	0	0
K16201	3.2748e-07	3.06354e-07	4.31278e-07	3.62838e-08	4.40025e-07	1.34343e-07	2.32281e-07	4.43378e-07	5.5805e-07	2.08634e-07	1.79098e-07	4.89597e-07	3.72066e-07	5.73392e-08	5.08059e-08	0	3.55498e-07	2.15407e-07	4.12088e-07	3.20482e-07	4.84674e-07	0	3.09248e-07	2.70239e-07
K19068	5.14612e-07	1.07224e-06	4.85188e-07	3.62838e-07	6.28608e-07	7.72473e-06	4.8779e-07	1.97057e-07	4.90408e-07	3.1295e-07	4.77594e-07	2.93758e-07	3.72066e-07	4.01374e-07	4.57253e-07	2.83882e-07	1.77749e-07	6.03139e-07	3.09066e-07	6.40964e-07	2.71418e-06	8.90694e-08	1.85549e-07	1.3512e-07
K07284	0	6.99508e-06	4.4206e-06	2.28588e-06	1.25722e-07	0	2.67123e-05	7.88227e-07	2.53659e-07	1.04317e-06	5.96992e-08	9.79195e-08	0	0	0	1.13553e-07	0	6.03139e-07	0	9.70603e-06	7.11986e-05	1.33604e-07	3.76664e-05	4.79675e-06
K00088	0.000137869	0.000148224	0.000163508	0.000114475	0.000154952	0.000155502	0.000141064	0.000142226	0.000186034	0.000119234	0.000142054	0.000127393	0.000110214	0.000118291	9.29748e-05	0.000104639	0.000116203	0.000116492	9.39045e-05	0.000147147	0.000209476	7.6288e-05	0.000172931	6.31684e-05
K00087	7.48526e-07	1.78706e-06	1.34774e-06	7.61959e-07	1.13149e-06	1.00757e-06	5.11018e-07	1.97057e-06	1.99545e-06	8.86693e-07	1.10444e-06	1.56671e-06	6.6145e-07	6.30731e-07	4.57253e-07	4.54212e-07	6.66559e-07	4.30814e-07	8.75686e-07	3.20482e-07	1.30862e-06	7.12555e-07	8.65893e-07	3.37799e-07
K01972	9.35658e-06	7.30143e-06	8.78729e-06	6.09567e-06	9.11481e-06	3.1302e-05	8.36211e-06	1.18727e-05	6.83189e-06	1.00666e-05	1.0119e-05	5.23869e-06	4.79552e-06	8.60088e-06	7.21444e-06	7.09706e-06	5.28803e-06	6.72069e-06	6.74794e-06	1.46964e-05	1.83692e-05	5.2551e-06	2.48017e-05	8.78278e-07
K05919	6.5496e-06	8.73108e-06	6.36135e-06	1.03772e-05	9.49198e-06	1.24939e-05	8.71053e-06	9.95136e-06	1.10765e-05	9.0234e-06	8.71609e-06	9.35131e-06	3.22457e-06	4.75915e-06	1.98143e-06	3.46336e-06	4.5326e-06	7.58232e-06	1.85439e-06	4.53253e-06	1.37163e-05	2.3158e-06	1.05144e-05	1.689e-06
K00390	8.38349e-05	2.42019e-05	9.21317e-05	3.40342e-05	2.26299e-05	0.000281449	3.93948e-05	0.000194446	1.2294e-05	4.2144e-05	3.02377e-05	1.19951e-05	2.27374e-06	7.11006e-06	8.89103e-06	3.8608e-06	1.61752e-05	3.89456e-05	1.28777e-06	1.13084e-05	3.0486e-05	1.51418e-06	1.03289e-05	1.23634e-05
K01372	5.66073e-06	1.33774e-05	9.16465e-06	5.73283e-06	7.10327e-06	2.17636e-05	2.56903e-05	7.78374e-06	5.61433e-06	8.50182e-06	8.02955e-06	3.96574e-06	5.82903e-06	6.30731e-06	7.41766e-06	6.13186e-06	3.64385e-06	6.16064e-06	5.82074e-06	2.05566e-05	8.02136e-05	5.70044e-06	5.80767e-05	4.86431e-06
K08591	5.14612e-07	5.1059e-07	5.93007e-07	5.07973e-07	6.28608e-07	5.37373e-07	6.73614e-07	3.44849e-07	4.22765e-07	9.38851e-07	1.01489e-06	3.42718e-07	1.24022e-07	1.72018e-07	2.5403e-07	2.27106e-07	4.44372e-08	4.30814e-07	2.06044e-07	4.57832e-08	2.13257e-06	3.11743e-07	1.23699e-07	0
K07447	9.26301e-06	5.20801e-06	7.81691e-06	5.15229e-06	7.98332e-06	1.47106e-05	8.43179e-06	7.68521e-06	6.12164e-06	4.6421e-06	7.6415e-06	4.2595e-06	5.12624e-06	7.45409e-06	4.2677e-06	5.96153e-06	6.31009e-06	9.04709e-06	3.70879e-06	1.0759e-05	9.11188e-06	2.13767e-06	1.53387e-05	8.78278e-07
K17828	3.77538e-05	2.507e-05	3.39631e-05	2.05729e-05	3.37562e-05	3.45262e-05	2.93603e-05	3.40908e-05	3.16398e-05	2.64965e-05	2.35215e-05	1.87516e-05	2.76156e-05	3.02751e-05	2.06272e-05	2.31648e-05	2.50626e-05	2.23592e-05	2.20982e-05	4.39518e-05	3.65444e-05	1.49191e-05	4.38513e-05	3.85091e-06
K08676	1.73097e-05	2.24659e-05	2.59845e-05	9.61519e-06	2.2127e-05	6.60968e-05	1.91864e-05	2.80313e-05	1.48983e-05	1.75774e-05	2.02082e-05	1.01347e-05	1.76938e-05	3.19379e-05	2.24054e-05	1.30586e-05	8.93188e-06	1.68879e-05	2.32314e-05	4.23036e-05	4.61895e-05	1.98179e-05	2.14618e-05	2.63483e-06
K15772	6.50282e-06	1.56751e-05	1.05124e-05	1.11754e-05	7.16613e-06	6.78433e-06	1.54931e-05	9.65578e-06	8.57368e-06	1.04838e-05	1.02683e-05	8.12732e-06	2.56312e-06	4.93117e-06	3.55641e-06	2.27106e-06	3.73273e-06	8.22854e-06	9.27197e-07	7.96627e-06	3.10191e-05	1.06883e-06	1.65757e-05	6.48574e-06
K15771	1.35203e-05	2.64485e-05	1.85449e-05	2.08994e-05	1.4898e-05	1.06131e-05	2.97552e-05	1.56167e-05	1.94303e-05	1.63256e-05	1.81187e-05	1.55202e-05	4.01004e-06	6.24997e-06	5.1314e-06	4.25824e-06	7.24327e-06	1.63709e-05	2.47253e-06	1.34145e-05	5.85002e-05	1.78139e-06	3.52542e-05	1.06069e-05
K15770	0	1.9913e-06	1.61729e-06	3.99121e-07	0	0	7.944e-06	1.97057e-07	3.38212e-08	2.08634e-07	0	0	0	0	0	0	0	3.0157e-07	0	3.34217e-06	2.47184e-05	8.90694e-08	1.76271e-05	1.75656e-06
K04094	4.30402e-06	1.00076e-05	9.48811e-06	5.51513e-06	8.4862e-06	1.26283e-05	5.13341e-06	5.86244e-06	1.28521e-05	5.68526e-06	6.80571e-06	8.37211e-06	3.51396e-06	2.75228e-06	1.93062e-06	3.17948e-06	5.64353e-06	3.87732e-06	2.57555e-06	3.20482e-06	1.30377e-05	2.22674e-06	6.06125e-06	3.10775e-06
K04095	3.5555e-06	3.31883e-06	2.64158e-06	2.61243e-06	4.52597e-06	1.43747e-05	3.46098e-06	2.41394e-06	1.82635e-06	3.18166e-06	2.17902e-06	2.39903e-06	2.81116e-06	2.69494e-06	1.93062e-06	2.66849e-06	3.86604e-06	2.97261e-06	3.96634e-06	2.47229e-06	4.0228e-06	2.93929e-06	9.83407e-06	1.08096e-06
K04096	3.74263e-07	3.57413e-07	1.61729e-07	1.45135e-07	5.02886e-07	4.70201e-06	4.18105e-07	2.95585e-07	3.04391e-07	7.30217e-07	3.88045e-07	2.93758e-07	2.06703e-07	5.16053e-07	1.01612e-07	2.83882e-07	8.88745e-08	1.72325e-07	1.54533e-07	2.74699e-07	8.72414e-07	4.45347e-08	1.79364e-06	0
K00574	4.67829e-08	1.22542e-06	7.54736e-07	4.71689e-07	0	0	5.66765e-06	9.85283e-08	6.76425e-08	5.21584e-08	0	0	0	0	0	0	0	8.61627e-08	0	1.51084e-06	2.13257e-05	0	1.24936e-05	1.689e-06
K00571	1.84325e-05	1.04671e-05	2.84104e-05	1.51303e-05	1.70353e-05	2.2301e-05	2.04872e-05	2.30064e-05	1.26153e-05	1.45e-05	2.55811e-05	1.98287e-05	4.17541e-06	1.72018e-06	4.21689e-06	1.58406e-05	3.33279e-06	9.99488e-06	3.45123e-06	3.47952e-06	1.26015e-05	4.76521e-06	2.65953e-06	8.78278e-06
K00973	6.78352e-06	4.34001e-06	5.93007e-06	4.35405e-06	5.53175e-06	5.17221e-06	8.06014e-06	4.48304e-06	3.90635e-06	4.12051e-06	5.67143e-06	3.57406e-06	3.59664e-06	5.8486e-06	2.5911e-06	4.14468e-06	3.99935e-06	4.04965e-06	3.14217e-06	8.56145e-06	1.96293e-05	2.22674e-06	1.12566e-05	3.17531e-06
K00971	9.87119e-06	8.73108e-06	4.90578e-06	5.55141e-06	9.24053e-06	4.25196e-05	1.42388e-05	9.65578e-06	9.89271e-06	9.96225e-06	1.12832e-05	6.70748e-06	3.51396e-06	4.47246e-06	2.74352e-06	4.42856e-06	5.19916e-06	6.20372e-06	3.39972e-06	1.12169e-05	4.11004e-05	3.29557e-06	3.25947e-05	4.72919e-06
K00970	6.10517e-05	2.43041e-05	4.39364e-05	3.50864e-05	3.95394e-05	6.94554e-05	4.74317e-05	3.83275e-05	3.10817e-05	2.80091e-05	2.88347e-05	1.24358e-05	3.64211e-05	4.39218e-05	3.25158e-05	3.29871e-05	4.17266e-05	3.99364e-05	3.01854e-05	8.30049e-05	5.81124e-05	2.11985e-05	8.4672e-05	3.98603e-06
K00975	2.94732e-05	6.89807e-05	5.6713e-05	3.67192e-05	6.42437e-05	5.57524e-05	3.63984e-05	5.06928e-05	9.73375e-05	4.46997e-05	4.34312e-05	6.30112e-05	3.62144e-05	2.6548e-05	1.81885e-05	2.18589e-05	3.85715e-05	2.72705e-05	2.3489e-05	2.36699e-05	6.30561e-05	2.58747e-05	3.35843e-05	2.56052e-05
K00974	4.67829e-07	6.63767e-07	1.40165e-06	2.9027e-07	1.4458e-06	4.43332e-06	6.50386e-07	4.43378e-07	5.91872e-07	4.17267e-07	8.65639e-07	9.79195e-08	0	2.29357e-07	1.52418e-07	1.13553e-07	4.8881e-07	2.15407e-07	5.1511e-08	4.57832e-08	1.45402e-06	0	3.71097e-07	1.3512e-07
K04477	3.2748e-07	2.55295e-07	5.39097e-08	3.99121e-07	0	1.01429e-05	3.71649e-07	3.44849e-07	4.56587e-07	2.60792e-07	4.47744e-07	9.79195e-08	8.26813e-08	0	0	1.70329e-07	3.99935e-07	7.32383e-07	2.57555e-07	3.20482e-07	0	0	5.81385e-06	0
K08081	1.07601e-06	3.57413e-07	2.15639e-07	3.62838e-08	7.54329e-07	0	1.20786e-06	6.89698e-07	1.79253e-06	3.1295e-07	6.56692e-07	9.30235e-07	1.24022e-07	1.72018e-07	5.08059e-08	0	1.24424e-06	3.44651e-07	0	4.57832e-07	1.55096e-06	0	3.71097e-07	1.89168e-06
K01284	7.50397e-05	5.07016e-05	8.09185e-05	4.93459e-05	7.53072e-05	8.90023e-05	7.577e-05	7.61131e-05	6.42265e-05	6.31116e-05	7.85045e-05	4.3721e-05	4.09686e-05	6.68575e-05	5.23301e-05	5.64926e-05	4.89254e-05	6.04001e-05	4.37843e-05	8.70338e-05	0.000115934	3.55832e-05	9.95777e-05	1.70926e-05
K18258	1.30992e-06	1.88918e-06	8.08646e-07	7.25675e-07	1.82296e-06	2.35772e-05	1.67242e-06	1.42866e-06	1.94472e-06	2.19065e-06	4.77594e-07	4.40638e-07	2.56312e-06	2.06421e-06	2.03224e-07	5.10988e-07	5.77684e-07	1.63709e-06	1.03022e-06	1.41928e-06	6.5431e-06	8.01625e-07	9.64852e-06	1.3512e-07
K02956	3.45258e-05	3.84474e-05	3.92463e-05	3.03332e-05	4.05452e-05	3.52651e-05	3.60268e-05	3.50268e-05	4.34603e-05	3.02519e-05	3.64762e-05	2.66831e-05	3.10468e-05	3.43462e-05	2.63175e-05	2.86721e-05	3.17282e-05	3.25264e-05	2.79189e-05	3.63518e-05	4.41054e-05	2.38261e-05	4.57686e-05	1.27688e-05
K02954	2.54499e-05	2.65507e-05	2.88956e-05	2.18428e-05	3.38191e-05	3.07646e-05	2.81524e-05	3.12827e-05	2.83253e-05	2.88436e-05	2.67453e-05	2.41861e-05	2.50938e-05	2.57453e-05	2.44885e-05	2.37326e-05	2.37295e-05	2.66674e-05	2.29739e-05	3.42458e-05	3.6496e-05	1.81702e-05	3.33987e-05	7.63426e-06
K02952	6.18002e-05	5.64712e-05	6.75489e-05	5.01804e-05	6.99012e-05	6.32756e-05	6.60142e-05	6.97581e-05	7.04665e-05	5.54965e-05	5.96097e-05	5.19463e-05	5.2544e-05	5.57337e-05	4.91801e-05	4.58186e-05	5.31914e-05	5.32917e-05	4.9193e-05	6.73928e-05	8.43333e-05	4.07493e-05	7.27969e-05	2.06057e-05
K02950	6.49814e-05	7.39334e-05	6.8681e-05	6.92657e-05	7.91417e-05	7.24781e-05	6.84996e-05	7.45367e-05	8.48237e-05	6.07124e-05	6.55199e-05	6.37456e-05	5.80009e-05	6.07222e-05	4.82656e-05	5.03607e-05	6.10123e-05	6.10032e-05	4.9193e-05	6.45085e-05	8.50119e-05	4.15509e-05	7.88581e-05	2.98614e-05
K19304	7.95309e-07	5.1059e-07	4.85188e-07	3.62838e-07	8.80051e-07	4.03029e-07	5.11018e-07	2.95585e-07	7.10246e-07	3.1295e-07	9.55188e-07	2.93758e-07	5.78769e-07	5.73392e-07	5.08059e-08	5.10988e-07	2.66623e-07	4.30814e-07	1.03022e-07	7.32531e-07	1.21169e-06	4.45347e-08	6.80345e-07	6.75598e-08
K19302	0	7.14826e-07	1.61729e-07	7.25675e-08	0	0	2.02084e-06	0	0	0	0	0	0	0	0	0	0	8.61627e-08	0	5.95181e-07	5.76762e-06	0	3.95837e-06	6.75598e-08
K02959	7.12503e-05	5.75435e-05	7.1646e-05	5.37725e-05	8.7125e-05	7.59039e-05	7.33543e-05	6.59647e-05	7.0382e-05	5.57052e-05	6.9669e-05	4.64628e-05	6.34166e-05	6.12383e-05	4.48108e-05	5.89908e-05	5.84794e-05	5.928e-05	5.05323e-05	7.38483e-05	9.09733e-05	4.46683e-05	9.38257e-05	2.31055e-05
K00886	0	5.61649e-07	2.15639e-07	3.62838e-08	0	0	7.43299e-07	4.92642e-08	3.38212e-08	0	2.98496e-08	0	0	0	0	0	0	4.30814e-08	0	7.32531e-07	2.76264e-06	0	1.42254e-06	1.3512e-07
K01579	1.02922e-06	1.53177e-06	1.94075e-06	1.45135e-06	1.69724e-06	6.24696e-06	1.69565e-06	1.62572e-06	1.20065e-06	1.51259e-06	1.88053e-06	1.17503e-06	9.09494e-07	8.02749e-07	1.06692e-06	1.81685e-06	1.68861e-06	1.24936e-06	9.78708e-07	1.60241e-06	3.97433e-06	1.11337e-06	3.09248e-06	4.05359e-07
K01577	0	2.24659e-06	1.45556e-06	7.98243e-07	6.28608e-08	0	8.33888e-06	2.46321e-07	0	0	0	0	0	0	0	0	0	2.58488e-07	0	3.57109e-06	3.07768e-05	0	1.98537e-05	1.75656e-06
K00053	1.0339e-05	1.35817e-05	1.50408e-05	1.49126e-05	1.81039e-05	2.33757e-05	1.46801e-05	1.46315e-05	1.75532e-05	1.39263e-05	1.28055e-05	1.43942e-05	8.43349e-06	1.57683e-05	7.7733e-06	9.19779e-06	9.73175e-06	1.12873e-05	8.96291e-06	1.48795e-05	3.48481e-05	9.57496e-06	2.93785e-05	7.5667e-06
K01572	0.000134127	0.00012683	0.00012658	9.68413e-05	0.000134711	0.000156107	0.000119694	0.000135427	0.000144383	0.000106716	0.000110981	9.35131e-05	0.000116539	0.000117316	8.98249e-05	8.65841e-05	0.000109227	0.000103611	8.9217e-05	0.000146827	0.000158343	7.16118e-05	0.000163035	3.34421e-05
K01754	8.28057e-06	8.78214e-06	1.29922e-05	6.89391e-06	1.11892e-05	2.35772e-05	1.37743e-05	1.44344e-05	8.69206e-06	8.55398e-06	1.32831e-05	6.70748e-06	3.84468e-06	9.11693e-06	7.06202e-06	5.50732e-06	4.93253e-06	7.19459e-06	5.97527e-06	1.28193e-05	2.64147e-05	5.47777e-06	2.49254e-05	2.70239e-06
K01755	1.65611e-05	1.91982e-05	1.98927e-05	1.43321e-05	2.25042e-05	4.25868e-05	1.91399e-05	2.12821e-05	2.17132e-05	1.92986e-05	1.8865e-05	1.64994e-05	1.36011e-05	1.26146e-05	9.80554e-06	1.41373e-05	1.19092e-05	1.538e-05	9.22046e-06	1.57494e-05	4.00341e-05	8.01625e-06	2.3008e-05	6.75598e-06
K01756	0.000113308	8.54727e-05	0.000112671	9.42652e-05	0.000104915	0.000107743	0.000110496	9.50798e-05	0.000102478	9.38851e-05	0.000102683	7.24604e-05	7.37931e-05	9.60431e-05	8.05782e-05	8.14742e-05	8.59416e-05	9.52098e-05	6.05254e-05	0.000148612	0.00014831	4.34213e-05	0.000174354	3.37799e-05
K01752	8.65483e-06	1.35817e-05	1.22914e-05	1.06674e-05	1.42065e-05	3.03615e-05	1.45408e-05	1.38432e-05	1.38667e-05	1.29353e-05	1.19995e-05	1.03305e-05	8.43349e-06	7.85547e-06	4.2677e-06	5.45054e-06	8.84301e-06	8.87476e-06	4.84203e-06	8.83615e-06	3.13584e-05	6.50207e-06	2.28225e-05	3.51311e-06
K02005	1.41752e-05	7.7099e-06	1.25071e-05	6.05939e-06	9.24053e-06	2.57939e-05	9.89516e-06	9.95136e-06	6.95026e-06	8.13671e-06	8.1788e-06	3.57406e-06	8.8469e-06	1.38187e-05	7.97653e-06	9.02746e-06	8.88745e-06	7.6254e-06	9.37499e-06	1.91831e-05	1.66728e-05	5.34417e-06	2.81415e-05	5.40479e-07
K02004	7.99987e-06	1.65431e-05	1.22375e-05	8.41783e-06	1.06235e-05	3.63398e-05	3.11256e-05	1.50256e-05	6.79807e-06	1.07968e-05	1.13727e-05	4.5043e-06	6.53182e-06	1.50229e-05	1.03136e-05	7.66482e-06	4.48816e-06	7.6254e-06	1.03537e-05	2.6188e-05	8.79199e-05	7.21462e-06	6.92096e-05	4.93187e-06
K02006	6.5496e-07	1.02118e-06	1.07819e-06	9.79661e-07	8.80051e-07	1.27626e-06	1.53305e-06	9.36019e-07	9.97726e-07	4.17267e-07	5.67143e-07	5.87517e-07	1.24022e-06	1.14678e-06	6.60477e-07	6.81318e-07	9.33182e-07	9.4779e-07	5.66621e-07	1.23615e-06	4.26513e-06	8.90694e-07	3.40172e-06	5.40479e-07
K01758	0	7.65884e-07	2.69549e-07	3.62838e-08	0	0	1.25432e-06	0	0	5.21584e-08	0	0	0	0	0	0	0	1.29244e-07	0	9.61447e-07	5.18601e-06	0	3.09248e-06	2.70239e-07
K01759	0	1.02118e-07	0	0	0	0	1.39368e-07	0	0	0	0	0	0	0	0	0	0	4.30814e-08	0	0	3.87739e-07	0	1.23699e-07	0
K02003	3.30287e-05	4.1562e-05	5.62818e-05	3.1204e-05	5.74547e-05	8.67185e-05	4.99404e-05	4.70965e-05	4.40522e-05	4.78292e-05	4.19984e-05	3.55448e-05	3.93563e-05	4.97704e-05	3.60214e-05	3.58827e-05	3.69718e-05	3.10186e-05	3.85817e-05	7.31615e-05	0.00011671	3.17087e-05	9.75367e-05	3.17531e-05
K01596	1.36606e-05	1.24584e-05	1.00272e-05	1.68357e-05	9.932e-06	2.84136e-05	9.45383e-06	1.38432e-05	5.51286e-06	1.03795e-05	1.11041e-05	1.14566e-05	8.22679e-06	1.05504e-05	1.00596e-05	1.32857e-05	9.24295e-06	1.27952e-05	9.58104e-06	8.88194e-06	1.51218e-05	9.97577e-06	8.72078e-06	4.32383e-06
K01595	0	5.92284e-06	2.42594e-06	1.41507e-06	0	0	1.50518e-05	8.86755e-07	1.18374e-07	2.08634e-07	5.96992e-08	0	0	0	1.01612e-07	0	8.88745e-08	5.60058e-07	0	8.01205e-06	5.59799e-05	0	3.04918e-05	4.45895e-06
K01591	6.19405e-05	5.07526e-05	5.78451e-05	3.74085e-05	5.80833e-05	7.48291e-05	5.30762e-05	5.16288e-05	6.53426e-05	4.42303e-05	4.64759e-05	4.47492e-05	4.55574e-05	4.69035e-05	3.39384e-05	3.34413e-05	4.5326e-05	4.42876e-05	3.04945e-05	6.71181e-05	7.88565e-05	3.12188e-05	7.54564e-05	1.7498e-05
K02481	1.40349e-06	1.02118e-06	1.02428e-06	8.7081e-07	1.38294e-06	1.81363e-06	1.09172e-06	1.52719e-06	1.38667e-06	1.30396e-06	1.34323e-06	6.85436e-07	4.96088e-07	8.60088e-07	2.5403e-07	1.41941e-06	1.02206e-06	1.12012e-06	8.24175e-07	8.24097e-07	2.27797e-06	6.68021e-07	9.27743e-07	6.08039e-07
K02483	1.73097e-05	1.54709e-05	1.43939e-05	7.83729e-06	1.2635e-05	2.20323e-05	1.08707e-05	1.14786e-05	5.12223e-05	1.17356e-05	1.14324e-05	1.24847e-05	5.91171e-06	5.5619e-06	2.5911e-06	3.74725e-06	7.6432e-06	7.97005e-06	2.93612e-06	4.8988e-06	2.21981e-05	3.96359e-06	1.17514e-05	1.22959e-05
K02482	1.73097e-06	1.58283e-06	1.07819e-06	4.71689e-07	2.07441e-06	1.76661e-05	2.27635e-06	3.20217e-06	3.85562e-06	2.03418e-06	1.94023e-06	1.46879e-06	9.09494e-07	1.14678e-06	1.52418e-06	1.47619e-06	3.64385e-06	1.8525e-06	7.72664e-07	3.8e-06	5.08908e-06	6.68021e-07	1.05763e-05	2.63483e-06
K02485	7.48526e-07	9.7012e-07	1.45556e-06	1.05223e-06	1.4458e-06	8.7323e-07	9.29123e-07	1.18234e-06	1.38667e-06	1.30396e-06	2.14917e-06	7.34396e-07	1.03352e-06	9.74766e-07	1.01612e-06	7.94871e-07	1.33312e-06	1.42169e-06	8.24175e-07	1.05301e-06	2.03563e-06	9.79764e-07	8.04044e-07	1.14852e-06
K02484	0	5.1059e-08	5.39097e-08	1.45135e-07	1.25722e-07	1.34343e-07	1.85825e-07	0	2.7057e-07	1.56475e-07	8.95489e-08	0	4.13406e-08	0	5.08059e-08	5.67765e-08	0	4.30814e-08	0	4.57832e-08	3.87739e-07	4.45347e-08	3.71097e-07	0
K02488	4.67829e-07	3.06354e-07	5.93007e-07	7.25675e-08	6.28608e-07	0	8.36211e-07	1.47793e-06	2.13074e-06	3.65109e-07	3.28346e-07	1.76255e-06	4.13406e-07	2.29357e-07	2.5403e-07	5.67765e-08	1.73305e-06	3.87732e-07	0	5.95181e-07	2.32644e-06	0	5.56646e-07	1.3512e-06
K14170	4.67829e-08	2.04236e-07	3.23458e-07	4.35405e-07	6.28608e-07	1.34343e-07	3.25193e-07	5.41906e-07	4.05855e-07	4.69425e-07	5.37293e-07	5.38557e-07	1.65363e-07	0	5.08059e-08	1.13553e-07	8.88745e-08	2.58488e-07	5.1511e-08	0	6.30076e-07	8.90694e-08	1.23699e-07	0
K01620	1.59062e-06	3.9826e-06	1.61729e-06	2.28588e-06	1.19435e-06	2.04873e-05	5.71411e-06	1.82277e-06	1.89399e-06	1.77339e-06	2.26857e-06	1.02815e-06	3.72066e-07	2.29357e-07	2.03224e-07	5.67765e-07	1.24424e-06	1.63709e-06	1.08173e-06	2.93012e-06	1.84176e-05	4.89882e-07	1.6452e-05	1.48632e-06
K01621	0	1.27647e-06	6.46917e-07	4.71689e-07	0	6.71716e-08	3.85586e-06	1.97057e-07	1.69106e-08	1.04317e-07	2.98496e-08	0	0	0	0	0	0	1.29244e-07	0	1.96868e-06	1.7109e-05	0	1.11948e-05	1.62144e-06
K01624	0.000231248	0.000237322	0.000263565	0.000208922	0.000286016	0.000268015	0.000250794	0.000259376	0.000287294	0.000221777	0.000243006	0.000213856	0.000205918	0.000221731	0.000180463	0.000195595	0.000215165	0.000218724	0.000178898	0.000265039	0.000325895	0.000153956	0.000300589	9.69484e-05
K01625	1.04326e-05	2.07299e-05	1.6119e-05	1.04497e-05	2.05555e-05	1.35015e-05	1.11495e-05	1.73903e-05	2.95259e-05	1.36133e-05	1.44174e-05	2.15423e-05	1.33117e-05	9.805e-06	7.16363e-06	8.00548e-06	9.15407e-06	1.02964e-05	6.02678e-06	7.00483e-06	2.40398e-05	9.66403e-06	1.16896e-05	7.02622e-06
K01626	8.88875e-07	3.77836e-06	2.53376e-06	2.43101e-06	1.88582e-07	2.68686e-07	9.40737e-06	1.62572e-06	8.79352e-07	9.38851e-07	7.16391e-07	7.34396e-07	3.30725e-07	4.01374e-07	2.5403e-07	3.40659e-07	1.77749e-07	1.46477e-06	2.06044e-07	5.26506e-06	3.10676e-05	2.67208e-07	1.84312e-05	2.56727e-06
K01627	1.87132e-07	2.55295e-07	5.93007e-07	2.9027e-07	6.28608e-08	2.01515e-07	3.71649e-07	4.92642e-08	5.07319e-08	1.56475e-07	2.38797e-07	4.89597e-08	4.13406e-08	5.73392e-08	5.08059e-08	5.67765e-08	2.22186e-07	0	5.1511e-08	4.57832e-07	1.45402e-07	0	1.85549e-07	0
K01629	1.07601e-06	1.17436e-06	1.61729e-06	1.1248e-06	1.63438e-06	1.34343e-06	1.04526e-06	1.28087e-06	7.60978e-07	1.14748e-06	1.64173e-06	1.02815e-06	5.37428e-07	1.03211e-06	9.65312e-07	1.07875e-06	7.55433e-07	1.12012e-06	9.27197e-07	7.32531e-07	1.64789e-06	3.56278e-07	1.48439e-06	1.3512e-07
K02132	4.67829e-08	2.04236e-07	1.61729e-07	1.08851e-07	1.88582e-07	2.01515e-07	6.96842e-08	9.85283e-08	1.86017e-07	2.08634e-07	1.19398e-07	9.79195e-08	1.24022e-07	5.73392e-08	0	1.13553e-07	1.77749e-07	4.30814e-08	0	0	4.36207e-07	2.67208e-07	1.85549e-07	2.0268e-07
K03530	1.88535e-05	1.36327e-05	1.68198e-05	1.33887e-05	1.87954e-05	2.83464e-05	1.89077e-05	1.65035e-05	1.55409e-05	1.36655e-05	1.97007e-05	1.04284e-05	1.30636e-05	1.68577e-05	1.03136e-05	1.28883e-05	1.47087e-05	1.63709e-05	9.52953e-06	1.91831e-05	2.21981e-05	7.17009e-06	2.64097e-05	5.87771e-06
K03531	3.43854e-05	5.98922e-05	5.15377e-05	3.59572e-05	4.84028e-05	5.14534e-05	3.33787e-05	4.18253e-05	7.66051e-05	4.08922e-05	4.03865e-05	5.00368e-05	2.95999e-05	2.88416e-05	2.18465e-05	2.09505e-05	3.73717e-05	2.92092e-05	2.41586e-05	2.35325e-05	6.12144e-05	2.56075e-05	4.10681e-05	2.51998e-05
K03536	1.16957e-06	1.48071e-06	2.04857e-06	1.37878e-06	1.25722e-06	0	1.97439e-06	1.9213e-06	1.01464e-06	2.45144e-06	1.79098e-06	5.87517e-07	7.85472e-07	1.03211e-06	1.7274e-06	2.27106e-07	6.22121e-07	1.12012e-06	1.69986e-06	2.47229e-06	5.47682e-06	1.33604e-06	1.42254e-06	0
K03534	0	1.02118e-07	5.39097e-08	0	0	2.01515e-07	0	0	1.69106e-08	0	0	0	0	0	0	0	4.44372e-08	0	5.1511e-08	4.57832e-08	0	0	1.23699e-07	0
K02824	1.3567e-06	1.88918e-06	1.72511e-06	1.5602e-06	2.01154e-06	2.88838e-06	1.46337e-06	1.47793e-06	1.99545e-06	6.25901e-07	1.85068e-06	1.32191e-06	1.69497e-06	1.83485e-06	1.98143e-06	1.24908e-06	1.19981e-06	1.03395e-06	1.49382e-06	7.78314e-07	2.18103e-06	8.01625e-07	1.42254e-06	1.08096e-06
[truncated: 56 more rows]

## Sheet: Table S3B
Table S3B. Relative abundance of identified KOs in mice.
[truncated: 4,134 more rows]

## Sheet: Table S3C
Table S3C. Differential KOs between mastitis and healthy cows.
[truncated: 270 more rows]

[truncated: 5 more sheets: Table S3D, Table S3E, Table S3F, Table S3G, Table S3H]
