# Supplementary material for: Cow-to-mouse fecal transplantations suggest intestinal microbiome as one cause of mastitis
Source: Microbiome. 2018 Nov 8;6:200. doi: 10.1186/s40168-018-0578-1 (PMC6225715; doi:10.1186/s40168-018-0578-1)
Supplement: Supplementary file 4 — Table S4. A. Spearman coefficients between differential OTUs and KOs in cows. B. Spearman coefficients between differential OTUs and KOs in mice. (XLSX 51 kb) [file 40168_2018_578_MOESM4_ESM.xlsx]

## Sheet: Table S4A
Table S4A. Spearman coefficients between differential OTUs and KOs in cows.
Element A	Element B	R value	Adjusted P value
Firmicutes_Clostridia_Clostridiales_Ruminococcaceae_Ruminococcaceae_Group_Unclassified_otu_4416952	Firmicutes_Clostridia_Clostridiales_Lachnospiraceae_Roseburia_Unclassified_otu_4090254	-0.751149	0.00022038
Firmicutes_Clostridia_Clostridiales_Lachnospiraceae_Lachnospiraceae_Group_Unclassified_otu_4456605	K01596	-0.682789	0.00274976
Firmicutes_Clostridia_Clostridiales_Ruminococcaceae_Ruminococcaceae_Group_Unclassified_otu_4369576	K19002	-0.679599	0.00251671
Firmicutes_Clostridia_Clostridiales_Lachnospiraceae_Dorea_Unclassified_otu_318446	K00627	-0.674223	0.00693881
Firmicutes_Clostridia_Clostridiales_Lachnospiraceae_Pseudobutyrivibrio_Unclassified_otu_531539	K02884	-0.670688	0.00236501
Firmicutes_Clostridia_Clostridiales_Ruminococcaceae_Eubacterium_Unclassified_otu_4478647	Firmicutes_Clostridia_Clostridiales_Lachnospiraceae_Roseburia_Unclassified_otu_4090254	-0.66736	0.00555531
Firmicutes_Clostridia_Clostridiales_Ruminococcaceae_Eubacterium_Unclassified_otu_4478647	K14170	-0.663573	0.00462203
Firmicutes_Clostridia_Clostridiales_Ruminococcaceae_Ruminococcaceae_Group_Unclassified_otu_664795	Firmicutes_Clostridia_Clostridiales_Lachnospiraceae_Lachnospiraceae_Group_Unclassified_otu_529905	-0.658848	0.0117605
Firmicutes_Clostridia_Clostridiales_Lachnospiraceae_Lachnospiraceae_Group_Unclassified_otu_529905	K00161	-0.657614	0.00287723
Firmicutes_Clostridia_Clostridiales_Lachnospiraceae_Pseudobutyrivibrio_Unclassified_otu_531539	K03856	-0.654492	0.00348949
Firmicutes_Clostridia_Clostridiales_Ruminococcaceae_Ruminococcaceae_Group_Unclassified_otu_664795	Firmicutes_Clostridia_Clostridiales_Lachnospiraceae_Lachnospiraceae_Group_Unclassified_otu_4456605	-0.654207	0.03513
Firmicutes_Clostridia_Clostridiales_Lachnospiraceae_Dorea_Unclassified_otu_320430	K00198	-0.650424	0.0102569
Firmicutes_Clostridia_Clostridiales_Lachnospiraceae_Pseudobutyrivibrio_Unclassified_otu_531539	K00868	-0.648121	0.00537132
Firmicutes_Clostridia_Clostridiales_Lachnospiraceae_Pseudobutyrivibrio_Unclassified_otu_531539	K02909	-0.646754	0.00297268
Firmicutes_Clostridia_Clostridiales_Lachnospiraceae_Lachnospiraceae_Group_Unclassified_otu_4456605	Firmicutes_Clostridia_Clostridiales_Ruminococcaceae_Ruminococcaceae_Group_Unclassified_otu_306046	-0.645153	0.0207602
Firmicutes_Clostridia_Clostridiales_Lachnospiraceae_Lachnospiraceae_Group_Unclassified_otu_529905	K00162	-0.644956	0.00602853
Firmicutes_Clostridia_Clostridiales_Lachnospiraceae_Pseudobutyrivibrio_Unclassified_otu_531539	K02959	-0.643573	0.00465219
Firmicutes_Clostridia_Clostridiales_Lachnospiraceae_Roseburia_Unclassified_otu_4090254	Firmicutes_Clostridia_Clostridiales_Ruminococcaceae_Eubacterium_Unclassified_otu_318063	-0.643294	0.00320144
Firmicutes_Clostridia_Clostridiales_Ruminococcaceae_Ruminococcaceae_Group_Unclassified_otu_337772	K19002	-0.640952	0.0239383
Firmicutes_Clostridia_Clostridiales_Lachnospiraceae_Lachnospiraceae_Group_Unclassified_otu_4456605	Firmicutes_Clostridia_Clostridiales_Ruminococcaceae_Ruminococcaceae_Group_Unclassified_otu_4369576	-0.639777	0.0240689
Firmicutes_Clostridia_Clostridiales_Lachnospiraceae_Pseudobutyrivibrio_Unclassified_otu_531539	K00175	-0.63733	0.0071982
Firmicutes_Clostridia_Clostridiales_Lachnospiraceae_Dorea_Unclassified_otu_320430	K01960	-0.635196	0.00469965
Firmicutes_Clostridia_Clostridiales_Lachnospiraceae_Lachnospiraceae_Group_Unclassified_otu_529905	Firmicutes_Clostridia_Clostridiales_Ruminococcaceae_Ruminococcaceae_Group_Unclassified_otu_343266	-0.633791	0.0188301
Firmicutes_Clostridia_Clostridiales_Lachnospiraceae_Dorea_Unclassified_otu_320430	K03738	-0.633193	0.0108809
Bacteroidetes_Bacteroidia_Bacteroidales_Bacteroidaceae_5_7N15_Unclassified_otu_566930	K01139	-0.632467	0.0156338
Firmicutes_Clostridia_Clostridiales_Lachnospiraceae_Lachnospiraceae_Group_Unclassified_otu_529905	Firmicutes_Clostridia_Clostridiales_Ruminococcaceae_Oscillospira_Unclassified_otu_349204	-0.631835	0.00743714
Firmicutes_Clostridia_Clostridiales_Lachnospiraceae_Pseudobutyrivibrio_Unclassified_otu_531539	K01847	-0.631411	0.0049316
Firmicutes_Clostridia_Clostridiales_Lachnospiraceae_Pseudobutyrivibrio_Unclassified_otu_531539	K01966	-0.630734	0.013269
Firmicutes_Clostridia_Clostridiales_Lachnospiraceae_Pseudobutyrivibrio_Unclassified_otu_531539	K02117	-0.628535	0.00443423
Firmicutes_Clostridia_Clostridiales_Lachnospiraceae_Pseudobutyrivibrio_Unclassified_otu_531539	K00793	-0.626842	0.00555996
Firmicutes_Clostridia_Clostridiales_Lachnospiraceae_Pseudobutyrivibrio_Unclassified_otu_531539	K02956	-0.625646	0.0110939
Firmicutes_Clostridia_Clostridiales_Lachnospiraceae_Lachnospiraceae_Group_Unclassified_otu_4456605	Firmicutes_Clostridia_Clostridiales_Ruminococcaceae_Ruminococcaceae_Group_Unclassified_otu_337772	-0.625634	0.0343398
Firmicutes_Clostridia_Clostridiales_Lachnospiraceae_Dorea_Unclassified_otu_320430	K00193	-0.625471	0.00808186
Firmicutes_Clostridia_Clostridiales_Lachnospiraceae_Pseudobutyrivibrio_Unclassified_otu_531539	K01006	-0.625244	0.00558766
Firmicutes_Clostridia_Clostridiales_Ruminococcaceae_Ruminococcaceae_Group_Unclassified_otu_337772	K12308	-0.624941	0.030862
Firmicutes_Clostridia_Clostridiales_Lachnospiraceae_Pseudobutyrivibrio_Unclassified_otu_531539	K03737	-0.622892	0.00862999
Firmicutes_Clostridia_Clostridiales_Ruminococcaceae_Ruminococcaceae_Group_Unclassified_otu_4369576	K01791	-0.622614	0.0336532
Firmicutes_Clostridia_Clostridiales_Lachnospiraceae_Pseudobutyrivibrio_Unclassified_otu_531539	K02968	-0.622301	0.00817914
Firmicutes_Clostridia_Clostridiales_Lachnospiraceae_Roseburia_Unclassified_otu_4090254	K01818	-0.620769	0.0232167
Firmicutes_Clostridia_Clostridiales_Lachnospiraceae_Pseudobutyrivibrio_Unclassified_otu_531539	K00239	-0.620115	0.0107344
Firmicutes_Clostridia_Clostridiales_Lachnospiraceae_Pseudobutyrivibrio_Unclassified_otu_531539	K02118	-0.62003	0.00501013
Firmicutes_Clostridia_Clostridiales_Lachnospiraceae_Pseudobutyrivibrio_Unclassified_otu_531539	K00134	-0.619547	0.00863383
Firmicutes_Clostridia_Clostridiales_Lachnospiraceae_Pseudobutyrivibrio_Unclassified_otu_531539	K02994	-0.617698	0.0088727
Firmicutes_Clostridia_Clostridiales_Ruminococcaceae_Ruminococcaceae_Group_Unclassified_otu_306046	K19002	-0.617256	0.0165572
Firmicutes_Clostridia_Clostridiales_Ruminococcaceae_Oscillospira_Unclassified_otu_349204	K01791	-0.617118	0.0386282
Firmicutes_Clostridia_Clostridiales_Lachnospiraceae_Pseudobutyrivibrio_Unclassified_otu_531539	K02963	-0.613478	0.00691287
Firmicutes_Clostridia_Clostridiales_Lachnospiraceae_Lachnospiraceae_Group_Unclassified_otu_4456605	K01818	-0.612804	0.0365549
Firmicutes_Clostridia_Clostridiales_Ruminococcaceae_Oscillospira_Unclassified_otu_349204	K14170	-0.612599	0.0103051
Firmicutes_Clostridia_Clostridiales_Lachnospiraceae_Lachnospiraceae_Group_Unclassified_otu_314304	K03856	-0.611889	0.00981269
Firmicutes_Clostridia_Clostridiales_Lachnospiraceae_Pseudobutyrivibrio_Unclassified_otu_531539	K00024	-0.610677	0.0111009
Firmicutes_Clostridia_Clostridiales_Lachnospiraceae_Pseudobutyrivibrio_Unclassified_otu_531539	K02990	-0.610594	0.0122002
Firmicutes_Clostridia_Clostridiales_Lachnospiraceae_Pseudobutyrivibrio_Unclassified_otu_531539	K00927	-0.610418	0.00971261
Firmicutes_Clostridia_Clostridiales_Lachnospiraceae_Dorea_Unclassified_otu_320430	K02970	-0.610344	0.0190622
Firmicutes_Clostridia_Clostridiales_Lachnospiraceae_Pseudobutyrivibrio_Unclassified_otu_531539	K01868	-0.610175	0.00884807
Firmicutes_Clostridia_Clostridiales_Lachnospiraceae_Pseudobutyrivibrio_Unclassified_otu_531539	K02906	-0.609155	0.0122142
Firmicutes_Clostridia_Clostridiales_Lachnospiraceae_Pseudobutyrivibrio_Unclassified_otu_531539	K01893	-0.609096	0.014603
Firmicutes_Clostridia_Clostridiales_Lachnospiraceae_Pseudobutyrivibrio_Unclassified_otu_531539	K01270	-0.607718	0.0159227
Firmicutes_Clostridia_Clostridiales_Lachnospiraceae_Roseburia_Unclassified_otu_4090254	K01787	-0.607621	0.0335498
Firmicutes_Clostridia_Clostridiales_Lachnospiraceae_Pseudobutyrivibrio_Unclassified_otu_531539	K15635	-0.607585	0.00615582
Firmicutes_Clostridia_Clostridiales_Lachnospiraceae_Dorea_Unclassified_otu_320430	K00197	-0.606871	0.0255154
Firmicutes_Clostridia_Clostridiales_Lachnospiraceae_Pseudobutyrivibrio_Unclassified_otu_531539	K08289	-0.606206	0.00762665
Firmicutes_Clostridia_Clostridiales_Lachnospiraceae_Pseudobutyrivibrio_Unclassified_otu_531539	K02887	-0.604928	0.020075
Firmicutes_Clostridia_Clostridiales_Lachnospiraceae_Pseudobutyrivibrio_Unclassified_otu_531539	K02996	-0.604855	0.0120613
Firmicutes_Clostridia_Clostridiales_Lachnospiraceae_Pseudobutyrivibrio_Unclassified_otu_531539	K02935	-0.604437	0.0149599
Firmicutes_Clostridia_Clostridiales_Lachnospiraceae_Pseudobutyrivibrio_Unclassified_otu_531539	K01872	-0.604094	0.0150144
Firmicutes_Clostridia_Clostridiales_Lachnospiraceae_Pseudobutyrivibrio_Unclassified_otu_531539	K00615	-0.603724	0.017851
Firmicutes_Clostridia_Clostridiales_Lachnospiraceae_Pseudobutyrivibrio_Unclassified_otu_531539	K00962	-0.603674	0.0149076
Firmicutes_Clostridia_Clostridiales_Lachnospiraceae_Pseudobutyrivibrio_Unclassified_otu_531539	K00639	-0.602915	0.0088151
Firmicutes_Clostridia_Clostridiales_Lachnospiraceae_Dorea_Unclassified_otu_320430	K00288	-0.602348	0.0372038
Firmicutes_Clostridia_Clostridiales_Lachnospiraceae_Pseudobutyrivibrio_Unclassified_otu_531539	K01866	-0.602254	0.0155054
Firmicutes_Clostridia_Clostridiales_Lachnospiraceae_Pseudobutyrivibrio_Unclassified_otu_531539	K02878	-0.60211	0.00843897
Firmicutes_Clostridia_Clostridiales_Ruminococcaceae_Oscillospira_Unclassified_otu_349204	K00763	-0.600854	0.00633012
Firmicutes_Clostridia_Clostridiales_Ruminococcaceae_Oscillospira_Unclassified_otu_349204	K19002	-0.600508	0.0332475
Firmicutes_Clostridia_Clostridiales_Ruminococcaceae_Ruminococcaceae_Group_Unclassified_otu_306046	K02954	0.600856	0.00383887
Firmicutes_Clostridia_Clostridiales_Ruminococcaceae_Ruminococcaceae_Group_Unclassified_otu_664795	K01876	0.600882	0.0215951
Firmicutes_Clostridia_Clostridiales_Ruminococcaceae_Ruminococcaceae_Group_Unclassified_otu_664795	K00288	0.60145	0.0374947
Firmicutes_Clostridia_Clostridiales_Ruminococcaceae_Eubacterium_Unclassified_otu_318063	K01624	0.60198	0.0118911
Firmicutes_Clostridia_Clostridiales_Ruminococcaceae_Ruminococcaceae_Group_Unclassified_otu_4369576	K01847	0.602428	0.0201288
Firmicutes_Clostridia_Clostridiales_Ruminococcaceae_Ruminococcaceae_Group_Unclassified_otu_343266	K02968	0.602488	0.026276
Firmicutes_Clostridia_Clostridiales_Ruminococcaceae_Eubacterium_Unclassified_otu_318063	K02963	0.602671	0.0128355
Firmicutes_Clostridia_Clostridiales_Ruminococcaceae_Eubacterium_Unclassified_otu_318063	K02990	0.602875	0.0141685
Firmicutes_Clostridia_Clostridiales_Ruminococcaceae_Eubacterium_Unclassified_otu_4478647	Firmicutes_Clostridia_Clostridiales_Ruminococcaceae_Ruminococcaceae_Group_Unclassified_otu_4369576	0.602995	0.00735882
Firmicutes_Clostridia_Clostridiales_Ruminococcaceae_Ruminococcaceae_Group_Unclassified_otu_306046	K02888	0.603234	0.00494065
Firmicutes_Clostridia_Clostridiales_Ruminococcaceae_Ruminococcaceae_Group_Unclassified_otu_664795	K02124	0.603553	0.0215074
Firmicutes_Clostridia_Clostridiales_Ruminococcaceae_Ruminococcaceae_Group_Unclassified_otu_664795	K00527	0.604047	0.0181548
Firmicutes_Clostridia_Clostridiales_Ruminococcaceae_Ruminococcaceae_Group_Unclassified_otu_664795	K02968	0.604537	0.0221651
Firmicutes_Clostridia_Clostridiales_Ruminococcaceae_Ruminococcaceae_Group_Unclassified_otu_4369576	K02950	0.604584	0.0246496
Firmicutes_Clostridia_Clostridiales_Ruminococcaceae_Eubacterium_Unclassified_otu_318063	K00762	0.605302	0.0088696
Firmicutes_Clostridia_Clostridiales_Ruminococcaceae_Ruminococcaceae_Group_Unclassified_otu_664795	K00794	0.605822	0.0282346
Firmicutes_Clostridia_Clostridiales_Ruminococcaceae_Ruminococcaceae_Group_Unclassified_otu_4369576	K02888	0.605993	0.0209741
Firmicutes_Clostridia_Clostridiales_Lachnospiraceae_Lachnospiraceae_Group_Unclassified_otu_529905	K06223	0.606251	0.0177928
Firmicutes_Clostridia_Clostridiales_Ruminococcaceae_Ruminococcaceae_Group_Unclassified_otu_4435305	K00162	0.606354	0.0091811
Firmicutes_Clostridia_Clostridiales_Ruminococcaceae_Ruminococcaceae_Group_Unclassified_otu_343266	K00241	0.606409	0.0137602
Firmicutes_Clostridia_Clostridiales_Ruminococcaceae_Ruminococcaceae_Group_Unclassified_otu_4369576	K02963	0.606411	0.0163779
Firmicutes_Clostridia_Clostridiales_Ruminococcaceae_Ruminococcaceae_Group_Unclassified_otu_4369576	K02945	0.606727	0.0173246
Firmicutes_Clostridia_Clostridiales_Ruminococcaceae_Ruminococcaceae_Group_Unclassified_otu_664795	K00656	0.60696	0.0173679
Firmicutes_Clostridia_Clostridiales_Ruminococcaceae_Ruminococcaceae_Group_Unclassified_otu_4369576	K01880	0.607349	0.0120879
Firmicutes_Clostridia_Clostridiales_Ruminococcaceae_Ruminococcaceae_Group_Unclassified_otu_343266	K02823	0.607369	0.0115232
Firmicutes_Clostridia_Clostridiales_Ruminococcaceae_Eubacterium_Unclassified_otu_318063	K00962	0.607422	0.0169667
Firmicutes_Clostridia_Clostridiales_Ruminococcaceae_Ruminococcaceae_Group_Unclassified_otu_306046	K02886	0.607981	0.00170853
Firmicutes_Clostridia_Clostridiales_Ruminococcaceae_Ruminococcaceae_Group_Unclassified_otu_4369576	K02935	0.608355	0.0179085
Firmicutes_Clostridia_Clostridiales_Ruminococcaceae_Ruminococcaceae_Group_Unclassified_otu_4416952	K01006	0.608448	0.00345256
Firmicutes_Clostridia_Clostridiales_Ruminococcaceae_Ruminococcaceae_Group_Unclassified_otu_664795	K01872	0.608863	0.0170452
Firmicutes_Clostridia_Clostridiales_Ruminococcaceae_Ruminococcaceae_Group_Unclassified_otu_664795	K02876	0.609018	0.00708691
Firmicutes_Clostridia_Clostridiales_Ruminococcaceae_Eubacterium_Unclassified_otu_4478647	K02935	0.609071	0.0425983
Firmicutes_Clostridia_Clostridiales_Ruminococcaceae_Ruminococcaceae_Group_Unclassified_otu_306046	K02867	0.609458	0.00347203
Firmicutes_Clostridia_Clostridiales_Ruminococcaceae_Ruminococcaceae_Group_Unclassified_otu_4416952	Firmicutes_Clostridia_Clostridiales_Ruminococcaceae_Ruminococcaceae_Group_Unclassified_otu_343266	0.609775	0.00830558
Firmicutes_Clostridia_Clostridiales_Ruminococcaceae_Ruminococcaceae_Group_Unclassified_otu_306046	K02899	0.609949	0.000829216
Firmicutes_Clostridia_Clostridiales_Lachnospiraceae_Dorea_Unclassified_otu_1105552	K03736	0.610549	0.0132531
Firmicutes_Clostridia_Clostridiales_Ruminococcaceae_Ruminococcaceae_Group_Unclassified_otu_4369576	K02867	0.610862	0.0163472
Firmicutes_Clostridia_Clostridiales_Ruminococcaceae_Ruminococcaceae_Group_Unclassified_otu_664795	K02879	0.610872	0.00599494
Firmicutes_Clostridia_Clostridiales_Ruminococcaceae_Oscillospira_Unclassified_otu_349204	K01006	0.611422	0.0125127
Firmicutes_Clostridia_Clostridiales_Ruminococcaceae_Ruminococcaceae_Group_Unclassified_otu_343266	K01952	0.61144	0.0207937
Firmicutes_Clostridia_Clostridiales_Ruminococcaceae_Ruminococcaceae_Group_Unclassified_otu_4369576	K00925	0.611459	0.0188183
Firmicutes_Clostridia_Clostridiales_Ruminococcaceae_Ruminococcaceae_Group_Unclassified_otu_343266	K04567	0.611579	0.0322832
Firmicutes_Clostridia_Clostridiales_Ruminococcaceae_Ruminococcaceae_Group_Unclassified_otu_664795	K01952	0.611717	0.0101503
Firmicutes_Clostridia_Clostridiales_Ruminococcaceae_Eubacterium_Unclassified_otu_318063	K02952	0.61186	0.00951426
Firmicutes_Clostridia_Clostridiales_Lachnospiraceae_Dorea_Unclassified_otu_1105552	K01689	0.612043	0.0290448
Firmicutes_Clostridia_Clostridiales_Ruminococcaceae_Ruminococcaceae_Group_Unclassified_otu_4369576	K02892	0.612285	0.00979919
Firmicutes_Clostridia_Clostridiales_Ruminococcaceae_Eubacterium_Unclassified_otu_318063	K02982	0.612285	0.0137071
Firmicutes_Clostridia_Clostridiales_Ruminococcaceae_Ruminococcaceae_Group_Unclassified_otu_664795	Firmicutes_Clostridia_Clostridiales_Ruminococcaceae_Ruminococcaceae_Group_Unclassified_otu_4416952	0.612523	0.0485371
Firmicutes_Clostridia_Clostridiales_Ruminococcaceae_Ruminococcaceae_Group_Unclassified_otu_664795	K02564	0.613308	0.00977904
Firmicutes_Clostridia_Clostridiales_Ruminococcaceae_Ruminococcaceae_Group_Unclassified_otu_343266	K02120	0.613882	0.0190634
Firmicutes_Clostridia_Clostridiales_Ruminococcaceae_Ruminococcaceae_Group_Unclassified_otu_343266	K00278	0.614032	0.00837105
Firmicutes_Clostridia_Clostridiales_Lachnospiraceae_Lachnospiraceae_Group_Unclassified_otu_529905	Firmicutes_Clostridia_Clostridiales_Lachnospiraceae_Roseburia_Unclassified_otu_522107	0.614258	0.010328
Firmicutes_Clostridia_Clostridiales_Ruminococcaceae_Ruminococcaceae_Group_Unclassified_otu_664795	K01803	0.614259	0.0106322
Firmicutes_Clostridia_Clostridiales_Ruminococcaceae_Ruminococcaceae_Group_Unclassified_otu_343266	K01955	0.614267	0.0435815
Firmicutes_Clostridia_Clostridiales_Ruminococcaceae_Ruminococcaceae_Group_Unclassified_otu_337772	K00134	0.614346	0.0280082
Firmicutes_Clostridia_Clostridiales_Ruminococcaceae_Ruminococcaceae_Group_Unclassified_otu_664795	K03076	0.61479	0.0103216
Firmicutes_Clostridia_Clostridiales_Ruminococcaceae_Ruminococcaceae_Group_Unclassified_otu_4369576	K01868	0.615534	0.0089539
Firmicutes_Clostridia_Clostridiales_Ruminococcaceae_Eubacterium_Unclassified_otu_318063	K02867	0.615601	0.00929468
Firmicutes_Clostridia_Clostridiales_Ruminococcaceae_Ruminococcaceae_Group_Unclassified_otu_4416952	K02994	0.615621	0.0045413
Firmicutes_Clostridia_Clostridiales_Ruminococcaceae_Ruminococcaceae_Group_Unclassified_otu_664795	K00615	0.616295	0.00905571
Firmicutes_Clostridia_Clostridiales_Ruminococcaceae_Eubacterium_Unclassified_otu_318063	K02986	0.61717	0.00812831
Firmicutes_Clostridia_Clostridiales_Ruminococcaceae_Ruminococcaceae_Group_Unclassified_otu_306046	K02967	0.617228	0.00249034
Firmicutes_Clostridia_Clostridiales_Ruminococcaceae_Eubacterium_Unclassified_otu_4478647	K02988	0.61723	0.0449812
Firmicutes_Clostridia_Clostridiales_Ruminococcaceae_Ruminococcaceae_Group_Unclassified_otu_306046	K02906	0.617306	0.00186922
Firmicutes_Clostridia_Clostridiales_Ruminococcaceae_Ruminococcaceae_Group_Unclassified_otu_306046	K02887	0.618015	0.000603594
Firmicutes_Clostridia_Clostridiales_Ruminococcaceae_Ruminococcaceae_Group_Unclassified_otu_343266	K03856	0.618045	0.0246496
Firmicutes_Clostridia_Clostridiales_Ruminococcaceae_Ruminococcaceae_Group_Unclassified_otu_4369576	K02996	0.619134	0.00887085
Firmicutes_Clostridia_Clostridiales_Ruminococcaceae_Ruminococcaceae_Group_Unclassified_otu_664795	K01881	0.619258	0.00959507
Firmicutes_Clostridia_Clostridiales_Ruminococcaceae_Oscillospira_Unclassified_otu_349204	Firmicutes_Clostridia_Clostridiales_Ruminococcaceae_Eubacterium_Unclassified_otu_318063	0.619525	0.00446711
Firmicutes_Clostridia_Clostridiales_Ruminococcaceae_Ruminococcaceae_Group_Unclassified_otu_4416952	Firmicutes_Clostridia_Clostridiales_Ruminococcaceae_Oscillospira_Unclassified_otu_349204	0.619635	0.0052541
Firmicutes_Clostridia_Clostridiales_Ruminococcaceae_Eubacterium_Unclassified_otu_318063	K00197	0.620462	0.049139
Firmicutes_Clostridia_Clostridiales_Ruminococcaceae_Ruminococcaceae_Group_Unclassified_otu_664795	K02871	0.620557	0.00803484
Firmicutes_Clostridia_Clostridiales_Ruminococcaceae_Ruminococcaceae_Group_Unclassified_otu_343266	K02939	0.621099	0.015968
Firmicutes_Clostridia_Clostridiales_Ruminococcaceae_Eubacterium_Unclassified_otu_4478647	K02887	0.622289	0.0448283
Firmicutes_Clostridia_Clostridiales_Ruminococcaceae_Ruminococcaceae_Group_Unclassified_otu_343266	K00615	0.622412	0.0245191
Firmicutes_Clostridia_Clostridiales_Ruminococcaceae_Eubacterium_Unclassified_otu_318063	K00895	0.622506	0.00885778
Firmicutes_Clostridia_Clostridiales_Ruminococcaceae_Eubacterium_Unclassified_otu_4478647	K02994	0.622635	0.0391262
Firmicutes_Clostridia_Clostridiales_Ruminococcaceae_Eubacterium_Unclassified_otu_318063	K02892	0.623143	0.00844487
Firmicutes_Clostridia_Clostridiales_Ruminococcaceae_Ruminococcaceae_Group_Unclassified_otu_4369576	K02948	0.623565	0.0130043
Firmicutes_Clostridia_Clostridiales_Ruminococcaceae_Eubacterium_Unclassified_otu_318063	K01895	0.623766	0.0375582
Firmicutes_Clostridia_Clostridiales_Ruminococcaceae_Ruminococcaceae_Group_Unclassified_otu_343266	K01881	0.623898	0.0165948
Firmicutes_Clostridia_Clostridiales_Ruminococcaceae_Eubacterium_Unclassified_otu_4478647	K01139	0.624417	0.0267478
Firmicutes_Clostridia_Clostridiales_Ruminococcaceae_Ruminococcaceae_Group_Unclassified_otu_4369576	K02982	0.625591	0.00971406
Firmicutes_Clostridia_Clostridiales_Ruminococcaceae_Ruminococcaceae_Group_Unclassified_otu_664795	K03075	0.626287	0.0130038
Firmicutes_Clostridia_Clostridiales_Ruminococcaceae_Ruminococcaceae_Group_Unclassified_otu_4369576	K01596	0.626638	0.0192088
Firmicutes_Clostridia_Clostridiales_Ruminococcaceae_Ruminococcaceae_Group_Unclassified_otu_664795	K04567	0.62672	0.00817672
Firmicutes_Clostridia_Clostridiales_Ruminococcaceae_Ruminococcaceae_Group_Unclassified_otu_343266	K02913	0.626937	0.0145317
Firmicutes_Clostridia_Clostridiales_Ruminococcaceae_Eubacterium_Unclassified_otu_4449894	Firmicutes_Clostridia_Clostridiales_Ruminococcaceae_Eubacterium_Unclassified_otu_288847	0.627493	0.0146361
Firmicutes_Clostridia_Clostridiales_Ruminococcaceae_Ruminococcaceae_Group_Unclassified_otu_4369576	K00441	0.627505	0.00610515
Firmicutes_Clostridia_Clostridiales_Ruminococcaceae_Eubacterium_Unclassified_otu_318063	K02906	0.627525	0.00409105
Firmicutes_Clostridia_Clostridiales_Ruminococcaceae_Ruminococcaceae_Group_Unclassified_otu_343266	K01966	0.627611	0.0138174
Firmicutes_Clostridia_Clostridiales_Ruminococcaceae_Eubacterium_Unclassified_otu_318063	K02992	0.627722	0.014947
Firmicutes_Clostridia_Clostridiales_Ruminococcaceae_Ruminococcaceae_Group_Unclassified_otu_343266	K00602	0.628304	0.0124105
Firmicutes_Clostridia_Clostridiales_Ruminococcaceae_Ruminococcaceae_Group_Unclassified_otu_343266	K00100	0.628466	0.00646818
Firmicutes_Clostridia_Clostridiales_Ruminococcaceae_Eubacterium_Unclassified_otu_4478647	K02967	0.628608	0.0316443
Firmicutes_Clostridia_Clostridiales_Ruminococcaceae_Eubacterium_Unclassified_otu_318063	K02994	0.628795	0.00761555
Firmicutes_Clostridia_Clostridiales_Ruminococcaceae_Eubacterium_Unclassified_otu_4478647	K01491	0.628835	0.0494868
Firmicutes_Clostridia_Clostridiales_Ruminococcaceae_Eubacterium_Unclassified_otu_318063	K02916	0.628949	0.0166613
Firmicutes_Clostridia_Clostridiales_Ruminococcaceae_Ruminococcaceae_Group_Unclassified_otu_664795	K03517	0.629347	0.0147913
Firmicutes_Clostridia_Clostridiales_Ruminococcaceae_Ruminococcaceae_Group_Unclassified_otu_664795	K02907	0.62948	0.00303072
Firmicutes_Clostridia_Clostridiales_Ruminococcaceae_Ruminococcaceae_Group_Unclassified_otu_4369576	K05587	0.62956	0.0164906
Firmicutes_Clostridia_Clostridiales_Ruminococcaceae_Ruminococcaceae_Group_Unclassified_otu_664795	K02939	0.629717	0.00585862
Firmicutes_Clostridia_Clostridiales_Ruminococcaceae_Ruminococcaceae_Group_Unclassified_otu_4369576	K00962	0.630435	0.0109211
Firmicutes_Clostridia_Clostridiales_Ruminococcaceae_Ruminococcaceae_Group_Unclassified_otu_343266	K02124	0.630756	0.0281691
Firmicutes_Clostridia_Clostridiales_Lachnospiraceae_Roseburia_Unclassified_otu_4090254	K09698	0.631459	0.0199653
Firmicutes_Clostridia_Clostridiales_Ruminococcaceae_Eubacterium_Unclassified_otu_318063	K01868	0.631916	0.00629263
Firmicutes_Clostridia_Clostridiales_Ruminococcaceae_Ruminococcaceae_Group_Unclassified_otu_343266	K00441	0.631984	0.00312099
Firmicutes_Clostridia_Clostridiales_Ruminococcaceae_Ruminococcaceae_Group_Unclassified_otu_4369576	K02956	0.632147	0.0160827
Firmicutes_Clostridia_Clostridiales_Ruminococcaceae_Eubacterium_Unclassified_otu_4478647	K02950	0.632659	0.0425407
Firmicutes_Clostridia_Clostridiales_Ruminococcaceae_Ruminococcaceae_Group_Unclassified_otu_664795	K02913	0.632819	0.0103737
Firmicutes_Clostridia_Clostridiales_Ruminococcaceae_Ruminococcaceae_Group_Unclassified_otu_4435305	Firmicutes_Clostridia_Clostridiales_Ruminococcaceae_Ruminococcaceae_Group_Unclassified_otu_4369576	0.632892	0.0490864
Firmicutes_Clostridia_Clostridiales_Ruminococcaceae_Ruminococcaceae_Group_Unclassified_otu_664795	K02959	0.633016	0.00562988
Firmicutes_Clostridia_Clostridiales_Ruminococcaceae_Eubacterium_Unclassified_otu_318063	K02961	0.633761	0.00709867
Firmicutes_Clostridia_Clostridiales_Ruminococcaceae_Ruminococcaceae_Group_Unclassified_otu_4369576	K02887	0.634352	0.00885312
Firmicutes_Clostridia_Clostridiales_Ruminococcaceae_Eubacterium_Unclassified_otu_4478647	K01610	0.634466	0.0341779
Firmicutes_Clostridia_Clostridiales_Ruminococcaceae_Ruminococcaceae_Group_Unclassified_otu_664795	K00895	0.634888	0.00673997
Firmicutes_Clostridia_Clostridiales_Ruminococcaceae_Ruminococcaceae_Group_Unclassified_otu_343266	K03040	0.63502	0.00823573
Firmicutes_Clostridia_Clostridiales_Ruminococcaceae_Eubacterium_Unclassified_otu_318063	K01880	0.635166	0.011373
Firmicutes_Clostridia_Clostridiales_Ruminococcaceae_Ruminococcaceae_Group_Unclassified_otu_306046	K03737	0.635333	0.000745698
Firmicutes_Clostridia_Clostridiales_Ruminococcaceae_Ruminococcaceae_Group_Unclassified_otu_306046	K01610	0.635372	0.00104904
Firmicutes_Clostridia_Clostridiales_Ruminococcaceae_Eubacterium_Unclassified_otu_4478647	K01818	0.635375	0.0153501
Firmicutes_Clostridia_Clostridiales_Ruminococcaceae_Ruminococcaceae_Group_Unclassified_otu_343266	K03074	0.635809	0.0124672
Firmicutes_Clostridia_Clostridiales_Ruminococcaceae_Ruminococcaceae_Group_Unclassified_otu_343266	K02897	0.636136	0.0104583
Firmicutes_Clostridia_Clostridiales_Ruminococcaceae_Ruminococcaceae_Group_Unclassified_otu_343266	K02914	0.637376	0.0157275
Firmicutes_Clostridia_Clostridiales_Ruminococcaceae_Ruminococcaceae_Group_Unclassified_otu_343266	K08289	0.637524	0.0081222
Firmicutes_Clostridia_Clostridiales_Ruminococcaceae_Ruminococcaceae_Group_Unclassified_otu_343266	K01933	0.63776	0.0188288
Firmicutes_Clostridia_Clostridiales_Ruminococcaceae_Ruminococcaceae_Group_Unclassified_otu_343266	K00024	0.637772	0.0110462
Firmicutes_Clostridia_Clostridiales_Ruminococcaceae_Ruminococcaceae_Group_Unclassified_otu_343266	K05606	0.638166	0.00694354
Firmicutes_Clostridia_Clostridiales_Ruminococcaceae_Ruminococcaceae_Group_Unclassified_otu_664795	K15633	0.638306	0.00338753
Firmicutes_Clostridia_Clostridiales_Ruminococcaceae_Ruminococcaceae_Group_Unclassified_otu_4369576	K02990	0.638681	0.00974407
Firmicutes_Clostridia_Clostridiales_Ruminococcaceae_Eubacterium_Unclassified_otu_4478647	K02878	0.639151	0.0359261
Firmicutes_Clostridia_Clostridiales_Ruminococcaceae_Ruminococcaceae_Group_Unclassified_otu_343266	K02926	0.639223	0.0160741
Bacteroidetes_Bacteroidia_Bacteroidales_Bacteroidaceae_5_7N15_Unclassified_otu_566930	K01845	0.639324	0.0143766
Firmicutes_Clostridia_Clostridiales_Ruminococcaceae_Ruminococcaceae_Group_Unclassified_otu_664795	K07405	0.639494	0.00503321
Firmicutes_Clostridia_Clostridiales_Ruminococcaceae_Eubacterium_Unclassified_otu_318063	K03737	0.640077	0.00390891
Firmicutes_Clostridia_Clostridiales_Ruminococcaceae_Ruminococcaceae_Group_Unclassified_otu_4369576	K02961	0.640475	0.00881736
Firmicutes_Clostridia_Clostridiales_Ruminococcaceae_Ruminococcaceae_Group_Unclassified_otu_343266	K02121	0.640529	0.00615919
Firmicutes_Clostridia_Clostridiales_Ruminococcaceae_Ruminococcaceae_Group_Unclassified_otu_664795	K02911	0.640621	0.00957393
Firmicutes_Clostridia_Clostridiales_Ruminococcaceae_Ruminococcaceae_Group_Unclassified_otu_664795	K02926	0.641041	0.00512023
Firmicutes_Clostridia_Clostridiales_Ruminococcaceae_Ruminococcaceae_Group_Unclassified_otu_343266	K00868	0.641091	0.00549446
Firmicutes_Clostridia_Clostridiales_Ruminococcaceae_Eubacterium_Unclassified_otu_4478647	K02931	0.641815	0.0316989
Firmicutes_Clostridia_Clostridiales_Ruminococcaceae_Ruminococcaceae_Group_Unclassified_otu_664795	K00024	0.642394	0.00746533
Firmicutes_Clostridia_Clostridiales_Ruminococcaceae_Ruminococcaceae_Group_Unclassified_otu_664795	K01869	0.642898	0.00511569
Firmicutes_Clostridia_Clostridiales_Ruminococcaceae_Ruminococcaceae_Group_Unclassified_otu_343266	K01866	0.643395	0.015901
Firmicutes_Clostridia_Clostridiales_Ruminococcaceae_Eubacterium_Unclassified_otu_318063	K02988	0.643462	0.00660094
Firmicutes_Clostridia_Clostridiales_Ruminococcaceae_Ruminococcaceae_Group_Unclassified_otu_4416952	K01596	0.643548	0.00654264
Firmicutes_Clostridia_Clostridiales_Ruminococcaceae_Ruminococcaceae_Group_Unclassified_otu_337772	K01596	0.643809	0.00721588
Firmicutes_Clostridia_Clostridiales_Ruminococcaceae_Eubacterium_Unclassified_otu_4478647	K02892	0.643901	0.0352994
Firmicutes_Clostridia_Clostridiales_Ruminococcaceae_Ruminococcaceae_Group_Unclassified_otu_4369576	K02906	0.643989	0.00758731
Firmicutes_Clostridia_Clostridiales_Ruminococcaceae_Eubacterium_Unclassified_otu_318063	K02956	0.644017	0.00504043
Firmicutes_Clostridia_Clostridiales_Lachnospiraceae_Lachnospiraceae_Group_Unclassified_otu_529905	Firmicutes_Clostridia_Clostridiales_Lachnospiraceae_Roseburia_Unclassified_otu_4090254	0.644107	0.0207452
Firmicutes_Clostridia_Clostridiales_Ruminococcaceae_Eubacterium_Unclassified_otu_4478647	K03781	0.645141	0.023826
Firmicutes_Clostridia_Clostridiales_Ruminococcaceae_Ruminococcaceae_Group_Unclassified_otu_664795	K00605	0.64517	0.00398902
Firmicutes_Clostridia_Clostridiales_Ruminococcaceae_Ruminococcaceae_Group_Unclassified_otu_343266	K01803	0.645277	0.0205177
Firmicutes_Clostridia_Clostridiales_Ruminococcaceae_Eubacterium_Unclassified_otu_4478647	K03737	0.64608	0.0328153
Firmicutes_Clostridia_Clostridiales_Ruminococcaceae_Ruminococcaceae_Group_Unclassified_otu_4369576	K02946	0.646214	0.00425857
Firmicutes_Clostridia_Clostridiales_Ruminococcaceae_Eubacterium_Unclassified_otu_318063	K17836	0.646234	0.00737744
Firmicutes_Clostridia_Clostridiales_Ruminococcaceae_Ruminococcus_Unclassified_otu_326348	K03151	0.646385	0.0235807
Firmicutes_Clostridia_Clostridiales_Ruminococcaceae_Ruminococcaceae_Group_Unclassified_otu_337772	K01966	0.646845	0.00794155
Firmicutes_Clostridia_Clostridiales_Ruminococcaceae_Ruminococcaceae_Group_Unclassified_otu_664795	K01676	0.647082	0.0029259
Firmicutes_Clostridia_Clostridiales_Ruminococcaceae_Ruminococcaceae_Group_Unclassified_otu_4369576	K02952	0.647535	0.00787806
Firmicutes_Clostridia_Clostridiales_Ruminococcaceae_Eubacterium_Unclassified_otu_4478647	K02899	0.647915	0.041938
Firmicutes_Clostridia_Clostridiales_Ruminococcaceae_Ruminococcaceae_Group_Unclassified_otu_664795	K02874	0.648979	0.0042076
Firmicutes_Clostridia_Clostridiales_Ruminococcaceae_Ruminococcaceae_Group_Unclassified_otu_306046	K02878	0.649634	0.000551304
Firmicutes_Clostridia_Clostridiales_Ruminococcaceae_Ruminococcaceae_Group_Unclassified_otu_664795	K00174	0.649713	0.00453196
Firmicutes_Clostridia_Clostridiales_Ruminococcaceae_Eubacterium_Unclassified_otu_318063	K02946	0.650058	0.00565432
Firmicutes_Clostridia_Clostridiales_Ruminococcaceae_Eubacterium_Unclassified_otu_318063	K02931	0.65012	0.00771001
Firmicutes_Clostridia_Clostridiales_Ruminococcaceae_Ruminococcaceae_Group_Unclassified_otu_343266	K01572	0.650503	0.00902477
Firmicutes_Clostridia_Clostridiales_Ruminococcaceae_Ruminococcaceae_Group_Unclassified_otu_4369576	K01940	0.650847	0.0125992
Firmicutes_Clostridia_Clostridiales_Ruminococcaceae_Ruminococcaceae_Group_Unclassified_otu_664795	K02117	0.651196	0.00540108
Firmicutes_Clostridia_Clostridiales_Ruminococcaceae_Ruminococcaceae_Group_Unclassified_otu_4369576	K02886	0.651469	0.00958243
Firmicutes_Clostridia_Clostridiales_Ruminococcaceae_Ruminococcaceae_Group_Unclassified_otu_343266	K11263	0.652227	0.00447322
Firmicutes_Clostridia_Clostridiales_Ruminococcaceae_Ruminococcaceae_Group_Unclassified_otu_306046	K02931	0.653209	0.000376699
Firmicutes_Clostridia_Clostridiales_Ruminococcaceae_Ruminococcaceae_Group_Unclassified_otu_4369576	K02954	0.653343	0.00764095
Firmicutes_Clostridia_Clostridiales_Ruminococcaceae_Ruminococcaceae_Group_Unclassified_otu_4369576	K01966	0.653504	0.0164341
Firmicutes_Clostridia_Clostridiales_Ruminococcaceae_Eubacterium_Unclassified_otu_4478647	K02886	0.653632	0.0121867
Firmicutes_Clostridia_Clostridiales_Ruminococcaceae_Ruminococcaceae_Group_Unclassified_otu_343266	K02911	0.653652	0.00940288
Firmicutes_Clostridia_Clostridiales_Ruminococcaceae_Ruminococcaceae_Group_Unclassified_otu_664795	K02950	0.653705	0.00598112
Firmicutes_Clostridia_Clostridiales_Ruminococcaceae_Ruminococcaceae_Group_Unclassified_otu_664795	K03074	0.653819	0.003205
Firmicutes_Clostridia_Clostridiales_Ruminococcaceae_Ruminococcaceae_Group_Unclassified_otu_4369576	K02994	0.65383	0.00384345
Firmicutes_Clostridia_Clostridiales_Ruminococcaceae_Oscillospira_Unclassified_otu_349204	K17836	0.654297	0.0051347
Firmicutes_Clostridia_Clostridiales_Ruminococcaceae_Ruminococcaceae_Group_Unclassified_otu_4435305	K00161	0.654764	0.00297743
Firmicutes_Clostridia_Clostridiales_Ruminococcaceae_Ruminococcaceae_Group_Unclassified_otu_343266	K00925	0.655689	0.00730167
Firmicutes_Clostridia_Clostridiales_Ruminococcaceae_Eubacterium_Unclassified_otu_318063	K02948	0.655867	0.00494425
Firmicutes_Clostridia_Clostridiales_Ruminococcaceae_Eubacterium_Unclassified_otu_318063	K02878	0.656129	0.00635993
Firmicutes_Clostridia_Clostridiales_Ruminococcaceae_Ruminococcaceae_Group_Unclassified_otu_664795	K00240	0.65668	0.00509179
Firmicutes_Clostridia_Clostridiales_Ruminococcaceae_Ruminococcaceae_Group_Unclassified_otu_343266	K00639	0.657636	0.00482608
Firmicutes_Clostridia_Clostridiales_Ruminococcaceae_Ruminococcaceae_Group_Unclassified_otu_343266	K02879	0.657869	0.00289678
Firmicutes_Clostridia_Clostridiales_Ruminococcaceae_Ruminococcaceae_Group_Unclassified_otu_664795	K02992	0.658005	0.0023854
Firmicutes_Clostridia_Clostridiales_Ruminococcaceae_Ruminococcaceae_Group_Unclassified_otu_337772	K00627	0.658107	0.00280106
Firmicutes_Clostridia_Clostridiales_Ruminococcaceae_Eubacterium_Unclassified_otu_318063	K02967	0.659124	0.00552113
Firmicutes_Clostridia_Clostridiales_Ruminococcaceae_Eubacterium_Unclassified_otu_318063	K02887	0.65963	0.00559367
Firmicutes_Clostridia_Clostridiales_Ruminococcaceae_Ruminococcaceae_Group_Unclassified_otu_4369576	K02909	0.659744	0.00332301
Firmicutes_Clostridia_Clostridiales_Ruminococcaceae_Oscillospira_Unclassified_otu_349204	K00627	0.660117	0.00396858
Firmicutes_Clostridia_Clostridiales_Ruminococcaceae_Ruminococcaceae_Group_Unclassified_otu_664795	K02986	0.660606	0.00356285
Firmicutes_Clostridia_Clostridiales_Ruminococcaceae_Ruminococcaceae_Group_Unclassified_otu_343266	K02959	0.661122	0.00421463
Firmicutes_Clostridia_Clostridiales_Ruminococcaceae_Ruminococcaceae_Group_Unclassified_otu_343266	K02564	0.662141	0.00757014
Firmicutes_Clostridia_Clostridiales_Ruminococcaceae_Ruminococcaceae_Group_Unclassified_otu_664795	K00175	0.662403	0.00392428
Firmicutes_Clostridia_Clostridiales_Ruminococcaceae_Ruminococcaceae_Group_Unclassified_otu_664795	K03040	0.663019	0.00358312
Firmicutes_Clostridia_Clostridiales_Ruminococcaceae_Ruminococcaceae_Group_Unclassified_otu_343266	K00240	0.663179	0.00435785
Firmicutes_Clostridia_Clostridiales_Ruminococcaceae_Ruminococcaceae_Group_Unclassified_otu_664795	K03043	0.663866	0.00439816
Bacteroidetes_Bacteroidia_Bacteroidales_Paraprevotellaceae_YRC22_Unclassified_otu_321621	K14170	0.66415	0.00400425
Firmicutes_Clostridia_Clostridiales_Ruminococcaceae_Eubacterium_Unclassified_otu_4478647	K17836	0.664345	0.0112383
Firmicutes_Clostridia_Clostridiales_Ruminococcaceae_Ruminococcaceae_Group_Unclassified_otu_306046	K02994	0.664883	0.000220526
Firmicutes_Clostridia_Clostridiales_Ruminococcaceae_Eubacterium_Unclassified_otu_318063	K02950	0.665103	0.00771906
Firmicutes_Clostridia_Clostridiales_Ruminococcaceae_Ruminococcaceae_Group_Unclassified_otu_664795	K02902	0.665173	0.00667197
Firmicutes_Clostridia_Clostridiales_Ruminococcaceae_Ruminococcaceae_Group_Unclassified_otu_664795	K01847	0.66606	0.00197503
Firmicutes_Clostridia_Clostridiales_Ruminococcaceae_Ruminococcaceae_Group_Unclassified_otu_343266	K03046	0.666875	0.00591321
Firmicutes_Clostridia_Clostridiales_Ruminococcaceae_Eubacterium_Unclassified_otu_4478647	K02948	0.667674	0.0149993
Firmicutes_Clostridia_Clostridiales_Ruminococcaceae_Ruminococcaceae_Group_Unclassified_otu_664795	K02897	0.667748	0.00278525
Firmicutes_Clostridia_Clostridiales_Ruminococcaceae_Ruminococcaceae_Group_Unclassified_otu_343266	K02890	0.668236	0.00780318
Firmicutes_Clostridia_Clostridiales_Ruminococcaceae_Ruminococcaceae_Group_Unclassified_otu_343266	K02933	0.66848	0.00323139
Firmicutes_Clostridia_Clostridiales_Ruminococcaceae_Ruminococcaceae_Group_Unclassified_otu_4369576	K02967	0.668566	0.00560716
Firmicutes_Clostridia_Clostridiales_Ruminococcaceae_Ruminococcaceae_Group_Unclassified_otu_664795	K03046	0.668907	0.00363901
Firmicutes_Clostridia_Clostridiales_Ruminococcaceae_Eubacterium_Unclassified_otu_4478647	K00161	0.669057	0.0027051
Firmicutes_Clostridia_Clostridiales_Ruminococcaceae_Ruminococcaceae_Group_Unclassified_otu_343266	K02871	0.669347	0.00612641
Firmicutes_Clostridia_Clostridiales_Ruminococcaceae_Ruminococcaceae_Group_Unclassified_otu_4369576	K02899	0.669612	0.00101703
Firmicutes_Clostridia_Clostridiales_Ruminococcaceae_Ruminococcaceae_Group_Unclassified_otu_4369576	K02878	0.66971	0.0022942
Firmicutes_Clostridia_Clostridiales_Ruminococcaceae_Ruminococcaceae_Group_Unclassified_otu_4369576	K03737	0.669979	0.00264054
Firmicutes_Clostridia_Clostridiales_Ruminococcaceae_Ruminococcaceae_Group_Unclassified_otu_343266	K00627	0.670219	0.00386006
Firmicutes_Clostridia_Clostridiales_Ruminococcaceae_Ruminococcaceae_Group_Unclassified_otu_4416952	K01818	0.672036	0.000772488
Firmicutes_Clostridia_Clostridiales_Ruminococcaceae_Ruminococcaceae_Group_Unclassified_otu_306046	K00134	0.673976	0.000572754
Firmicutes_Clostridia_Clostridiales_Ruminococcaceae_Ruminococcaceae_Group_Unclassified_otu_343266	K02117	0.674616	0.00302345
Firmicutes_Clostridia_Clostridiales_Ruminococcaceae_Ruminococcaceae_Group_Unclassified_otu_343266	K01893	0.674747	0.00525387
Firmicutes_Clostridia_Clostridiales_Ruminococcaceae_Ruminococcaceae_Group_Unclassified_otu_664795	K02895	0.675017	0.00315764
Firmicutes_Clostridia_Clostridiales_Ruminococcaceae_Ruminococcaceae_Group_Unclassified_otu_664795	K00925	0.675151	0.00192344
Firmicutes_Clostridia_Clostridiales_Ruminococcaceae_Ruminococcaceae_Group_Unclassified_otu_343266	K02864	0.676703	0.00410354
Firmicutes_Clostridia_Clostridiales_Ruminococcaceae_Ruminococcaceae_Group_Unclassified_otu_343266	K03043	0.678139	0.00621804
Firmicutes_Clostridia_Clostridiales_Ruminococcaceae_Eubacterium_Unclassified_otu_318063	K02886	0.679281	0.00521511
Firmicutes_Clostridia_Clostridiales_Ruminococcaceae_Eubacterium_Unclassified_otu_318063	K00161	0.679317	0.00213126
Firmicutes_Clostridia_Clostridiales_Ruminococcaceae_Ruminococcaceae_Group_Unclassified_otu_343266	K02863	0.679376	0.00550781
Firmicutes_Clostridia_Clostridiales_Ruminococcaceae_Ruminococcaceae_Group_Unclassified_otu_664795	K01893	0.679838	0.00369027
Firmicutes_Clostridia_Clostridiales_Ruminococcaceae_Ruminococcaceae_Group_Unclassified_otu_664795	K02864	0.68011	0.00193182
Firmicutes_Clostridia_Clostridiales_Ruminococcaceae_Eubacterium_Unclassified_otu_318063	Firmicutes_Clostridia_Clostridiales_Ruminococcaceae_Ruminococcaceae_Group_Unclassified_otu_306046	0.680645	0.000514835
Firmicutes_Clostridia_Clostridiales_Ruminococcaceae_Ruminococcaceae_Group_Unclassified_otu_664795	K02933	0.680812	0.000834454
Firmicutes_Clostridia_Clostridiales_Ruminococcaceae_Ruminococcaceae_Group_Unclassified_otu_4369576	K02931	0.680893	0.00328147
Firmicutes_Clostridia_Clostridiales_Ruminococcaceae_Eubacterium_Unclassified_otu_318063	K01610	0.681784	0.00219856
Firmicutes_Clostridia_Clostridiales_Ruminococcaceae_Ruminococcaceae_Group_Unclassified_otu_664795	K01866	0.68248	0.00125175
Firmicutes_Clostridia_Clostridiales_Ruminococcaceae_Ruminococcaceae_Group_Unclassified_otu_343266	K02992	0.683011	0.00518162
Firmicutes_Clostridia_Clostridiales_Ruminococcaceae_Eubacterium_Unclassified_otu_4478647	Firmicutes_Clostridia_Clostridiales_Ruminococcaceae_Eubacterium_Unclassified_otu_318063	0.683074	0.000866443
Firmicutes_Clostridia_Clostridiales_Ruminococcaceae_Eubacterium_Unclassified_otu_4478647	K01006	0.683133	0.00807143
Firmicutes_Clostridia_Clostridiales_Ruminococcaceae_Ruminococcaceae_Group_Unclassified_otu_343266	K01869	0.683373	0.0024369
Firmicutes_Clostridia_Clostridiales_Ruminococcaceae_Ruminococcaceae_Group_Unclassified_otu_343266	K02881	0.683442	0.00623492
Firmicutes_Clostridia_Clostridiales_Ruminococcaceae_Ruminococcaceae_Group_Unclassified_otu_664795	K02988	0.683698	0.00121466
Firmicutes_Clostridia_Clostridiales_Ruminococcaceae_Ruminococcaceae_Group_Unclassified_otu_664795	K02935	0.683904	0.00287196
Firmicutes_Clostridia_Clostridiales_Ruminococcaceae_Ruminococcaceae_Group_Unclassified_otu_343266	K15633	0.68454	0.00338206
Firmicutes_Clostridia_Clostridiales_Ruminococcaceae_Ruminococcaceae_Group_Unclassified_otu_343266	K02895	0.685129	0.00215983
Firmicutes_Clostridia_Clostridiales_Ruminococcaceae_Ruminococcaceae_Group_Unclassified_otu_664795	K01624	0.685445	0.000755902
Firmicutes_Clostridia_Clostridiales_Ruminococcaceae_Eubacterium_Unclassified_otu_318063	K00335	0.685448	0.0191098
Firmicutes_Clostridia_Clostridiales_Ruminococcaceae_Eubacterium_Unclassified_otu_318063	K02913	0.686204	0.0052218
Firmicutes_Clostridia_Clostridiales_Ruminococcaceae_Ruminococcaceae_Group_Unclassified_otu_664795	K02881	0.686554	0.00258296
Firmicutes_Clostridia_Clostridiales_Ruminococcaceae_Eubacterium_Unclassified_otu_4478647	K00162	0.686939	0.00141799
Firmicutes_Clostridia_Clostridiales_Ruminococcaceae_Ruminococcaceae_Group_Unclassified_otu_664795	K01868	0.687395	0.00102353
Firmicutes_Clostridia_Clostridiales_Ruminococcaceae_Ruminococcaceae_Group_Unclassified_otu_664795	K02890	0.687604	0.00072987
Firmicutes_Clostridia_Clostridiales_Ruminococcaceae_Ruminococcaceae_Group_Unclassified_otu_664795	K02909	0.687718	0.00202425
Firmicutes_Clostridia_Clostridiales_Ruminococcaceae_Ruminococcaceae_Group_Unclassified_otu_343266	K02118	0.6878	0.00406408
Firmicutes_Clostridia_Clostridiales_Ruminococcaceae_Ruminococcaceae_Group_Unclassified_otu_664795	K00239	0.688044	0.00111904
Firmicutes_Clostridia_Clostridiales_Ruminococcaceae_Ruminococcaceae_Group_Unclassified_otu_306046	K00627	0.688505	0.000371905
Firmicutes_Clostridia_Clostridiales_Ruminococcaceae_Ruminococcaceae_Group_Unclassified_otu_306046	K17836	0.688639	0.000665914
Firmicutes_Clostridia_Clostridiales_Ruminococcaceae_Ruminococcaceae_Group_Unclassified_otu_337772	K00167	0.689629	0.00383552
Firmicutes_Clostridia_Clostridiales_Ruminococcaceae_Ruminococcaceae_Group_Unclassified_otu_4435305	Firmicutes_Clostridia_Clostridiales_Ruminococcaceae_Ruminococcaceae_Group_Unclassified_otu_337772	0.690296	0.00580606
Firmicutes_Clostridia_Clostridiales_Ruminococcaceae_Ruminococcaceae_Group_Unclassified_otu_306046	K01596	0.690984	0.00256415
Firmicutes_Clostridia_Clostridiales_Ruminococcaceae_Eubacterium_Unclassified_otu_4478647	Firmicutes_Clostridia_Clostridiales_Ruminococcaceae_Oscillospira_Unclassified_otu_349204	0.69116	0.00077248
Firmicutes_Clostridia_Clostridiales_Ruminococcaceae_Ruminococcaceae_Group_Unclassified_otu_4369576	K01610	0.691235	0.00243161
Firmicutes_Clostridia_Clostridiales_Ruminococcaceae_Ruminococcaceae_Group_Unclassified_otu_343266	K02867	0.691411	0.00244684
Firmicutes_Clostridia_Clostridiales_Ruminococcaceae_Eubacterium_Unclassified_otu_318063	K00134	0.691532	0.0012795
Firmicutes_Clostridia_Clostridiales_Ruminococcaceae_Ruminococcaceae_Group_Unclassified_otu_664795	K02884	0.691699	0.00169038
Firmicutes_Clostridia_Clostridiales_Ruminococcaceae_Ruminococcaceae_Group_Unclassified_otu_343266	K02965	0.692615	0.00186599
Firmicutes_Clostridia_Clostridiales_Ruminococcaceae_Ruminococcaceae_Group_Unclassified_otu_343266	K00239	0.692952	0.00122867
Firmicutes_Clostridia_Clostridiales_Ruminococcaceae_Eubacterium_Unclassified_otu_4478647	K00134	0.693059	0.00281642
Firmicutes_Clostridia_Clostridiales_Ruminococcaceae_Ruminococcaceae_Group_Unclassified_otu_337772	K01006	0.693191	0.00776507
Firmicutes_Clostridia_Clostridiales_Ruminococcaceae_Ruminococcaceae_Group_Unclassified_otu_343266	K01491	0.693213	0.00223093
Firmicutes_Clostridia_Clostridiales_Ruminococcaceae_Ruminococcaceae_Group_Unclassified_otu_343266	K02874	0.693925	0.0046463
Firmicutes_Clostridia_Clostridiales_Ruminococcaceae_Ruminococcaceae_Group_Unclassified_otu_337772	K17836	0.694391	0.0221069
Firmicutes_Clostridia_Clostridiales_Ruminococcaceae_Ruminococcaceae_Group_Unclassified_otu_664795	K00927	0.695156	0.00113342
Firmicutes_Clostridia_Clostridiales_Ruminococcaceae_Ruminococcaceae_Group_Unclassified_otu_664795	K00639	0.695458	0.000913291
Firmicutes_Clostridia_Clostridiales_Ruminococcaceae_Ruminococcaceae_Group_Unclassified_otu_664795	K02863	0.695905	0.00246406
Firmicutes_Clostridia_Clostridiales_Ruminococcaceae_Ruminococcaceae_Group_Unclassified_otu_664795	K01880	0.696022	0.00128493
Firmicutes_Clostridia_Clostridiales_Ruminococcaceae_Ruminococcaceae_Group_Unclassified_otu_306046	K01966	0.696815	0.000627466
Firmicutes_Clostridia_Clostridiales_Ruminococcaceae_Ruminococcaceae_Group_Unclassified_otu_343266	K02988	0.697697	0.00243112
Firmicutes_Clostridia_Clostridiales_Ruminococcaceae_Ruminococcaceae_Group_Unclassified_otu_343266	K02935	0.698096	0.00231488
Firmicutes_Clostridia_Clostridiales_Ruminococcaceae_Eubacterium_Unclassified_otu_318063	K00162	0.698316	0.00359671
Firmicutes_Clostridia_Clostridiales_Ruminococcaceae_Ruminococcaceae_Group_Unclassified_otu_343266	K02986	0.698462	0.00451966
Firmicutes_Clostridia_Clostridiales_Ruminococcaceae_Ruminococcaceae_Group_Unclassified_otu_343266	K02996	0.69909	0.00104193
Firmicutes_Clostridia_Clostridiales_Ruminococcaceae_Ruminococcaceae_Group_Unclassified_otu_343266	K03781	0.699654	0.00267444
Firmicutes_Clostridia_Clostridiales_Ruminococcaceae_Ruminococcaceae_Group_Unclassified_otu_664795	K02996	0.699863	0.0010367
Firmicutes_Clostridia_Clostridiales_Ruminococcaceae_Ruminococcaceae_Group_Unclassified_otu_664795	K02963	0.700293	0.00111009
Firmicutes_Clostridia_Clostridiales_Ruminococcaceae_Ruminococcaceae_Group_Unclassified_otu_664795	K02946	0.700703	0.00108559
Firmicutes_Clostridia_Clostridiales_Ruminococcaceae_Ruminococcaceae_Group_Unclassified_otu_343266	K00288	0.700847	0.00210274
Firmicutes_Clostridia_Clostridiales_Ruminococcaceae_Ruminococcaceae_Group_Unclassified_otu_343266	K01940	0.701115	0.00482614
Firmicutes_Clostridia_Clostridiales_Ruminococcaceae_Ruminococcaceae_Group_Unclassified_otu_343266	K01880	0.701448	0.00207734
Firmicutes_Clostridia_Clostridiales_Ruminococcaceae_Eubacterium_Unclassified_otu_318063	K01818	0.701829	0.00174512
Firmicutes_Clostridia_Clostridiales_Ruminococcaceae_Ruminococcaceae_Group_Unclassified_otu_664795	K02118	0.702064	0.00170603
Firmicutes_Clostridia_Clostridiales_Ruminococcaceae_Ruminococcaceae_Group_Unclassified_otu_664795	K02990	0.702094	0.000767659
Firmicutes_Clostridia_Clostridiales_Ruminococcaceae_Ruminococcaceae_Group_Unclassified_otu_664795	K02892	0.702355	0.000749971
Firmicutes_Clostridia_Clostridiales_Ruminococcaceae_Ruminococcaceae_Group_Unclassified_otu_664795	K02948	0.702438	0.00216267
Firmicutes_Clostridia_Clostridiales_Ruminococcaceae_Eubacterium_Unclassified_otu_4478647	Firmicutes_Clostridia_Clostridiales_Ruminococcaceae_Ruminococcaceae_Group_Unclassified_otu_343266	0.703283	0.00200871
Firmicutes_Clostridia_Clostridiales_Ruminococcaceae_Ruminococcaceae_Group_Unclassified_otu_343266	K02888	0.7033	0.00153987
Firmicutes_Clostridia_Clostridiales_Ruminococcaceae_Ruminococcaceae_Group_Unclassified_otu_343266	K01624	0.703868	0.00282614
Firmicutes_Clostridia_Clostridiales_Ruminococcaceae_Ruminococcaceae_Group_Unclassified_otu_343266	K02884	0.70517	0.00061481
Firmicutes_Clostridia_Clostridiales_Ruminococcaceae_Ruminococcaceae_Group_Unclassified_otu_664795	K02952	0.705425	0.00132792
Firmicutes_Clostridia_Clostridiales_Ruminococcaceae_Ruminococcaceae_Group_Unclassified_otu_4369576	Firmicutes_Clostridia_Clostridiales_Ruminococcaceae_Eubacterium_Unclassified_otu_318063	0.705936	0.000314042
Firmicutes_Clostridia_Clostridiales_Ruminococcaceae_Ruminococcaceae_Group_Unclassified_otu_664795	K02961	0.706006	0.0012138
Firmicutes_Clostridia_Clostridiales_Ruminococcaceae_Ruminococcaceae_Group_Unclassified_otu_306046	K00868	0.706679	4.38e-05
Firmicutes_Clostridia_Clostridiales_Ruminococcaceae_Ruminococcaceae_Group_Unclassified_otu_343266	K02963	0.707	0.00128356
Firmicutes_Clostridia_Clostridiales_Ruminococcaceae_Ruminococcaceae_Group_Unclassified_otu_664795	K02886	0.707398	0.00129809
Firmicutes_Clostridia_Clostridiales_Ruminococcaceae_Ruminococcaceae_Group_Unclassified_otu_664795	K02867	0.707697	0.000919484
Firmicutes_Clostridia_Clostridiales_Ruminococcaceae_Ruminococcaceae_Group_Unclassified_otu_4435305	K00167	0.708959	0.00178611
Firmicutes_Clostridia_Clostridiales_Ruminococcaceae_Ruminococcaceae_Group_Unclassified_otu_664795	K02945	0.709599	0.000729975
Firmicutes_Clostridia_Clostridiales_Ruminococcaceae_Ruminococcaceae_Group_Unclassified_otu_664795	K02956	0.709621	0.00199604
Firmicutes_Clostridia_Clostridiales_Ruminococcaceae_Ruminococcaceae_Group_Unclassified_otu_664795	K02982	0.709989	0.000683346
Firmicutes_Clostridia_Clostridiales_Ruminococcaceae_Ruminococcaceae_Group_Unclassified_otu_664795	K00962	0.710499	0.00132459
Firmicutes_Clostridia_Clostridiales_Ruminococcaceae_Ruminococcaceae_Group_Unclassified_otu_664795	K01940	0.710597	0.00179828
Firmicutes_Clostridia_Clostridiales_Ruminococcaceae_Ruminococcaceae_Group_Unclassified_otu_664795	K02887	0.711328	0.000793929
Firmicutes_Clostridia_Clostridiales_Ruminococcaceae_Ruminococcaceae_Group_Unclassified_otu_343266	K02954	0.711374	0.00218717
Firmicutes_Clostridia_Clostridiales_Ruminococcaceae_Ruminococcaceae_Group_Unclassified_otu_664795	K03781	0.711517	0.000371618
Firmicutes_Clostridia_Clostridiales_Ruminococcaceae_Eubacterium_Unclassified_otu_318063	K02970	0.711695	0.0280955
Firmicutes_Clostridia_Clostridiales_Ruminococcaceae_Ruminococcaceae_Group_Unclassified_otu_306046	K00441	0.711933	0.000652631
Firmicutes_Clostridia_Clostridiales_Ruminococcaceae_Ruminococcaceae_Group_Unclassified_otu_343266	K01847	0.713274	0.000440485
Firmicutes_Clostridia_Clostridiales_Ruminococcaceae_Ruminococcaceae_Group_Unclassified_otu_664795	K00441	0.71349	0.00281689
Firmicutes_Clostridia_Clostridiales_Ruminococcaceae_Ruminococcaceae_Group_Unclassified_otu_306046	K00162	0.714807	0.000201962
Firmicutes_Clostridia_Clostridiales_Ruminococcaceae_Ruminococcaceae_Group_Unclassified_otu_4369576	K00868	0.715545	0.00132106
Firmicutes_Clostridia_Clostridiales_Ruminococcaceae_Ruminococcaceae_Group_Unclassified_otu_664795	K02967	0.717535	0.00100149
Firmicutes_Clostridia_Clostridiales_Ruminococcaceae_Ruminococcaceae_Group_Unclassified_otu_4416952	K05587	0.717581	0.0144128
Firmicutes_Clostridia_Clostridiales_Ruminococcaceae_Ruminococcaceae_Group_Unclassified_otu_306046	K00161	0.717805	0.00029506
Firmicutes_Clostridia_Clostridiales_Ruminococcaceae_Ruminococcaceae_Group_Unclassified_otu_343266	K02945	0.718702	0.000799633
Firmicutes_Clostridia_Clostridiales_Ruminococcaceae_Ruminococcaceae_Group_Unclassified_otu_337772	K00868	0.718904	0.00158222
Firmicutes_Clostridia_Clostridiales_Ruminococcaceae_Ruminococcaceae_Group_Unclassified_otu_343266	K02982	0.720388	0.00118844
Firmicutes_Clostridia_Clostridiales_Ruminococcaceae_Eubacterium_Unclassified_otu_318063	K01006	0.720461	0.000699025
Firmicutes_Clostridia_Clostridiales_Ruminococcaceae_Ruminococcaceae_Group_Unclassified_otu_4369576	K00627	0.720607	0.000724773
Firmicutes_Clostridia_Clostridiales_Ruminococcaceae_Ruminococcaceae_Group_Unclassified_otu_343266	K02952	0.723433	0.000877827
Firmicutes_Clostridia_Clostridiales_Ruminococcaceae_Ruminococcaceae_Group_Unclassified_otu_343266	K02950	0.724219	0.00209756
Firmicutes_Clostridia_Clostridiales_Ruminococcaceae_Ruminococcaceae_Group_Unclassified_otu_337772	K00288	0.724941	0.00170998
Firmicutes_Clostridia_Clostridiales_Ruminococcaceae_Ruminococcaceae_Group_Unclassified_otu_343266	K02887	0.725546	0.00139541
Firmicutes_Clostridia_Clostridiales_Ruminococcaceae_Ruminococcaceae_Group_Unclassified_otu_664795	K01610	0.72566	0.000501494
Firmicutes_Clostridia_Clostridiales_Ruminococcaceae_Ruminococcaceae_Group_Unclassified_otu_4369576	K00134	0.726715	0.000614999
Firmicutes_Clostridia_Clostridiales_Ruminococcaceae_Ruminococcaceae_Group_Unclassified_otu_343266	K00927	0.727307	0.000952421
Firmicutes_Clostridia_Clostridiales_Ruminococcaceae_Ruminococcaceae_Group_Unclassified_otu_343266	K02990	0.727607	0.00138832
Firmicutes_Clostridia_Clostridiales_Ruminococcaceae_Ruminococcaceae_Group_Unclassified_otu_664795	K02965	0.727738	0.000368701
Firmicutes_Clostridia_Clostridiales_Ruminococcaceae_Ruminococcaceae_Group_Unclassified_otu_664795	K02906	0.728389	0.000341467
Firmicutes_Clostridia_Clostridiales_Ruminococcaceae_Ruminococcaceae_Group_Unclassified_otu_664795	K03737	0.730273	0.000392664
Firmicutes_Clostridia_Clostridiales_Ruminococcaceae_Ruminococcaceae_Group_Unclassified_otu_343266	K02948	0.732133	0.000654536
Firmicutes_Clostridia_Clostridiales_Ruminococcaceae_Ruminococcaceae_Group_Unclassified_otu_343266	K02886	0.732584	0.00149241
Firmicutes_Clostridia_Clostridiales_Ruminococcaceae_Ruminococcaceae_Group_Unclassified_otu_343266	K02967	0.732945	0.00133596
Firmicutes_Clostridia_Clostridiales_Ruminococcaceae_Ruminococcaceae_Group_Unclassified_otu_343266	K00895	0.733005	0.000610416
Firmicutes_Clostridia_Clostridiales_Ruminococcaceae_Ruminococcaceae_Group_Unclassified_otu_664795	K00868	0.733033	0.000889555
Firmicutes_Clostridia_Clostridiales_Ruminococcaceae_Ruminococcaceae_Group_Unclassified_otu_664795	K01966	0.734159	0.0016178
Firmicutes_Clostridia_Clostridiales_Ruminococcaceae_Ruminococcaceae_Group_Unclassified_otu_664795	K02954	0.73553	0.000531227
Firmicutes_Clostridia_Clostridiales_Ruminococcaceae_Ruminococcaceae_Group_Unclassified_otu_4369576	K00288	0.73573	0.000938968
Firmicutes_Clostridia_Clostridiales_Ruminococcaceae_Ruminococcaceae_Group_Unclassified_otu_343266	K02892	0.737285	0.000413303
Firmicutes_Clostridia_Clostridiales_Ruminococcaceae_Ruminococcaceae_Group_Unclassified_otu_343266	K00962	0.73872	0.00056476
Firmicutes_Clostridia_Clostridiales_Ruminococcaceae_Ruminococcaceae_Group_Unclassified_otu_343266	Firmicutes_Clostridia_Clostridiales_Ruminococcaceae_Eubacterium_Unclassified_otu_318063	0.739043	5.29e-05
Firmicutes_Clostridia_Clostridiales_Ruminococcaceae_Ruminococcaceae_Group_Unclassified_otu_664795	K02994	0.739472	0.000497799
Firmicutes_Clostridia_Clostridiales_Ruminococcaceae_Ruminococcaceae_Group_Unclassified_otu_343266	K02909	0.739706	0.000914295
Firmicutes_Clostridia_Clostridiales_Ruminococcaceae_Ruminococcaceae_Group_Unclassified_otu_664795	K02878	0.739896	0.000236521
Firmicutes_Clostridia_Clostridiales_Ruminococcaceae_Ruminococcaceae_Group_Unclassified_otu_343266	K01868	0.740976	0.000368096
Firmicutes_Clostridia_Clostridiales_Ruminococcaceae_Ruminococcaceae_Group_Unclassified_otu_664795	K02899	0.741794	0.000213237
Firmicutes_Clostridia_Clostridiales_Ruminococcaceae_Ruminococcaceae_Group_Unclassified_otu_4369576	K00167	0.741883	0.000747595
Firmicutes_Clostridia_Clostridiales_Ruminococcaceae_Ruminococcaceae_Group_Unclassified_otu_343266	K02961	0.743	0.000581148
Firmicutes_Clostridia_Clostridiales_Ruminococcaceae_Ruminococcaceae_Group_Unclassified_otu_306046	K01006	0.745204	1.72e-05
Firmicutes_Clostridia_Clostridiales_Ruminococcaceae_Ruminococcaceae_Group_Unclassified_otu_664795	K02888	0.74686	0.000161982
Firmicutes_Clostridia_Clostridiales_Ruminococcaceae_Ruminococcaceae_Group_Unclassified_otu_664795	K00162	0.747238	0.000964038
Firmicutes_Clostridia_Clostridiales_Ruminococcaceae_Ruminococcaceae_Group_Unclassified_otu_343266	K02906	0.749344	0.000303134
Firmicutes_Clostridia_Clostridiales_Ruminococcaceae_Ruminococcaceae_Group_Unclassified_otu_343266	K02956	0.750629	0.000619494
Firmicutes_Clostridia_Clostridiales_Ruminococcaceae_Ruminococcaceae_Group_Unclassified_otu_664795	K00134	0.751355	0.000352103
Firmicutes_Clostridia_Clostridiales_Ruminococcaceae_Ruminococcaceae_Group_Unclassified_otu_664795	Firmicutes_Clostridia_Clostridiales_Ruminococcaceae_Oscillospira_Unclassified_otu_349204	0.752042	0.00117079
Firmicutes_Clostridia_Clostridiales_Ruminococcaceae_Ruminococcaceae_Group_Unclassified_otu_343266	K02946	0.75213	0.000621003
Firmicutes_Clostridia_Clostridiales_Ruminococcaceae_Oscillospira_Unclassified_otu_349204	K00162	0.752134	0.00020117
Firmicutes_Clostridia_Clostridiales_Ruminococcaceae_Eubacterium_Unclassified_otu_318063	K03738	0.752249	0.00085205
Firmicutes_Clostridia_Clostridiales_Ruminococcaceae_Ruminococcaceae_Group_Unclassified_otu_343266	Firmicutes_Clostridia_Clostridiales_Ruminococcaceae_Ruminococcaceae_Group_Unclassified_otu_306046	0.752343	4.65e-05
Firmicutes_Clostridia_Clostridiales_Ruminococcaceae_Ruminococcaceae_Group_Unclassified_otu_664795	K00161	0.752592	0.000809739
Firmicutes_Clostridia_Clostridiales_Ruminococcaceae_Ruminococcaceae_Group_Unclassified_otu_343266	Firmicutes_Clostridia_Clostridiales_Ruminococcaceae_Ruminococcaceae_Group_Unclassified_otu_337772	0.753994	0.000402627
Firmicutes_Clostridia_Clostridiales_Ruminococcaceae_Ruminococcaceae_Group_Unclassified_otu_337772	K05587	0.754649	0.000492856
Firmicutes_Clostridia_Clostridiales_Ruminococcaceae_Ruminococcaceae_Group_Unclassified_otu_343266	K02931	0.757159	0.000236772
Firmicutes_Clostridia_Clostridiales_Ruminococcaceae_Eubacterium_Unclassified_otu_318063	K00288	0.75752	0.00103201
Firmicutes_Clostridia_Clostridiales_Ruminococcaceae_Ruminococcaceae_Group_Unclassified_otu_337772	K00161	0.75831	0.000804787
Firmicutes_Clostridia_Clostridiales_Ruminococcaceae_Ruminococcaceae_Group_Unclassified_otu_343266	K02878	0.758429	0.00024414
Firmicutes_Clostridia_Clostridiales_Ruminococcaceae_Ruminococcaceae_Group_Unclassified_otu_337772	K00162	0.759916	0.0003367
Firmicutes_Clostridia_Clostridiales_Ruminococcaceae_Ruminococcaceae_Group_Unclassified_otu_664795	K02931	0.760322	0.000212444
Firmicutes_Clostridia_Clostridiales_Ruminococcaceae_Ruminococcaceae_Group_Unclassified_otu_343266	K02994	0.76063	0.00019945
Firmicutes_Clostridia_Clostridiales_Ruminococcaceae_Ruminococcaceae_Group_Unclassified_otu_343266	K00167	0.762942	0.0010407
Firmicutes_Clostridia_Clostridiales_Ruminococcaceae_Ruminococcaceae_Group_Unclassified_otu_343266	K02899	0.76304	0.000116424
Firmicutes_Clostridia_Clostridiales_Ruminococcaceae_Ruminococcaceae_Group_Unclassified_otu_664795	Firmicutes_Clostridia_Clostridiales_Ruminococcaceae_Ruminococcaceae_Group_Unclassified_otu_337772	0.764806	0.000275086
Firmicutes_Clostridia_Clostridiales_Ruminococcaceae_Oscillospira_Unclassified_otu_349204	K01818	0.766131	0.000285488
Firmicutes_Clostridia_Clostridiales_Ruminococcaceae_Oscillospira_Unclassified_otu_349204	Firmicutes_Clostridia_Clostridiales_Ruminococcaceae_Ruminococcaceae_Group_Unclassified_otu_306046	0.766194	2.97e-05
Firmicutes_Clostridia_Clostridiales_Ruminococcaceae_Ruminococcaceae_Group_Unclassified_otu_343266	K03737	0.766443	0.000196438
Firmicutes_Clostridia_Clostridiales_Ruminococcaceae_Oscillospira_Unclassified_otu_349204	K00167	0.766872	0.000861353
Firmicutes_Clostridia_Clostridiales_Ruminococcaceae_Oscillospira_Unclassified_otu_349204	K00161	0.76942	0.000153208
Firmicutes_Clostridia_Clostridiales_Ruminococcaceae_Oscillospira_Unclassified_otu_349204	Firmicutes_Clostridia_Clostridiales_Ruminococcaceae_Ruminococcaceae_Group_Unclassified_otu_337772	0.770705	0.000142273
Firmicutes_Clostridia_Clostridiales_Ruminococcaceae_Ruminococcaceae_Group_Unclassified_otu_337772	Firmicutes_Clostridia_Clostridiales_Ruminococcaceae_Eubacterium_Unclassified_otu_318063	0.773374	0.000257673
Firmicutes_Clostridia_Clostridiales_Ruminococcaceae_Ruminococcaceae_Group_Unclassified_otu_4369576	K01006	0.778835	9.98e-05
Firmicutes_Clostridia_Clostridiales_Ruminococcaceae_Ruminococcaceae_Group_Unclassified_otu_664795	K00627	0.779247	0.000160022
Firmicutes_Clostridia_Clostridiales_Ruminococcaceae_Ruminococcaceae_Group_Unclassified_otu_343266	K01610	0.786523	8.82e-05
Firmicutes_Clostridia_Clostridiales_Ruminococcaceae_Ruminococcaceae_Group_Unclassified_otu_664795	K01006	0.793432	7e-05
Firmicutes_Clostridia_Clostridiales_Ruminococcaceae_Ruminococcaceae_Group_Unclassified_otu_343266	K00134	0.796151	0.000171664
Firmicutes_Clostridia_Clostridiales_Ruminococcaceae_Ruminococcaceae_Group_Unclassified_otu_664795	Firmicutes_Clostridia_Clostridiales_Ruminococcaceae_Ruminococcaceae_Group_Unclassified_otu_343266	0.798635	2.74e-05
Firmicutes_Clostridia_Clostridiales_Ruminococcaceae_Ruminococcaceae_Group_Unclassified_otu_306046	K01818	0.79944	9.91e-06
Firmicutes_Clostridia_Clostridiales_Ruminococcaceae_Ruminococcaceae_Group_Unclassified_otu_343266	K00161	0.799965	9.92e-05
Firmicutes_Clostridia_Clostridiales_Ruminococcaceae_Ruminococcaceae_Group_Unclassified_otu_343266	K00162	0.800664	4.91e-05
Firmicutes_Clostridia_Clostridiales_Ruminococcaceae_Ruminococcaceae_Group_Unclassified_otu_4416952	Firmicutes_Clostridia_Clostridiales_Ruminococcaceae_Ruminococcaceae_Group_Unclassified_otu_306046	0.802126	3.99e-05
Firmicutes_Clostridia_Clostridiales_Ruminococcaceae_Ruminococcaceae_Group_Unclassified_otu_4435305	Firmicutes_Clostridia_Clostridiales_Ruminococcaceae_Oscillospira_Unclassified_otu_349204	0.813466	8.12e-05
Firmicutes_Clostridia_Clostridiales_Ruminococcaceae_Ruminococcaceae_Group_Unclassified_otu_343266	K01006	0.820785	1.89e-05
Firmicutes_Clostridia_Clostridiales_Ruminococcaceae_Ruminococcaceae_Group_Unclassified_otu_4369576	K17836	0.827718	1.84e-05
Firmicutes_Clostridia_Clostridiales_Ruminococcaceae_Ruminococcaceae_Group_Unclassified_otu_664795	K17836	0.828232	4.64e-05
Firmicutes_Clostridia_Clostridiales_Ruminococcaceae_Ruminococcaceae_Group_Unclassified_otu_664795	K01818	0.829168	1.69e-05
Firmicutes_Clostridia_Clostridiales_Ruminococcaceae_Ruminococcaceae_Group_Unclassified_otu_306046	K05587	0.832751	0.000197164
Firmicutes_Clostridia_Clostridiales_Ruminococcaceae_Ruminococcaceae_Group_Unclassified_otu_343266	K17836	0.833987	6.65e-06
Firmicutes_Clostridia_Clostridiales_Ruminococcaceae_Ruminococcaceae_Group_Unclassified_otu_4369576	Firmicutes_Clostridia_Clostridiales_Ruminococcaceae_Ruminococcaceae_Group_Unclassified_otu_306046	0.834208	1.03e-05
Firmicutes_Clostridia_Clostridiales_Ruminococcaceae_Ruminococcaceae_Group_Unclassified_otu_337772	K01818	0.834697	2.14e-05
Firmicutes_Clostridia_Clostridiales_Ruminococcaceae_Ruminococcaceae_Group_Unclassified_otu_4369576	Firmicutes_Clostridia_Clostridiales_Ruminococcaceae_Oscillospira_Unclassified_otu_349204	0.839965	1.2e-05
Firmicutes_Clostridia_Clostridiales_Ruminococcaceae_Ruminococcaceae_Group_Unclassified_otu_664795	Firmicutes_Clostridia_Clostridiales_Ruminococcaceae_Ruminococcaceae_Group_Unclassified_otu_4369576	0.850834	1.05e-05
Firmicutes_Clostridia_Clostridiales_Ruminococcaceae_Ruminococcaceae_Group_Unclassified_otu_4369576	K00162	0.85091	1.82e-05
Firmicutes_Clostridia_Clostridiales_Ruminococcaceae_Oscillospira_Unclassified_otu_349204	Firmicutes_Clostridia_Clostridiales_Ruminococcaceae_Ruminococcaceae_Group_Unclassified_otu_343266	0.864061	1.32e-05
Firmicutes_Clostridia_Clostridiales_Ruminococcaceae_Ruminococcaceae_Group_Unclassified_otu_343266	K01818	0.865099	4.79e-06
Firmicutes_Clostridia_Clostridiales_Ruminococcaceae_Ruminococcaceae_Group_Unclassified_otu_664795	Firmicutes_Clostridia_Clostridiales_Ruminococcaceae_Ruminococcaceae_Group_Unclassified_otu_306046	0.865459	2.68e-06
Firmicutes_Clostridia_Clostridiales_Ruminococcaceae_Ruminococcaceae_Group_Unclassified_otu_337772	Firmicutes_Clostridia_Clostridiales_Ruminococcaceae_Ruminococcaceae_Group_Unclassified_otu_306046	0.86796	3.36e-07
Firmicutes_Clostridia_Clostridiales_Ruminococcaceae_Ruminococcaceae_Group_Unclassified_otu_4369576	K00161	0.869471	6.21e-06
Firmicutes_Clostridia_Clostridiales_Ruminococcaceae_Ruminococcaceae_Group_Unclassified_otu_4369576	Firmicutes_Clostridia_Clostridiales_Ruminococcaceae_Ruminococcaceae_Group_Unclassified_otu_343266	0.882301	1.11e-06
Firmicutes_Clostridia_Clostridiales_Ruminococcaceae_Ruminococcaceae_Group_Unclassified_otu_4369576	Firmicutes_Clostridia_Clostridiales_Ruminococcaceae_Ruminococcaceae_Group_Unclassified_otu_337772	0.891534	2.64e-06
Firmicutes_Clostridia_Clostridiales_Ruminococcaceae_Ruminococcaceae_Group_Unclassified_otu_4369576	K01818	0.899403	9.95e-07

## Sheet: Table S4B
Table S4B. Spearman coefficients between differential OTUs and KOs in mice.
Element A	Element B	R value	Adjusted P value
Bacteria_Bacteroidetes_Bacteroidia_Bacteroidales_Bacteroidaceae_Bacteroides_Unclassified_otu_4438116	Bacteria_Bacteroidetes_Bacteroidia_Bacteroidales_Bacteroidaceae_Bacteroides_Unclassified_otu_2987636	0.990522	1.96e-09
Bacteria_Bacteroidetes_Bacteroidia_Bacteroidales_Bacteroidaceae_Bacteroides_fragilis_otu_4345821	Bacteria_Bacteroidetes_Bacteroidia_Bacteroidales_Bacteroidaceae_Bacteroides_fragilis_otu_1795137	0.970197	6.46e-14
Bacteria_Bacteroidetes_Bacteroidia_Bacteroidales_Bacteroidaceae_Bacteroides_Unclassified_otu_4438116	Bacteria_Bacteroidetes_Bacteroidia_Bacteroidales_Bacteroidaceae_Bacteroides_Unclassified_otu_4324964	0.963932	1.18e-08
Bacteria_Firmicutes_Clostridia_Clostridiales_Lachnospiraceae_Lachnospiraceae_Group_Unclassified_otu_136783	K05359	0.96091	2.02e-12
Bacteria_Bacteroidetes_Bacteroidia_Bacteroidales_Bacteroidaceae_Bacteroides_Unclassified_otu_4324964	Bacteria_Bacteroidetes_Bacteroidia_Bacteroidales_Bacteroidaceae_Bacteroides_Unclassified_otu_2987636	0.959832	2.04e-09
Bacteria_Firmicutes_Clostridia_Clostridiales_Lachnospiraceae_Roseburia_Unclassified_otu_168984	K02106	0.956632	4.25e-06
Bacteria_Firmicutes_Clostridia_Clostridiales_Lachnospiraceae_Roseburia_Unclassified_otu_168984	K11231	0.954805	5.26e-05
Bacteria_Firmicutes_Clostridia_Clostridiales_Ruminococcaceae_Eubacterium_Unclassified_otu_186057	Bacteria_Firmicutes_Clostridia_Clostridiales_Ruminococcaceae_Eubacterium_Unclassified_otu_1105016	0.935573	7.73e-08
Bacteria_Bacteroidetes_Bacteroidia_Bacteroidales_Bacteroidaceae_Bacteroides_fragilis_otu_4372578	Bacteria_Bacteroidetes_Bacteroidia_Bacteroidales_Bacteroidaceae_Bacteroides_fragilis_otu_1795137	0.934488	3.06e-09
Bacteria_Firmicutes_Clostridia_Clostridiales_Lachnospiraceae_Lachnospiraceae_Group_Unclassified_otu_2901240	K17246	0.930067	6.39e-08
Bacteria_Firmicutes_Clostridia_Clostridiales_Lachnospiraceae_Roseburia_Unclassified_otu_168984	K00002	0.924653	0.000150066
Bacteria_Firmicutes_Clostridia_Clostridiales_Lachnospiraceae_Lachnospiraceae_Group_Unclassified_otu_278753	K01677	0.922437	1.44e-06
Bacteria_Firmicutes_Clostridia_Clostridiales_Lachnospiraceae_Lachnospiraceae_Group_Unclassified_otu_233691	K16907	0.916639	3.36e-07
Bacteria_Firmicutes_Clostridia_Clostridiales_Lachnospiraceae_Lachnospiraceae_Group_Unclassified_otu_278753	K01222	0.916594	6.94e-06
Bacteria_Firmicutes_Clostridia_Clostridiales_Lachnospiraceae_Lachnospiraceae_Group_Unclassified_otu_278753	K16787	0.916441	2.11e-06
Bacteria_Bacteroidetes_Bacteroidia_Bacteroidales_S24_7_S24_7_Group_Unclassified_otu_206790	Bacteria_Bacteroidetes_Bacteroidia_Bacteroidales_S24_7_S24_7_Group_Unclassified_otu_204171	0.913045	6.9e-06
Bacteria_Firmicutes_Clostridia_Clostridiales_Ruminococcaceae_Eubacterium_Unclassified_otu_228061	Bacteria_Firmicutes_Clostridia_Clostridiales_Ruminococcaceae_Eubacterium_Unclassified_otu_1105016	0.913035	2.96e-07
Bacteria_Firmicutes_Clostridia_Clostridiales_Lachnospiraceae_Lachnospiraceae_Group_Unclassified_otu_278753	K17236	0.911354	2.49e-05
Bacteria_Firmicutes_Clostridia_Clostridiales_Lachnospiraceae_Lachnospiraceae_Group_Unclassified_otu_4416434	K07651	0.909695	0.000105868
Bacteria_Firmicutes_Clostridia_Clostridiales_Lachnospiraceae_Lachnospiraceae_Group_Unclassified_otu_2901240	K17213	0.908724	4.16e-05
Bacteria_Firmicutes_Clostridia_Clostridiales_Lachnospiraceae_Lachnospiraceae_Group_Unclassified_otu_278753	K07260	0.907362	1.46e-05
Bacteria_Firmicutes_Clostridia_Clostridiales_Lachnospiraceae_Lachnospiraceae_Group_Unclassified_otu_278753	K07699	0.907199	3.74e-05
Bacteria_Firmicutes_Clostridia_Clostridiales_Lachnospiraceae_Lachnospiraceae_Group_Unclassified_otu_2901240	K11629	0.907057	3.16e-06
Bacteria_Firmicutes_Clostridia_Clostridiales_Lachnospiraceae_Lachnospiraceae_Group_Unclassified_otu_2901240	K01758	0.906936	2.27e-05
Bacteria_Firmicutes_Clostridia_Clostridiales_Lachnospiraceae_Lachnospiraceae_Group_Unclassified_otu_278753	K01678	0.90607	5.2e-06
Bacteria_Firmicutes_Clostridia_Clostridiales_Lachnospiraceae_Lachnospiraceae_Group_Unclassified_otu_278753	K10112	0.90549	2.3e-05
Bacteria_Firmicutes_Clostridia_Clostridiales_Lachnospiraceae_Lachnospiraceae_Group_Unclassified_otu_278753	K10441	0.905	1.73e-05
Bacteria_Bacteroidetes_Bacteroidia_Bacteroidales_Bacteroidaceae_Bacteroides_Unclassified_otu_4446898	Bacteria_Bacteroidetes_Bacteroidia_Bacteroidales_Bacteroidaceae_Bacteroides_Unclassified_otu_2987636	0.904555	3.18e-05
Bacteria_Firmicutes_Clostridia_Clostridiales_Lachnospiraceae_Lachnospiraceae_Group_Unclassified_otu_278753	K03410	0.902992	6.25e-06
Bacteria_Firmicutes_Clostridia_Clostridiales_Ruminococcaceae_Eubacterium_Unclassified_otu_186057	K03532	0.90272	2.67e-06
Bacteria_Firmicutes_Clostridia_Clostridiales_Lachnospiraceae_Lachnospiraceae_Group_Unclassified_otu_278753	K04517	0.902138	2.44e-05
Bacteria_Firmicutes_Clostridia_Clostridiales_Lachnospiraceae_Lachnospiraceae_Group_Unclassified_otu_278753	K00575	0.901664	2.95e-05
Bacteria_Firmicutes_Clostridia_Clostridiales_Lachnospiraceae_Lachnospiraceae_Group_Unclassified_otu_278753	K04487	0.901416	1.07e-05
Bacteria_Firmicutes_Clostridia_Clostridiales_Lachnospiraceae_Lachnospiraceae_Group_Unclassified_otu_278753	K10440	0.900642	3.42e-05
Bacteria_Firmicutes_Clostridia_Clostridiales_Lachnospiraceae_Lachnospiraceae_Group_Unclassified_otu_278753	K02417	0.900504	1.07e-05
Bacteria_Firmicutes_Clostridia_Clostridiales_Ruminococcaceae_Eubacterium_Unclassified_otu_186057	K01692	0.899879	2.5e-07
Bacteria_Firmicutes_Clostridia_Clostridiales_Lachnospiraceae_Lachnospiraceae_Group_Unclassified_otu_278753	K07718	0.899759	8.38e-06
Bacteria_Firmicutes_Clostridia_Clostridiales_Lachnospiraceae_Roseburia_Unclassified_otu_168984	K02011	0.899033	6e-08
Bacteria_Firmicutes_Clostridia_Clostridiales_Ruminococcaceae_Eubacterium_Unclassified_otu_186057	K02193	0.89789	6.43e-06
Bacteria_Firmicutes_Clostridia_Clostridiales_Lachnospiraceae_Lachnospiraceae_Group_Unclassified_otu_233691	K17234	0.897225	5.53e-08
Bacteria_Firmicutes_Clostridia_Clostridiales_Ruminococcaceae_Eubacterium_Unclassified_otu_186057	K03533	0.8972	4.61e-06
Bacteria_Firmicutes_Clostridia_Clostridiales_Lachnospiraceae_Lachnospiraceae_Group_Unclassified_otu_278753	K10118	0.897028	1.05e-05
Bacteria_Firmicutes_Clostridia_Clostridiales_Lachnospiraceae_Lachnospiraceae_Group_Unclassified_otu_278753	K03415	0.89619	3.15e-06
Bacteria_Firmicutes_Clostridia_Clostridiales_Lachnospiraceae_Lachnospiraceae_Group_Unclassified_otu_233691	K07260	0.895052	1.04e-07
Bacteria_Firmicutes_Clostridia_Clostridiales_Lachnospiraceae_Lachnospiraceae_Group_Unclassified_otu_278753	K02392	0.894971	1.6e-05
Bacteria_Firmicutes_Clostridia_Clostridiales_Ruminococcaceae_Eubacterium_Unclassified_otu_186057	K02195	0.89438	2.08e-06
Bacteria_Firmicutes_Clostridia_Clostridiales_Lachnospiraceae_Roseburia_Unclassified_otu_168984	K17245	0.894235	0.000337693
Bacteria_Firmicutes_Clostridia_Clostridiales_Lachnospiraceae_Lachnospiraceae_Group_Unclassified_otu_278753	K00975	0.894009	6.48e-05
Bacteria_Firmicutes_Clostridia_Clostridiales_Lachnospiraceae_Lachnospiraceae_Group_Unclassified_otu_278753	K02406	0.893249	5e-05
Bacteria_Firmicutes_Clostridia_Clostridiales_Ruminococcaceae_Eubacterium_Unclassified_otu_186057	K03639	0.893073	5.87e-07
Bacteria_Firmicutes_Clostridia_Clostridiales_Ruminococcaceae_Eubacterium_Unclassified_otu_186057	K07811	0.892689	1.24e-06
Bacteria_Firmicutes_Clostridia_Clostridiales_Lachnospiraceae_Lachnospiraceae_Group_Unclassified_otu_206494	K03856	0.892491	0.00042012
Bacteria_Firmicutes_Clostridia_Clostridiales_Lachnospiraceae_Lachnospiraceae_Group_Unclassified_otu_206494	K14982	0.89213	6.91e-05
Bacteria_Firmicutes_Clostridia_Clostridiales_Lachnospiraceae_Lachnospiraceae_Group_Unclassified_otu_206494	K09690	0.891954	0.0011192
Bacteria_Firmicutes_Clostridia_Clostridiales_Lachnospiraceae_Lachnospiraceae_Group_Unclassified_otu_233691	K17236	0.891745	4.03e-07
Bacteria_Firmicutes_Clostridia_Clostridiales_Ruminococcaceae_Eubacterium_Unclassified_otu_186057	K13788	0.891577	2.63e-06
Bacteria_Firmicutes_Clostridia_Clostridiales_Ruminococcaceae_Eubacterium_Unclassified_otu_186057	K04085	0.890967	7.26e-06
Bacteria_Firmicutes_Clostridia_Clostridiales_Lachnospiraceae_Lachnospiraceae_Group_Unclassified_otu_278753	K02390	0.890892	2.37e-05
Bacteria_Firmicutes_Clostridia_Clostridiales_Lachnospiraceae_Lachnospiraceae_Group_Unclassified_otu_278753	K07720	0.890712	2.64e-05
Bacteria_Firmicutes_Clostridia_Clostridiales_Ruminococcaceae_Eubacterium_Unclassified_otu_186057	K10680	0.890668	4.49e-06
Bacteria_Firmicutes_Clostridia_Clostridiales_Ruminococcaceae_Eubacterium_Unclassified_otu_186057	K13954	0.890631	5.41e-06
Bacteria_Firmicutes_Clostridia_Clostridiales_Ruminococcaceae_Eubacterium_Unclassified_otu_186057	K14260	0.890582	2.92e-06
Bacteria_Firmicutes_Clostridia_Clostridiales_Lachnospiraceae_Lachnospiraceae_Group_Unclassified_otu_206494	K00171	0.890252	2.75e-06
Bacteria_Firmicutes_Clostridia_Clostridiales_Ruminococcaceae_Eubacterium_Unclassified_otu_186057	K03980	0.889621	1.92e-06
Bacteria_Firmicutes_Clostridia_Clostridiales_Ruminococcaceae_Eubacterium_Unclassified_otu_186057	K07638	0.888975	1.28e-06
Bacteria_Bacteroidetes_Bacteroidia_Bacteroidales_Bacteroidaceae_Bacteroides_fragilis_otu_4372578	Bacteria_Bacteroidetes_Bacteroidia_Bacteroidales_Bacteroidaceae_Bacteroides_fragilis_otu_3621189	0.88892	1.3e-07
Bacteria_Firmicutes_Clostridia_Clostridiales_Lachnospiraceae_Lachnospiraceae_Group_Unclassified_otu_278753	K10119	0.888762	2.19e-05
Bacteria_Firmicutes_Clostridia_Clostridiales_Ruminococcaceae_Eubacterium_Unclassified_otu_186057	K00164	0.888302	9.03e-06
Bacteria_Bacteroidetes_Bacteroidia_Bacteroidales_Bacteroidaceae_Bacteroides_fragilis_otu_3621189	Bacteria_Bacteroidetes_Bacteroidia_Bacteroidales_Bacteroidaceae_Bacteroides_fragilis_otu_1795137	0.887626	4.79e-05
Bacteria_Firmicutes_Clostridia_Clostridiales_Lachnospiraceae_Lachnospiraceae_Group_Unclassified_otu_278753	K03411	0.887192	7.63e-05
Bacteria_Bacteroidetes_Bacteroidia_Bacteroidales_Bacteroidaceae_Bacteroides_fragilis_otu_3621189	Bacteria_Bacteroidetes_Bacteroidia_Bacteroidales_Bacteroidaceae_Bacteroides_fragilis_otu_3507744	0.886607	0.000125424
Bacteria_Firmicutes_Clostridia_Clostridiales_Ruminococcaceae_Eubacterium_Unclassified_otu_186057	K02160	0.886583	3.91e-06
Bacteria_Firmicutes_Clostridia_Clostridiales_Lachnospiraceae_Lachnospiraceae_Group_Unclassified_otu_278753	K02396	0.886291	1.88e-05
Bacteria_Firmicutes_Clostridia_Clostridiales_Ruminococcaceae_Eubacterium_Unclassified_otu_186057	K12339	0.88612	5.81e-06
Bacteria_Firmicutes_Clostridia_Clostridiales_Ruminococcaceae_Eubacterium_Unclassified_otu_186057	K07250	0.885871	4.19e-06
Bacteria_Firmicutes_Clostridia_Clostridiales_Lachnospiraceae_Lachnospiraceae_Group_Unclassified_otu_278753	K17235	0.885599	0.000169609
Bacteria_Firmicutes_Clostridia_Clostridiales_Ruminococcaceae_Eubacterium_Unclassified_otu_186057	K00878	0.885203	1.24e-06
Bacteria_Firmicutes_Clostridia_Clostridiales_Lachnospiraceae_Lachnospiraceae_Group_Unclassified_otu_278753	K01596	0.88517	3.96e-05
Bacteria_Firmicutes_Clostridia_Clostridiales_Lachnospiraceae_Lachnospiraceae_Group_Unclassified_otu_206494	K02407	0.885116	9.21e-05
Bacteria_Firmicutes_Clostridia_Clostridiales_Lachnospiraceae_Lachnospiraceae_Group_Unclassified_otu_278753	K17234	0.884909	0.000109807
Bacteria_Firmicutes_Clostridia_Clostridiales_Lachnospiraceae_Lachnospiraceae_Group_Unclassified_otu_278753	K06209	0.884383	1.52e-05
Bacteria_Firmicutes_Clostridia_Clostridiales_Ruminococcaceae_Eubacterium_Unclassified_otu_186057	K05685	0.884292	4.92e-06
Bacteria_Firmicutes_Clostridia_Clostridiales_Ruminococcaceae_Eubacterium_Unclassified_otu_186057	K13953	0.884086	9.31e-06
Bacteria_Firmicutes_Clostridia_Clostridiales_Lachnospiraceae_Lachnospiraceae_Group_Unclassified_otu_206494	K11263	0.883826	0.000701276
Bacteria_Bacteroidetes_Bacteroidia_Bacteroidales_Bacteroidaceae_Bacteroides_Unclassified_otu_4446898	Bacteria_Bacteroidetes_Bacteroidia_Bacteroidales_Bacteroidaceae_Bacteroides_fragilis_otu_4386507	0.883751	1.12e-08
Bacteria_Firmicutes_Clostridia_Clostridiales_Lachnospiraceae_Lachnospiraceae_Group_Unclassified_otu_278753	K02556	0.883656	9.35e-05
Bacteria_Firmicutes_Clostridia_Clostridiales_Ruminococcaceae_Eubacterium_Unclassified_otu_186057	K13895	0.883568	8.22e-06
Bacteria_Firmicutes_Clostridia_Clostridiales_Ruminococcaceae_Eubacterium_Unclassified_otu_186057	K01792	0.883161	2.14e-06
Bacteria_Firmicutes_Clostridia_Clostridiales_Lachnospiraceae_Lachnospiraceae_Group_Unclassified_otu_233691	K10441	0.883016	4.66e-05
Bacteria_Firmicutes_Clostridia_Clostridiales_Ruminococcaceae_Eubacterium_Unclassified_otu_186057	K00963	0.882738	1.84e-05
Bacteria_Firmicutes_Clostridia_Clostridiales_Lachnospiraceae_Roseburia_Unclassified_otu_168984	K01207	0.882209	0.00130346
Bacteria_Firmicutes_Clostridia_Clostridiales_Lachnospiraceae_Lachnospiraceae_Group_Unclassified_otu_278753	K03151	0.881903	1.92e-05
Bacteria_Firmicutes_Clostridia_Clostridiales_Lachnospiraceae_Roseburia_Unclassified_otu_168984	K14982	0.881853	0.000951839
Bacteria_Firmicutes_Clostridia_Clostridiales_Lachnospiraceae_Lachnospiraceae_Group_Unclassified_otu_278753	K05815	0.881645	4.39e-05
Bacteria_Firmicutes_Clostridia_Clostridiales_Lachnospiraceae_Lachnospiraceae_Group_Unclassified_otu_278753	K02416	0.881192	4.89e-05
Bacteria_Firmicutes_Clostridia_Clostridiales_Lachnospiraceae_Lachnospiraceae_Group_Unclassified_otu_278753	Bacteria_Firmicutes_Clostridia_Clostridiales_Lachnospiraceae_Lachnospiraceae_Group_Unclassified_otu_233691	0.880918	5.1e-06
Bacteria_Firmicutes_Clostridia_Clostridiales_Lachnospiraceae_Lachnospiraceae_Group_Unclassified_otu_278753	K00965	0.880602	6.81e-05
Bacteria_Firmicutes_Clostridia_Clostridiales_Lachnospiraceae_Lachnospiraceae_Group_Unclassified_otu_278753	K15770	0.880229	5.26e-05
Bacteria_Firmicutes_Clostridia_Clostridiales_Lachnospiraceae_Roseburia_Unclassified_otu_168984	K01182	0.880222	0.000259814
Bacteria_Firmicutes_Clostridia_Clostridiales_Lachnospiraceae_Roseburia_Unclassified_otu_168984	K02407	0.879978	0.00588976
Bacteria_Firmicutes_Clostridia_Clostridiales_Ruminococcaceae_Eubacterium_Unclassified_otu_186057	K01908	0.879924	4.66e-06
Bacteria_Firmicutes_Clostridia_Clostridiales_Lachnospiraceae_Lachnospiraceae_Group_Unclassified_otu_278753	K01786	0.879825	3.58e-05
Bacteria_Bacteroidetes_Bacteroidia_Bacteroidales_Bacteroidaceae_Bacteroides_fragilis_otu_4372578	Bacteria_Bacteroidetes_Bacteroidia_Bacteroidales_Bacteroidaceae_Bacteroides_fragilis_otu_4345821	0.879746	1.6e-12
Bacteria_Firmicutes_Clostridia_Clostridiales_Ruminococcaceae_Eubacterium_Unclassified_otu_186057	K09996	0.879705	5.31e-06
Bacteria_Firmicutes_Clostridia_Clostridiales_Ruminococcaceae_Eubacterium_Unclassified_otu_228061	Bacteria_Firmicutes_Clostridia_Clostridiales_Ruminococcaceae_Eubacterium_Unclassified_otu_186057	0.879703	2.33e-06
Bacteria_Firmicutes_Clostridia_Clostridiales_Lachnospiraceae_Lachnospiraceae_Group_Unclassified_otu_278753	K03407	0.878957	0.000123109
Bacteria_Firmicutes_Clostridia_Clostridiales_Ruminococcaceae_Eubacterium_Unclassified_otu_186057	K07684	0.878902	1.32e-05
Bacteria_Firmicutes_Clostridia_Clostridiales_Ruminococcaceae_Eubacterium_Unclassified_otu_186057	K14682	0.878141	5e-06
Bacteria_Firmicutes_Clostridia_Clostridiales_Lachnospiraceae_Roseburia_Unclassified_otu_168984	K18444	0.878011	0.00129145
Bacteria_Firmicutes_Clostridia_Clostridiales_Lachnospiraceae_Lachnospiraceae_Group_Unclassified_otu_233691	K10439	0.87801	0.00036796
Bacteria_Firmicutes_Clostridia_Clostridiales_Lachnospiraceae_Lachnospiraceae_Group_Unclassified_otu_278753	K02405	0.877414	7.88e-05
Bacteria_Firmicutes_Clostridia_Clostridiales_Lachnospiraceae_Lachnospiraceae_Group_Unclassified_otu_278753	K03523	0.876606	1.58e-05
Bacteria_Firmicutes_Clostridia_Clostridiales_Lachnospiraceae_Lachnospiraceae_Group_Unclassified_otu_278753	K07668	0.87656	3.5e-05
Bacteria_Firmicutes_Clostridia_Clostridiales_Lachnospiraceae_Lachnospiraceae_Group_Unclassified_otu_4416434	K02756	0.876551	0.00105435
Bacteria_Firmicutes_Clostridia_Clostridiales_Lachnospiraceae_Lachnospiraceae_Group_Unclassified_otu_2901240	K03518	0.876112	0.000177218
Bacteria_Firmicutes_Clostridia_Clostridiales_Lachnospiraceae_Lachnospiraceae_Group_Unclassified_otu_278753	K01758	0.876068	0.000173295
Bacteria_Firmicutes_Clostridia_Clostridiales_Ruminococcaceae_Eubacterium_Unclassified_otu_186057	K10678	0.876056	2.13e-05
Bacteria_Firmicutes_Clostridia_Clostridiales_Lachnospiraceae_Lachnospiraceae_Group_Unclassified_otu_206494	K00074	0.87595	0.00137719
Bacteria_Firmicutes_Clostridia_Clostridiales_Ruminococcaceae_Eubacterium_Unclassified_otu_186057	K01782	0.875452	2.86e-06
Bacteria_Firmicutes_Clostridia_Clostridiales_Lachnospiraceae_Lachnospiraceae_Group_Unclassified_otu_278753	K02410	0.875443	0.00012749
Bacteria_Firmicutes_Clostridia_Clostridiales_Ruminococcaceae_Eubacterium_Unclassified_otu_186057	K02018	0.87533	1.31e-05
Bacteria_Firmicutes_Clostridia_Clostridiales_Lachnospiraceae_Lachnospiraceae_Group_Unclassified_otu_206494	K03413	0.875054	3.42e-05
Bacteria_Firmicutes_Clostridia_Clostridiales_Ruminococcaceae_Eubacterium_Unclassified_otu_186057	K00128	0.875037	7.79e-05
Bacteria_Firmicutes_Clostridia_Clostridiales_Lachnospiraceae_Lachnospiraceae_Group_Unclassified_otu_278753	K07652	0.874871	0.00018474
Bacteria_Firmicutes_Clostridia_Clostridiales_Lachnospiraceae_Lachnospiraceae_Group_Unclassified_otu_2901240	K07669	0.874577	0.000208166
Bacteria_Firmicutes_Clostridia_Clostridiales_Ruminococcaceae_Eubacterium_Unclassified_otu_186057	Bacteria_Firmicutes_Clostridia_Clostridiales_Lachnospiraceae_Eisenbergiella_Unclassified_otu_1105958	0.87452	4.62e-06
Bacteria_Firmicutes_Clostridia_Clostridiales_Lachnospiraceae_Roseburia_Unclassified_otu_168984	K06209	0.874346	0.00364268
Bacteria_Firmicutes_Clostridia_Clostridiales_Lachnospiraceae_Lachnospiraceae_Group_Unclassified_otu_278753	K16785	0.874027	5.9e-05
Bacteria_Firmicutes_Clostridia_Clostridiales_Lachnospiraceae_Lachnospiraceae_Group_Unclassified_otu_2901240	Bacteria_Firmicutes_Clostridia_Clostridiales_Lachnospiraceae_Lachnospiraceae_Group_Unclassified_otu_278753	0.873834	3.94e-05
Bacteria_Firmicutes_Clostridia_Clostridiales_Lachnospiraceae_Lachnospiraceae_Group_Unclassified_otu_278753	K07636	0.873138	0.000168592
Bacteria_Firmicutes_Clostridia_Clostridiales_Ruminococcaceae_Eubacterium_Unclassified_otu_1105016	K02195	0.872692	1.79e-06
Bacteria_Firmicutes_Clostridia_Clostridiales_Lachnospiraceae_Lachnospiraceae_Group_Unclassified_otu_233691	K10440	0.872658	6.52e-05
Bacteria_Firmicutes_Clostridia_Clostridiales_Lachnospiraceae_Roseburia_Unclassified_otu_168984	K11634	0.872457	0.00443868
Bacteria_Firmicutes_Clostridia_Clostridiales_Ruminococcaceae_Eubacterium_Unclassified_otu_1105016	K03532	0.872169	2.98e-06
Bacteria_Firmicutes_Clostridia_Clostridiales_Ruminococcaceae_Eubacterium_Unclassified_otu_1105016	K10680	0.872068	1.4e-06
Bacteria_Firmicutes_Clostridia_Clostridiales_Lachnospiraceae_Lachnospiraceae_Group_Unclassified_otu_278753	K16786	0.871924	8.68e-05
Bacteria_Bacteroidetes_Bacteroidia_Bacteroidales_S24_7_S24_7_Group_Unclassified_otu_160016	Bacteria_Bacteroidetes_Bacteroidia_Bacteroidales_S24_7_S24_7_Group_Unclassified_otu_1108617	0.871533	0.0012111
Bacteria_Firmicutes_Clostridia_Clostridiales_Lachnospiraceae_Lachnospiraceae_Group_Unclassified_otu_278753	K07706	0.871444	5.56e-05
Bacteria_Firmicutes_Clostridia_Clostridiales_Lachnospiraceae_Lachnospiraceae_Group_Unclassified_otu_278753	K04771	0.871115	3.25e-05
Bacteria_Firmicutes_Clostridia_Clostridiales_Lachnospiraceae_Lachnospiraceae_Group_Unclassified_otu_278753	K07258	0.87089	2.89e-05
Bacteria_Firmicutes_Clostridia_Clostridiales_Ruminococcaceae_Eubacterium_Unclassified_otu_186057	K01963	0.870812	1.32e-05
Bacteria_Firmicutes_Clostridia_Clostridiales_Ruminococcaceae_Eubacterium_Unclassified_otu_186057	K07661	0.870574	3.02e-06
Bacteria_Firmicutes_Clostridia_Clostridiales_Lachnospiraceae_Lachnospiraceae_Group_Unclassified_otu_278753	K02388	0.870454	4.68e-05
Bacteria_Firmicutes_Clostridia_Clostridiales_Ruminococcaceae_Eubacterium_Unclassified_otu_186057	K03636	0.870045	8.62e-06
Bacteria_Firmicutes_Clostridia_Clostridiales_Lachnospiraceae_Lachnospiraceae_Group_Unclassified_otu_278753	K15583	0.870019	4.53e-05
Bacteria_Firmicutes_Clostridia_Clostridiales_Ruminococcaceae_Eubacterium_Unclassified_otu_1105016	K13953	0.869995	3.48e-06
Bacteria_Firmicutes_Clostridia_Clostridiales_Ruminococcaceae_Eubacterium_Unclassified_otu_1105016	K03980	0.86966	5.17e-06
Bacteria_Firmicutes_Clostridia_Clostridiales_Lachnospiraceae_Lachnospiraceae_Group_Unclassified_otu_4416434	K02488	0.869557	0.00366268
Bacteria_Firmicutes_Clostridia_Clostridiales_Lachnospiraceae_Lachnospiraceae_Group_Unclassified_otu_233691	K01596	0.869404	8.28e-06
Bacteria_Firmicutes_Clostridia_Clostridiales_Lachnospiraceae_Roseburia_Unclassified_otu_168984	K01640	0.869211	4.99e-06
Bacteria_Firmicutes_Clostridia_Clostridiales_Lachnospiraceae_Lachnospiraceae_Group_Unclassified_otu_278753	K02755	0.86854	9.81e-05
Bacteria_Firmicutes_Clostridia_Clostridiales_Lachnospiraceae_Lachnospiraceae_Group_Unclassified_otu_233691	K07720	0.868498	2.13e-07
Bacteria_Firmicutes_Clostridia_Clostridiales_Lachnospiraceae_Lachnospiraceae_Group_Unclassified_otu_233691	K01222	0.86826	1.77e-05
Bacteria_Firmicutes_Clostridia_Clostridiales_Lachnospiraceae_Lachnospiraceae_Group_Unclassified_otu_2901240	K01182	0.867989	5.86e-06
Bacteria_Bacteroidetes_Bacteroidia_Bacteroidales_Bacteroidaceae_Bacteroides_Unclassified_otu_4438116	Bacteria_Bacteroidetes_Bacteroidia_Bacteroidales_S24_7_S24_7_Group_Unclassified_otu_160016	0.867838	0.000132616
Bacteria_Firmicutes_Clostridia_Clostridiales_Ruminococcaceae_Eubacterium_Unclassified_otu_1105016	K02193	0.867653	1.99e-06
Bacteria_Firmicutes_Clostridia_Clostridiales_Ruminococcaceae_Eubacterium_Unclassified_otu_186057	K07641	0.867169	6.27e-06
Bacteria_Firmicutes_Clostridia_Clostridiales_Ruminococcaceae_Eubacterium_Unclassified_otu_186057	K07665	0.866949	1.63e-05
Bacteria_Bacteroidetes_Bacteroidia_Bacteroidales_Bacteroidaceae_Bacteroides_Unclassified_otu_4446898	Bacteria_Bacteroidetes_Bacteroidia_Bacteroidales_Bacteroidaceae_Bacteroides_Unclassified_otu_4324964	0.866858	2.44e-06
Bacteria_Firmicutes_Clostridia_Clostridiales_Ruminococcaceae_Eubacterium_Unclassified_otu_1105016	K13788	0.866507	6.16e-06
Bacteria_Firmicutes_Clostridia_Clostridiales_Lachnospiraceae_Lachnospiraceae_Group_Unclassified_otu_2901240	K00665	0.866288	2.43e-05
Bacteria_Firmicutes_Clostridia_Clostridiales_Lachnospiraceae_Lachnospiraceae_Group_Unclassified_otu_421893	K11521	0.865975	5.13e-06
Bacteria_Firmicutes_Clostridia_Clostridiales_Lachnospiraceae_Roseburia_Unclassified_otu_168984	K07714	0.865891	0.000509973
Bacteria_Firmicutes_Clostridia_Clostridiales_Lachnospiraceae_Lachnospiraceae_Group_Unclassified_otu_278753	K02071	0.865879	8.4e-05
Bacteria_Firmicutes_Clostridia_Clostridiales_Ruminococcaceae_Eubacterium_Unclassified_otu_186057	K07639	0.865461	2.18e-05
Bacteria_Firmicutes_Clostridia_Clostridiales_Lachnospiraceae_Lachnospiraceae_Group_Unclassified_otu_278753	K01953	0.865389	0.000176604
Bacteria_Firmicutes_Clostridia_Clostridiales_Lachnospiraceae_Lachnospiraceae_Group_Unclassified_otu_206494	K00170	0.865248	3.36e-06
Bacteria_Firmicutes_Clostridia_Clostridiales_Lachnospiraceae_Lachnospiraceae_Group_Unclassified_otu_206494	K06209	0.864965	0.000453103
Bacteria_Firmicutes_Clostridia_Clostridiales_Lachnospiraceae_Lachnospiraceae_Group_Unclassified_otu_278753	K03412	0.864696	0.000175337
Bacteria_Firmicutes_Clostridia_Clostridiales_Ruminococcaceae_Eubacterium_Unclassified_otu_1105016	K14260	0.864574	3.8e-06
Bacteria_Firmicutes_Clostridia_Clostridiales_Lachnospiraceae_Lachnospiraceae_Group_Unclassified_otu_278753	K03408	0.864473	6.38e-05
Bacteria_Firmicutes_Clostridia_Clostridiales_Lachnospiraceae_Lachnospiraceae_Group_Unclassified_otu_206494	K05658	0.864423	0.00111665
Bacteria_Firmicutes_Clostridia_Clostridiales_Lachnospiraceae_Lachnospiraceae_Group_Unclassified_otu_278753	K10117	0.864414	5.18e-05
Bacteria_Bacteroidetes_Bacteroidia_Bacteroidales_Bacteroidaceae_Bacteroides_Unclassified_otu_4324964	K01565	0.86429	3.83e-06
Bacteria_Firmicutes_Clostridia_Clostridiales_Ruminococcaceae_Eubacterium_Unclassified_otu_1105016	K01782	0.864274	1.16e-05
Bacteria_Firmicutes_Clostridia_Clostridiales_Ruminococcaceae_Eubacterium_Unclassified_otu_186057	K07689	0.864082	1.42e-05
Bacteria_Bacteroidetes_Bacteroidia_Bacteroidales_Bacteroidaceae_Bacteroides_Unclassified_otu_4324964	K00045	0.863985	4.52e-05
Bacteria_Firmicutes_Clostridia_Clostridiales_Lachnospiraceae_Lachnospiraceae_Group_Unclassified_otu_206494	K01996	0.863907	0.000313928
Bacteria_Firmicutes_Clostridia_Clostridiales_Lachnospiraceae_Roseburia_Unclassified_otu_168984	K03856	0.863773	0.00920706
Bacteria_Firmicutes_Clostridia_Clostridiales_Lachnospiraceae_Lachnospiraceae_Group_Unclassified_otu_278753	K00171	0.863758	0.000261381
Bacteria_Firmicutes_Clostridia_Clostridiales_Ruminococcaceae_Eubacterium_Unclassified_otu_186057	K07657	0.863411	4.19e-05
Bacteria_Firmicutes_Clostridia_Clostridiales_Lachnospiraceae_Lachnospiraceae_Group_Unclassified_otu_278753	K18444	0.863325	0.000196922
Bacteria_Firmicutes_Clostridia_Clostridiales_Lachnospiraceae_Lachnospiraceae_Group_Unclassified_otu_278753	K11633	0.862317	0.000100056
Bacteria_Firmicutes_Clostridia_Clostridiales_Lachnospiraceae_Lachnospiraceae_Group_Unclassified_otu_278753	K00008	0.862267	0.00169154
Bacteria_Firmicutes_Clostridia_Clostridiales_Lachnospiraceae_Lachnospiraceae_Group_Unclassified_otu_233691	K17235	0.861697	6.31e-06
Bacteria_Firmicutes_Clostridia_Clostridiales_Ruminococcaceae_Eubacterium_Unclassified_otu_186057	K10009	0.861635	5.32e-06
Bacteria_Firmicutes_Clostridia_Clostridiales_Lachnospiraceae_Lachnospiraceae_Group_Unclassified_otu_206494	K01995	0.861434	0.000631497
Bacteria_Firmicutes_Clostridia_Clostridiales_Lachnospiraceae_Lachnospiraceae_Group_Unclassified_otu_4416434	K02804	0.861207	0.000101689
Bacteria_Firmicutes_Clostridia_Clostridiales_Lachnospiraceae_Lachnospiraceae_Group_Unclassified_otu_278753	K07707	0.861184	3.96e-05
Bacteria_Firmicutes_Clostridia_Clostridiales_Lachnospiraceae_Roseburia_Unclassified_otu_168984	K01693	0.861174	6.08e-05
Bacteria_Firmicutes_Clostridia_Clostridiales_Lachnospiraceae_Lachnospiraceae_Group_Unclassified_otu_4416434	Bacteria_Firmicutes_Bacilli_Lactobacillales_Lactobacillaceae_Lactobacillus_Unclassified_otu_169428	0.861173	0.00261964
Bacteria_Firmicutes_Clostridia_Clostridiales_Ruminococcaceae_Eubacterium_Unclassified_otu_1105016	K07811	0.860898	1.67e-06
Bacteria_Firmicutes_Clostridia_Clostridiales_Ruminococcaceae_Eubacterium_Unclassified_otu_1105016	K04085	0.860855	8.56e-06
Bacteria_Firmicutes_Clostridia_Clostridiales_Lachnospiraceae_Lachnospiraceae_Group_Unclassified_otu_278753	K03431	0.860843	9.54e-05
Bacteria_Firmicutes_Clostridia_Clostridiales_Ruminococcaceae_Eubacterium_Unclassified_otu_186057	K01715	0.860787	1.76e-05
Bacteria_Firmicutes_Clostridia_Clostridiales_Lachnospiraceae_Lachnospiraceae_Group_Unclassified_otu_278753	K02401	0.860526	9.04e-05
Bacteria_Firmicutes_Clostridia_Clostridiales_Ruminococcaceae_Eubacterium_Unclassified_otu_1105016	K07250	0.860131	1.43e-05
Bacteria_Firmicutes_Clostridia_Clostridiales_Lachnospiraceae_Lachnospiraceae_Group_Unclassified_otu_278753	K03406	0.859898	0.000250348
Bacteria_Firmicutes_Clostridia_Clostridiales_Lachnospiraceae_Lachnospiraceae_Group_Unclassified_otu_233691	K17213	0.859848	0.00193795
Bacteria_Firmicutes_Clostridia_Clostridiales_Ruminococcaceae_Eubacterium_Unclassified_otu_186057	K00990	0.859726	3.73e-05
Bacteria_Firmicutes_Clostridia_Clostridiales_Lachnospiraceae_Lachnospiraceae_Group_Unclassified_otu_278753	K15581	0.859713	2.03e-05
Bacteria_Firmicutes_Clostridia_Clostridiales_Lachnospiraceae_Lachnospiraceae_Group_Unclassified_otu_278753	K01182	0.859542	0.000130665
Bacteria_Firmicutes_Clostridia_Clostridiales_Ruminococcaceae_Eubacterium_Unclassified_otu_1105016	K07684	0.859401	7.41e-06
Bacteria_Firmicutes_Clostridia_Clostridiales_Lachnospiraceae_Lachnospiraceae_Group_Unclassified_otu_206494	K07699	0.859305	0.000638304
Bacteria_Firmicutes_Clostridia_Clostridiales_Ruminococcaceae_Eubacterium_Unclassified_otu_1105016	K12339	0.858627	4.25e-06
Bacteria_Firmicutes_Clostridia_Clostridiales_Ruminococcaceae_Eubacterium_Unclassified_otu_1105016	K05685	0.858576	3.84e-06
Bacteria_Bacteroidetes_Bacteroidia_Bacteroidales_Bacteroidaceae_Bacteroides_Unclassified_otu_2987636	Bacteria_Bacteroidetes_Bacteroidia_Bacteroidales_S24_7_S24_7_Group_Unclassified_otu_160016	0.857913	0.000307935
Bacteria_Firmicutes_Clostridia_Clostridiales_Lachnospiraceae_Lachnospiraceae_Group_Unclassified_otu_233691	K00665	0.857837	0.000720428
Bacteria_Firmicutes_Clostridia_Clostridiales_Ruminococcaceae_Eubacterium_Unclassified_otu_1105016	K00164	0.857259	6.91e-06
Bacteria_Firmicutes_Clostridia_Clostridiales_Lachnospiraceae_Roseburia_Unclassified_otu_168984	K02502	0.856986	6.22e-06
Bacteria_Firmicutes_Clostridia_Clostridiales_Lachnospiraceae_Lachnospiraceae_Group_Unclassified_otu_206494	K18444	0.856328	0.000718933
Bacteria_Firmicutes_Clostridia_Clostridiales_Lachnospiraceae_Lachnospiraceae_Group_Unclassified_otu_233691	K17246	0.856282	0.00783223
Bacteria_Bacteroidetes_Bacteroidia_Bacteroidales_S24_7_S24_7_Group_Unclassified_otu_357305	K00696	0.856231	4.64e-05
Bacteria_Firmicutes_Clostridia_Clostridiales_Lachnospiraceae_Lachnospiraceae_Group_Unclassified_otu_278753	K00611	0.856136	0.000152033
Bacteria_Firmicutes_Clostridia_Clostridiales_Lachnospiraceae_Lachnospiraceae_Group_Unclassified_otu_206494	K02584	0.856123	0.0070906
Bacteria_Bacteroidetes_Bacteroidia_Bacteroidales_Bacteroidaceae_Bacteroides_Unclassified_otu_4446898	Bacteria_Bacteroidetes_Bacteroidia_Bacteroidales_Bacteroidaceae_Bacteroides_Unclassified_otu_4438116	0.855875	0.000537613
Bacteria_Firmicutes_Clostridia_Clostridiales_Lachnospiraceae_Lachnospiraceae_Group_Unclassified_otu_278753	K01628	0.855872	0.000115336
Bacteria_Firmicutes_Clostridia_Clostridiales_Ruminococcaceae_Eubacterium_Unclassified_otu_1105016	K01908	0.855779	7.42e-06
Bacteria_Firmicutes_Clostridia_Clostridiales_Lachnospiraceae_Lachnospiraceae_Group_Unclassified_otu_2901240	K10237	0.855671	0.00110269
Bacteria_Firmicutes_Clostridia_Clostridiales_Lachnospiraceae_Lachnospiraceae_Group_Unclassified_otu_278753	K00855	0.855443	4.39e-05
Bacteria_Firmicutes_Clostridia_Clostridiales_Lachnospiraceae_Lachnospiraceae_Group_Unclassified_otu_2901240	K10441	0.855392	0.000340155
Bacteria_Firmicutes_Clostridia_Clostridiales_Ruminococcaceae_Eubacterium_Unclassified_otu_1105016	K00963	0.855216	1.92e-06
Bacteria_Firmicutes_Clostridia_Clostridiales_Lachnospiraceae_Lachnospiraceae_Group_Unclassified_otu_278753	K10237	0.854822	0.000493559
Bacteria_Firmicutes_Clostridia_Clostridiales_Lachnospiraceae_Lachnospiraceae_Group_Unclassified_otu_233691	K02804	0.854626	2.52e-06
Bacteria_Firmicutes_Clostridia_Clostridiales_Ruminococcaceae_Eubacterium_Unclassified_otu_1105016	K03533	0.854559	9.12e-07
Bacteria_Firmicutes_Clostridia_Clostridiales_Ruminococcaceae_Eubacterium_Unclassified_otu_186057	K13896	0.854476	2.09e-05
Bacteria_Firmicutes_Clostridia_Clostridiales_Ruminococcaceae_Eubacterium_Unclassified_otu_186057	K11179	0.854363	3.44e-06
Bacteria_Firmicutes_Clostridia_Clostridiales_Lachnospiraceae_Roseburia_Unclassified_otu_168984	K11004	0.854338	8.2e-05
Bacteria_Firmicutes_Clostridia_Clostridiales_Lachnospiraceae_Lachnospiraceae_Group_Unclassified_otu_233691	K01677	0.8543	4.11e-06
Bacteria_Firmicutes_Clostridia_Clostridiales_Lachnospiraceae_Lachnospiraceae_Group_Unclassified_otu_278753	K16907	0.854162	3.15e-05
Bacteria_Firmicutes_Clostridia_Clostridiales_Lachnospiraceae_Lachnospiraceae_Group_Unclassified_otu_278753	K11071	0.854113	0.000686084
Bacteria_Firmicutes_Clostridia_Clostridiales_Lachnospiraceae_Roseburia_Unclassified_otu_168984	K04771	0.854011	0.00106057
Bacteria_Firmicutes_Clostridia_Clostridiales_Lachnospiraceae_Lachnospiraceae_Group_Unclassified_otu_233691	K07669	0.853739	0.00434749
Bacteria_Firmicutes_Clostridia_Clostridiales_Lachnospiraceae_Lachnospiraceae_Group_Unclassified_otu_206494	K16881	0.853626	5.28e-05
Bacteria_Firmicutes_Clostridia_Clostridiales_Lachnospiraceae_Lachnospiraceae_Group_Unclassified_otu_233691	K10237	0.853613	0.000406646
Bacteria_Firmicutes_Clostridia_Clostridiales_Lachnospiraceae_Lachnospiraceae_Group_Unclassified_otu_233691	K11629	0.853403	0.00476371
Bacteria_Firmicutes_Clostridia_Clostridiales_Lachnospiraceae_Lachnospiraceae_Group_Unclassified_otu_278753	K02412	0.853056	0.000157729
Bacteria_Firmicutes_Clostridia_Clostridiales_Lachnospiraceae_Roseburia_Unclassified_otu_168984	K04517	0.852949	0.00456822
Bacteria_Firmicutes_Clostridia_Clostridiales_Ruminococcaceae_Eubacterium_Unclassified_otu_1105016	K10678	0.852946	3.25e-06
Bacteria_Firmicutes_Clostridia_Clostridiales_Ruminococcaceae_Eubacterium_Unclassified_otu_1105016	K01792	0.852895	1.26e-05
Bacteria_Firmicutes_Clostridia_Clostridiales_Lachnospiraceae_Lachnospiraceae_Group_Unclassified_otu_233691	K02756	0.852752	6.89e-06
Bacteria_Firmicutes_Clostridia_Clostridiales_Lachnospiraceae_Lachnospiraceae_Group_Unclassified_otu_206494	K07714	0.852567	0.000692121
Bacteria_Firmicutes_Clostridia_Clostridiales_Ruminococcaceae_Eubacterium_Unclassified_otu_1105016	K13895	0.852506	1.08e-05
Bacteria_Firmicutes_Clostridia_Clostridiales_Lachnospiraceae_Lachnospiraceae_Group_Unclassified_otu_278753	K07714	0.852439	5.94e-05
Bacteria_Firmicutes_Clostridia_Clostridiales_Ruminococcaceae_Eubacterium_Unclassified_otu_186057	K07659	0.852254	4.15e-06
Bacteria_Firmicutes_Clostridia_Clostridiales_Lachnospiraceae_Lachnospiraceae_Group_Unclassified_otu_206494	K13820	0.852241	0.00462283
Bacteria_Firmicutes_Clostridia_Clostridiales_Lachnospiraceae_Lachnospiraceae_Group_Unclassified_otu_278753	K15580	0.852191	2.31e-05
Bacteria_Bacteroidetes_Bacteroidia_Bacteroidales_Bacteroidaceae_Bacteroides_fragilis_otu_3550159	Bacteria_Bacteroidetes_Bacteroidia_Bacteroidales_Bacteroidaceae_Bacteroides_Unclassified_otu_2658061	0.851151	8.75e-06
Bacteria_Firmicutes_Clostridia_Clostridiales_Lachnospiraceae_Lachnospiraceae_Group_Unclassified_otu_278753	K00074	0.851131	4.59e-05
Bacteria_Firmicutes_Clostridia_Clostridiales_Ruminococcaceae_Eubacterium_Unclassified_otu_186057	K07678	0.85091	6.91e-06
Bacteria_Firmicutes_Clostridia_Clostridiales_Lachnospiraceae_Lachnospiraceae_Group_Unclassified_otu_2901240	K00611	0.850615	5.76e-05
Bacteria_Firmicutes_Clostridia_Clostridiales_Lachnospiraceae_Lachnospiraceae_Group_Unclassified_otu_2901240	K01677	0.850563	9.22e-06
Bacteria_Bacteroidetes_Bacteroidia_Bacteroidales_Bacteroidaceae_Bacteroides_Unclassified_otu_4324964	K01135	0.850537	6.86e-05
Bacteria_Firmicutes_Clostridia_Clostridiales_Lachnospiraceae_Lachnospiraceae_Group_Unclassified_otu_278753	K03518	0.85046	0.000305896
Bacteria_Firmicutes_Clostridia_Clostridiales_Lachnospiraceae_Lachnospiraceae_Group_Unclassified_otu_2901240	K00170	0.850197	5.28e-05
Bacteria_Firmicutes_Clostridia_Clostridiales_Lachnospiraceae_Lachnospiraceae_Group_Unclassified_otu_278753	K07704	0.850042	0.000119628
Bacteria_Firmicutes_Clostridia_Clostridiales_Ruminococcaceae_Eubacterium_Unclassified_otu_1105016	K07638	0.850032	4.3e-06
Bacteria_Firmicutes_Clostridia_Clostridiales_Lachnospiraceae_Lachnospiraceae_Group_Unclassified_otu_278753	K02407	0.849986	0.000239922
Bacteria_Firmicutes_Clostridia_Clostridiales_Lachnospiraceae_Lachnospiraceae_Group_Unclassified_otu_278753	K02419	0.849952	6.61e-05
Bacteria_Firmicutes_Clostridia_Clostridiales_Lachnospiraceae_Lachnospiraceae_Group_Unclassified_otu_2901240	K10440	0.849846	0.00017742
Bacteria_Firmicutes_Clostridia_Clostridiales_Lachnospiraceae_Roseburia_Unclassified_otu_168984	K00003	0.849648	0.000117188
Bacteria_Firmicutes_Clostridia_Clostridiales_Ruminococcaceae_Eubacterium_Unclassified_otu_186057	K02046	0.849587	3.19e-05
Bacteria_Firmicutes_Clostridia_Clostridiales_Ruminococcaceae_Eubacterium_Unclassified_otu_1105016	K14682	0.8493	1.35e-05
Bacteria_Firmicutes_Clostridia_Clostridiales_Lachnospiraceae_Lachnospiraceae_Group_Unclassified_otu_278753	K02397	0.849133	0.000201914
Bacteria_Firmicutes_Clostridia_Clostridiales_Ruminococcaceae_Eubacterium_Unclassified_otu_186057	K00135	0.848873	0.000108666
Bacteria_Firmicutes_Clostridia_Clostridiales_Lachnospiraceae_Lachnospiraceae_Group_Unclassified_otu_206494	K03415	0.848828	0.000763121
Bacteria_Firmicutes_Clostridia_Clostridiales_Ruminococcaceae_Eubacterium_Unclassified_otu_186057	K01644	0.848558	3.11e-05
Bacteria_Firmicutes_Clostridia_Clostridiales_Ruminococcaceae_Eubacterium_Unclassified_otu_186057	K00627	0.848392	2.86e-05
Bacteria_Bacteroidetes_Bacteroidia_Bacteroidales_Bacteroidaceae_Bacteroides_Unclassified_otu_4324964	K01132	0.847914	9.02e-06
Bacteria_Firmicutes_Clostridia_Clostridiales_Lachnospiraceae_Lachnospiraceae_Group_Unclassified_otu_278753	K14982	0.847181	0.000397099
Bacteria_Firmicutes_Clostridia_Clostridiales_Ruminococcaceae_Eubacterium_Unclassified_otu_186057	K02047	0.846939	6.68e-05
Bacteria_Firmicutes_Clostridia_Clostridiales_Lachnospiraceae_Lachnospiraceae_Group_Unclassified_otu_233691	K07718	0.8467	3.53e-06
Bacteria_Firmicutes_Clostridia_Clostridiales_Ruminococcaceae_Eubacterium_Unclassified_otu_211191	K01595	0.84669	3.48e-06
Bacteria_Firmicutes_Clostridia_Clostridiales_Lachnospiraceae_Lachnospiraceae_Group_Unclassified_otu_278753	K09692	0.846677	0.000669174
Bacteria_Firmicutes_Clostridia_Clostridiales_Ruminococcaceae_Eubacterium_Unclassified_otu_186057	K00140	0.846566	4.87e-06
Bacteria_Firmicutes_Clostridia_Clostridiales_Lachnospiraceae_Roseburia_Unclassified_otu_168984	K02424	0.846395	4.31e-05
Bacteria_Firmicutes_Clostridia_Clostridiales_Ruminococcaceae_Eubacterium_Unclassified_otu_186057	K00835	0.846128	1.46e-05
Bacteria_Firmicutes_Clostridia_Clostridiales_Lachnospiraceae_Lachnospiraceae_Group_Unclassified_otu_278753	K00248	0.845987	0.000320578
Bacteria_Firmicutes_Clostridia_Clostridiales_Ruminococcaceae_Eubacterium_Unclassified_otu_186057	K13894	0.84591	2.52e-05
Bacteria_Firmicutes_Clostridia_Clostridiales_Lachnospiraceae_Lachnospiraceae_Group_Unclassified_otu_206494	K04517	0.845731	0.0018866
Bacteria_Firmicutes_Clostridia_Clostridiales_Lachnospiraceae_Lachnospiraceae_Group_Unclassified_otu_278753	K19350	0.845724	2.32e-05
Bacteria_Firmicutes_Clostridia_Clostridiales_Lachnospiraceae_Lachnospiraceae_Group_Unclassified_otu_206494	K14459	0.845522	0.00856408
Bacteria_Firmicutes_Clostridia_Clostridiales_Lachnospiraceae_Lachnospiraceae_Group_Unclassified_otu_206494	K11540	0.845157	0.00205784
Bacteria_Firmicutes_Clostridia_Clostridiales_Lachnospiraceae_Lachnospiraceae_Group_Unclassified_otu_233691	K10119	0.845027	1.02e-06
Bacteria_Firmicutes_Clostridia_Clostridiales_Lachnospiraceae_Lachnospiraceae_Group_Unclassified_otu_278753	K17319	0.845015	0.000173781
Bacteria_Firmicutes_Clostridia_Clostridiales_Ruminococcaceae_Eubacterium_Unclassified_otu_186057	K07644	0.844446	3.35e-05
Bacteria_Firmicutes_Clostridia_Clostridiales_Lachnospiraceae_Lachnospiraceae_Group_Unclassified_otu_233691	K00855	0.843769	0.00102374
Bacteria_Firmicutes_Clostridia_Clostridiales_Lachnospiraceae_Lachnospiraceae_Group_Unclassified_otu_229562	K11521	0.843728	0.00197415
Bacteria_Firmicutes_Clostridia_Clostridiales_Lachnospiraceae_Lachnospiraceae_Group_Unclassified_otu_233691	K07777	0.843613	0.000401037
Bacteria_Firmicutes_Clostridia_Clostridiales_Lachnospiraceae_Lachnospiraceae_Group_Unclassified_otu_278753	K01997	0.843238	9.48e-05
Bacteria_Firmicutes_Clostridia_Clostridiales_Lachnospiraceae_Lachnospiraceae_Group_Unclassified_otu_2901240	K00171	0.843175	0.000231459
Bacteria_Firmicutes_Clostridia_Clostridiales_Lachnospiraceae_Lachnospiraceae_Group_Unclassified_otu_2901240	K17245	0.843023	7.16e-05
Bacteria_Firmicutes_Clostridia_Clostridiales_Lachnospiraceae_Roseburia_Unclassified_otu_168984	K07699	0.842922	0.00701299
Bacteria_Firmicutes_Clostridia_Clostridiales_Lachnospiraceae_Lachnospiraceae_Group_Unclassified_otu_278753	K02072	0.842886	8.27e-05
Bacteria_Firmicutes_Clostridia_Clostridiales_Lachnospiraceae_Lachnospiraceae_Group_Unclassified_otu_278753	K00790	0.842788	0.000404433
Bacteria_Firmicutes_Clostridia_Clostridiales_Lachnospiraceae_Lachnospiraceae_Group_Unclassified_otu_278753	K02804	0.842407	0.000109478
Bacteria_Firmicutes_Clostridia_Clostridiales_Ruminococcaceae_Eubacterium_Unclassified_otu_1105016	K01692	0.842377	7.78e-05
Bacteria_Bacteroidetes_Bacteroidia_Bacteroidales_Bacteroidaceae_Bacteroides_fragilis_otu_4372578	Bacteria_Bacteroidetes_Bacteroidia_Bacteroidales_Bacteroidaceae_Bacteroides_fragilis_otu_3507744	0.842195	1.69e-06
Bacteria_Firmicutes_Clostridia_Clostridiales_Lachnospiraceae_Lachnospiraceae_Group_Unclassified_otu_278753	K17320	0.842175	8.27e-05
Bacteria_Firmicutes_Clostridia_Clostridiales_Ruminococcaceae_Eubacterium_Unclassified_otu_186057	K00249	0.84203	1.91e-05
Bacteria_Firmicutes_Clostridia_Clostridiales_Lachnospiraceae_Lachnospiraceae_Group_Unclassified_otu_278753	K02411	0.841776	0.000142261
Bacteria_Bacteroidetes_Bacteroidia_Bacteroidales_Bacteroidaceae_Bacteroides_fragilis_otu_4479397	Bacteria_Bacteroidetes_Bacteroidia_Bacteroidales_Bacteroidaceae_Bacteroides_fragilis_otu_339599	0.841682	0.000198494
Bacteria_Firmicutes_Clostridia_Clostridiales_Lachnospiraceae_Roseburia_Unclassified_otu_168984	K01938	0.841634	0.00816983
Bacteria_Bacteroidetes_Bacteroidia_Bacteroidales_Bacteroidaceae_Bacteroides_fragilis_otu_4345821	Bacteria_Bacteroidetes_Bacteroidia_Bacteroidales_Bacteroidaceae_Bacteroides_fragilis_otu_3621189	0.84128	4.41e-10
Bacteria_Bacteroidetes_Bacteroidia_Bacteroidales_S24_7_S24_7_Group_Unclassified_otu_313757	Bacteria_Bacteroidetes_Bacteroidia_Bacteroidales_S24_7_S24_7_Group_Unclassified_otu_199698	0.841074	0.000162057
Bacteria_Firmicutes_Clostridia_Clostridiales_Ruminococcaceae_Eubacterium_Unclassified_otu_1105016	K07689	0.840954	3.51e-06
Bacteria_Firmicutes_Clostridia_Clostridiales_Lachnospiraceae_Lachnospiraceae_Group_Unclassified_otu_278753	K10238	0.840817	0.000210976
Bacteria_Firmicutes_Clostridia_Clostridiales_Lachnospiraceae_Lachnospiraceae_Group_Unclassified_otu_278753	K01996	0.840538	0.000180292
Bacteria_Firmicutes_Clostridia_Clostridiales_Lachnospiraceae_Lachnospiraceae_Group_Unclassified_otu_206494	K05339	0.840487	0.00850719
Bacteria_Firmicutes_Clostridia_Clostridiales_Ruminococcaceae_Eubacterium_Unclassified_otu_186057	K03417	0.839891	3.58e-05
Bacteria_Firmicutes_Clostridia_Clostridiales_Lachnospiraceae_Lachnospiraceae_Group_Unclassified_otu_233691	K01678	0.839649	2.82e-06
Bacteria_Firmicutes_Clostridia_Clostridiales_Lachnospiraceae_Lachnospiraceae_Group_Unclassified_otu_2901240	K01786	0.839559	0.00029648
Bacteria_Firmicutes_Clostridia_Clostridiales_Ruminococcaceae_Eubacterium_Unclassified_otu_1105016	K00990	0.839361	2.42e-06
Bacteria_Firmicutes_Clostridia_Clostridiales_Ruminococcaceae_Eubacterium_Unclassified_otu_186057	K02535	0.839233	3.26e-05
Bacteria_Firmicutes_Clostridia_Clostridiales_Ruminococcaceae_Eubacterium_Unclassified_otu_211191	K07235	0.839124	0.00135492
Bacteria_Firmicutes_Clostridia_Clostridiales_Ruminococcaceae_Eubacterium_Unclassified_otu_1105016	K00135	0.838726	1.53e-05
Bacteria_Firmicutes_Clostridia_Clostridiales_Ruminococcaceae_Eubacterium_Unclassified_otu_186057	K03637	0.838346	1.95e-05
Bacteria_Firmicutes_Clostridia_Clostridiales_Lachnospiraceae_Lachnospiraceae_Group_Unclassified_otu_2901240	K16907	0.837848	0.00172949
Bacteria_Firmicutes_Clostridia_Clostridiales_Lachnospiraceae_Lachnospiraceae_Group_Unclassified_otu_278753	K11358	0.837426	0.000329076
Bacteria_Firmicutes_Clostridia_Clostridiales_Ruminococcaceae_Eubacterium_Unclassified_otu_211191	K00549	0.837359	0.00130044
Bacteria_Firmicutes_Clostridia_Clostridiales_Lachnospiraceae_Lachnospiraceae_Group_Unclassified_otu_2901240	K16787	0.837281	1.08e-05
Bacteria_Firmicutes_Clostridia_Clostridiales_Lachnospiraceae_Lachnospiraceae_Group_Unclassified_otu_278753	K00170	0.837202	0.00017905
Bacteria_Firmicutes_Clostridia_Clostridiales_Lachnospiraceae_Roseburia_Unclassified_otu_168984	K06617	0.836509	0.00347582
Bacteria_Firmicutes_Clostridia_Clostridiales_Ruminococcaceae_Eubacterium_Unclassified_otu_1105016	K00878	0.83633	9.06e-05
Bacteria_Firmicutes_Clostridia_Clostridiales_Lachnospiraceae_Lachnospiraceae_Group_Unclassified_otu_2901240	K01678	0.836321	9.88e-06
Bacteria_Firmicutes_Clostridia_Clostridiales_Lachnospiraceae_Lachnospiraceae_Group_Unclassified_otu_2901240	K06209	0.836252	6.84e-06
Bacteria_Firmicutes_Clostridia_Clostridiales_Ruminococcaceae_Eubacterium_Unclassified_otu_186057	K01069	0.836224	6.23e-05
Bacteria_Firmicutes_Clostridia_Clostridiales_Ruminococcaceae_Eubacterium_Unclassified_otu_186057	K03563	0.835949	7.52e-05
Bacteria_Firmicutes_Clostridia_Clostridiales_Lachnospiraceae_Lachnospiraceae_Group_Unclassified_otu_233691	K03410	0.835568	8.33e-07
Bacteria_Firmicutes_Clostridia_Clostridiales_Ruminococcaceae_Eubacterium_Unclassified_otu_1105016	K13896	0.835391	5.81e-06
Bacteria_Firmicutes_Clostridia_Clostridiales_Ruminococcaceae_Eubacterium_Unclassified_otu_211191	K00138	0.835372	0.000673625
Bacteria_Firmicutes_Clostridia_Clostridiales_Lachnospiraceae_Lachnospiraceae_Group_Unclassified_otu_278753	K15898	0.835353	0.000394914
Bacteria_Firmicutes_Clostridia_Clostridiales_Lachnospiraceae_Lachnospiraceae_Group_Unclassified_otu_233691	K00008	0.834991	3.39e-06
Bacteria_Firmicutes_Clostridia_Clostridiales_Ruminococcaceae_Eubacterium_Unclassified_otu_1105016	K02160	0.834973	2.83e-05
Bacteria_Firmicutes_Clostridia_Clostridiales_Lachnospiraceae_Lachnospiraceae_Group_Unclassified_otu_2901240	K01439	0.83489	4.05e-05
Bacteria_Firmicutes_Clostridia_Clostridiales_Ruminococcaceae_Eubacterium_Unclassified_otu_186057	K05365	0.834628	0.000133514
Bacteria_Firmicutes_Clostridia_Clostridiales_Lachnospiraceae_Lachnospiraceae_Group_Unclassified_otu_2901240	K10112	0.833926	0.000141968
Bacteria_Firmicutes_Clostridia_Clostridiales_Ruminococcaceae_Eubacterium_Unclassified_otu_186057	K00832	0.833671	1.68e-05
Bacteria_Firmicutes_Clostridia_Clostridiales_Lachnospiraceae_Lachnospiraceae_Group_Unclassified_otu_278753	K11214	0.833397	0.0004463
Bacteria_Firmicutes_Clostridia_Clostridiales_Lachnospiraceae_Lachnospiraceae_Group_Unclassified_otu_4416434	K11521	0.83335	8.73e-07
Bacteria_Firmicutes_Clostridia_Clostridiales_Ruminococcaceae_Eubacterium_Unclassified_otu_1105016	K11179	0.833331	4.19e-06
Bacteria_Firmicutes_Clostridia_Clostridiales_Ruminococcaceae_Eubacterium_Unclassified_otu_211191	K14170	0.833278	0.00074973
Bacteria_Firmicutes_Clostridia_Clostridiales_Lachnospiraceae_Lachnospiraceae_Group_Unclassified_otu_2901240	K01222	0.833226	0.000179694
Bacteria_Firmicutes_Clostridia_Clostridiales_Lachnospiraceae_Lachnospiraceae_Group_Unclassified_otu_278753	K05847	0.833104	8.11e-05
Bacteria_Firmicutes_Clostridia_Clostridiales_Lachnospiraceae_Lachnospiraceae_Group_Unclassified_otu_233691	K01628	0.832938	0.000323519
Bacteria_Firmicutes_Clostridia_Clostridiales_Ruminococcaceae_Eubacterium_Unclassified_otu_211191	K01638	0.83287	0.00148694
Bacteria_Firmicutes_Clostridia_Clostridiales_Ruminococcaceae_Eubacterium_Unclassified_otu_1105016	K09996	0.832865	3.81e-05
Bacteria_Firmicutes_Clostridia_Clostridiales_Ruminococcaceae_Eubacterium_Unclassified_otu_1105016	K13954	0.832777	2.55e-05
Bacteria_Firmicutes_Clostridia_Clostridiales_Lachnospiraceae_Lachnospiraceae_Group_Unclassified_otu_2901240	K11004	0.832721	0.000746158
Bacteria_Firmicutes_Clostridia_Clostridiales_Lachnospiraceae_Lachnospiraceae_Group_Unclassified_otu_278753	K01995	0.832579	0.000356329
Bacteria_Firmicutes_Clostridia_Clostridiales_Ruminococcaceae_Eubacterium_Unclassified_otu_186057	K11085	0.832518	1.26e-05
Bacteria_Firmicutes_Clostridia_Clostridiales_Lachnospiraceae_Roseburia_Unclassified_otu_168984	K16787	0.832466	0.00380289
Bacteria_Firmicutes_Clostridia_Clostridiales_Ruminococcaceae_Eubacterium_Unclassified_otu_1105016	K07661	0.832388	2.17e-05
Bacteria_Firmicutes_Clostridia_Clostridiales_Lachnospiraceae_Lachnospiraceae_Group_Unclassified_otu_2901240	K07260	0.832338	0.000523368
Bacteria_Firmicutes_Clostridia_Clostridiales_Ruminococcaceae_Eubacterium_Unclassified_otu_186057	K02424	0.832246	5.69e-05
Bacteria_Firmicutes_Clostridia_Clostridiales_Lachnospiraceae_Lachnospiraceae_Group_Unclassified_otu_206494	K01678	0.83219	0.00157729
Bacteria_Firmicutes_Clostridia_Clostridiales_Lachnospiraceae_Lachnospiraceae_Group_Unclassified_otu_233691	K00975	0.832	4.23e-05
Bacteria_Firmicutes_Clostridia_Clostridiales_Lachnospiraceae_Lachnospiraceae_Group_Unclassified_otu_278753	K15894	0.831975	0.000623041
Bacteria_Firmicutes_Clostridia_Clostridiales_Lachnospiraceae_Lachnospiraceae_Group_Unclassified_otu_278753	K10823	0.831904	0.000205041
Bacteria_Firmicutes_Clostridia_Clostridiales_Lachnospiraceae_Lachnospiraceae_Group_Unclassified_otu_2901240	K00248	0.831695	0.000165483
Bacteria_Firmicutes_Clostridia_Clostridiales_Lachnospiraceae_Lachnospiraceae_Group_Unclassified_otu_278753	K01439	0.831575	0.000145055
Bacteria_Firmicutes_Clostridia_Clostridiales_Lachnospiraceae_Lachnospiraceae_Group_Unclassified_otu_233691	K02406	0.830674	8.6e-06
Bacteria_Firmicutes_Clostridia_Clostridiales_Lachnospiraceae_Lachnospiraceae_Group_Unclassified_otu_278753	K01958	0.830654	0.00182425
Bacteria_Firmicutes_Clostridia_Clostridiales_Lachnospiraceae_Roseburia_Unclassified_otu_168984	K01677	0.830509	0.00867385
Bacteria_Firmicutes_Clostridia_Clostridiales_Lachnospiraceae_Lachnospiraceae_Group_Unclassified_otu_2901240	K07699	0.830501	2.69e-06
Bacteria_Firmicutes_Clostridia_Clostridiales_Lachnospiraceae_Lachnospiraceae_Group_Unclassified_otu_206494	K01677	0.8304	0.00141634
Bacteria_Firmicutes_Clostridia_Clostridiales_Ruminococcaceae_Eubacterium_Unclassified_otu_186057	K00027	0.830376	3.29e-05
Bacteria_Firmicutes_Clostridia_Clostridiales_Ruminococcaceae_Eubacterium_Unclassified_otu_186057	K01679	0.830358	0.000166895
Firmicutes_Clostridia_Clostridiales_Ruminococcaceae_Oscillospira_Unclassified_otu_3903651	Bacteria_Firmicutes_Clostridia_Clostridiales_Ruminococcaceae_Eubacterium_Unclassified_otu_211191	0.830056	0.00989178
Bacteria_Firmicutes_Clostridia_Clostridiales_Ruminococcaceae_Eubacterium_Unclassified_otu_186057	K13893	0.829992	0.000126535
Bacteria_Firmicutes_Clostridia_Clostridiales_Ruminococcaceae_Eubacterium_Unclassified_otu_211191	K03635	0.829869	0.000164612
Bacteria_Firmicutes_Clostridia_Clostridiales_Lachnospiraceae_Lachnospiraceae_Group_Unclassified_otu_233691	K07699	0.829814	4.11e-06
Bacteria_Firmicutes_Clostridia_Clostridiales_Lachnospiraceae_Lachnospiraceae_Group_Unclassified_otu_2901240	K04771	0.829698	2.93e-05
Bacteria_Bacteroidetes_Bacteroidia_Bacteroidales_Bacteroidaceae_Bacteroides_fragilis_otu_4386507	Bacteria_Bacteroidetes_Bacteroidia_Bacteroidales_Bacteroidaceae_Bacteroides_Unclassified_otu_4324964	0.829601	4.27e-06
Bacteria_Firmicutes_Clostridia_Clostridiales_Ruminococcaceae_Eubacterium_Unclassified_otu_186057	K03841	0.829512	3.05e-05
Bacteria_Firmicutes_Clostridia_Clostridiales_Lachnospiraceae_Lachnospiraceae_Group_Unclassified_otu_233691	K07636	0.829353	1.54e-06
Bacteria_Firmicutes_Clostridia_Clostridiales_Lachnospiraceae_Roseburia_Unclassified_otu_168984	K00248	0.829222	0.000166281
Bacteria_Firmicutes_Clostridia_Clostridiales_Ruminococcaceae_Eubacterium_Unclassified_otu_186057	K00626	0.829001	1.85e-05
Bacteria_Firmicutes_Clostridia_Clostridiales_Ruminococcaceae_Eubacterium_Unclassified_otu_1105016	K13894	0.828812	5.75e-06
Bacteria_Firmicutes_Clostridia_Clostridiales_Lachnospiraceae_Lachnospiraceae_Group_Unclassified_otu_278753	K15582	0.828748	9.74e-05
Bacteria_Firmicutes_Clostridia_Clostridiales_Ruminococcaceae_Eubacterium_Unclassified_otu_1105016	K00835	0.828559	6.59e-06
Bacteria_Firmicutes_Clostridia_Clostridiales_Lachnospiraceae_Lachnospiraceae_Group_Unclassified_otu_233691	K05815	0.828461	0.00012396
Bacteria_Firmicutes_Clostridia_Clostridiales_Ruminococcaceae_Eubacterium_Unclassified_otu_211191	K15553	0.828382	0.00412366
Bacteria_Firmicutes_Clostridia_Clostridiales_Lachnospiraceae_Lachnospiraceae_Group_Unclassified_otu_233691	K10118	0.827789	9.21e-07
Bacteria_Firmicutes_Clostridia_Clostridiales_Lachnospiraceae_Lachnospiraceae_Group_Unclassified_otu_206494	K00162	0.82718	0.000160747
Bacteria_Firmicutes_Clostridia_Clostridiales_Lachnospiraceae_Lachnospiraceae_Group_Unclassified_otu_278753	K10540	0.827098	0.000805462
Bacteria_Firmicutes_Clostridia_Clostridiales_Ruminococcaceae_Eubacterium_Unclassified_otu_186057	K03635	0.826995	0.000106143
Bacteria_Firmicutes_Clostridia_Clostridiales_Lachnospiraceae_Lachnospiraceae_Group_Unclassified_otu_233691	K00575	0.82682	0.00016473
Bacteria_Firmicutes_Clostridia_Clostridiales_Lachnospiraceae_Lachnospiraceae_Group_Unclassified_otu_233691	K03406	0.826811	1.99e-05
Bacteria_Firmicutes_Clostridia_Clostridiales_Ruminococcaceae_Eubacterium_Unclassified_otu_186057	K07708	0.826794	2.73e-05
Bacteria_Firmicutes_Clostridia_Clostridiales_Ruminococcaceae_Eubacterium_Unclassified_otu_186057	K13821	0.826691	0.000104382
Bacteria_Firmicutes_Clostridia_Clostridiales_Ruminococcaceae_Eubacterium_Unclassified_otu_186057	K01595	0.826299	7.42e-05
Bacteria_Firmicutes_Clostridia_Clostridiales_Lachnospiraceae_Lachnospiraceae_Group_Unclassified_otu_2901240	Bacteria_Firmicutes_Clostridia_Clostridiales_Lachnospiraceae_Lachnospiraceae_Group_Unclassified_otu_233691	0.826212	0.00140627
Bacteria_Firmicutes_Clostridia_Clostridiales_Ruminococcaceae_Eubacterium_Unclassified_otu_211191	K01682	0.826183	0.000538892
Bacteria_Firmicutes_Clostridia_Clostridiales_Lachnospiraceae_Lachnospiraceae_Group_Unclassified_otu_206494	K02417	0.826141	0.0026701
Bacteria_Firmicutes_Clostridia_Clostridiales_Ruminococcaceae_Eubacterium_Unclassified_otu_186057	K07712	0.825681	0.000197077
Bacteria_Firmicutes_Clostridia_Clostridiales_Ruminococcaceae_Eubacterium_Unclassified_otu_186057	K05825	0.825249	0.000406678
Bacteria_Firmicutes_Clostridia_Clostridiales_Ruminococcaceae_Eubacterium_Unclassified_otu_211191	K13821	0.825215	0.00036609
Bacteria_Firmicutes_Clostridia_Clostridiales_Ruminococcaceae_Eubacterium_Unclassified_otu_1105016	K03636	0.82517	1.62e-05
Bacteria_Firmicutes_Clostridia_Clostridiales_Lachnospiraceae_Lachnospiraceae_Group_Unclassified_otu_278753	K17318	0.825121	0.000639636
Bacteria_Firmicutes_Clostridia_Clostridiales_Ruminococcaceae_Eubacterium_Unclassified_otu_211191	K00101	0.824911	0.000315428
Bacteria_Firmicutes_Clostridia_Clostridiales_Lachnospiraceae_Lachnospiraceae_Group_Unclassified_otu_278753	K01788	0.824806	0.000447852
Bacteria_Firmicutes_Clostridia_Clostridiales_Lachnospiraceae_Lachnospiraceae_Group_Unclassified_otu_4416434	K00078	0.824564	0.00192501
Bacteria_Firmicutes_Clostridia_Clostridiales_Lachnospiraceae_Lachnospiraceae_Group_Unclassified_otu_2901240	K01596	0.824488	0.000519898
Bacteria_Firmicutes_Clostridia_Clostridiales_Ruminococcaceae_Eubacterium_Unclassified_otu_1105016	K07665	0.823996	5.91e-06
Bacteria_Firmicutes_Clostridia_Clostridiales_Ruminococcaceae_Eubacterium_Unclassified_otu_1105016	K03417	0.823902	2.95e-05
Bacteria_Firmicutes_Clostridia_Clostridiales_Lachnospiraceae_Lachnospiraceae_Group_Unclassified_otu_278753	K11072	0.823844	0.000746736
Bacteria_Firmicutes_Clostridia_Clostridiales_Ruminococcaceae_Eubacterium_Unclassified_otu_186057	K02502	0.8237	3.62e-05
Bacteria_Bacteroidetes_Bacteroidia_Bacteroidales_Bacteroidaceae_Bacteroides_Unclassified_otu_4438116	K15669	0.823667	4.91e-06
Bacteria_Firmicutes_Clostridia_Clostridiales_Ruminococcaceae_Eubacterium_Unclassified_otu_1105016	K07659	0.823558	1.08e-05
Bacteria_Firmicutes_Clostridia_Clostridiales_Ruminococcaceae_Eubacterium_Unclassified_otu_186057	K01007	0.823538	0.000120683
Bacteria_Firmicutes_Clostridia_Clostridiales_Lachnospiraceae_Lachnospiraceae_Group_Unclassified_otu_233691	K02411	0.823445	0.000229151
Bacteria_Firmicutes_Clostridia_Clostridiales_Lachnospiraceae_Lachnospiraceae_Group_Unclassified_otu_2901240	K02406	0.823278	5.03e-05
Bacteria_Firmicutes_Clostridia_Clostridiales_Lachnospiraceae_Lachnospiraceae_Group_Unclassified_otu_206494	K01997	0.822782	0.00153517
Bacteria_Firmicutes_Clostridia_Clostridiales_Lachnospiraceae_Lachnospiraceae_Group_Unclassified_otu_227886	K18966	0.82276	0.000211445
Bacteria_Firmicutes_Clostridia_Clostridiales_Lachnospiraceae_Lachnospiraceae_Group_Unclassified_otu_278753	K10439	0.822665	8.51e-05
Bacteria_Firmicutes_Clostridia_Clostridiales_Lachnospiraceae_Roseburia_Unclassified_otu_168984	K01647	0.822557	0.00099576
Bacteria_Firmicutes_Clostridia_Clostridiales_Lachnospiraceae_Lachnospiraceae_Group_Unclassified_otu_2901240	K00027	0.822515	5.75e-05
Bacteria_Firmicutes_Clostridia_Clostridiales_Lachnospiraceae_Lachnospiraceae_Group_Unclassified_otu_278753	K17213	0.822455	0.00347797
Bacteria_Firmicutes_Clostridia_Clostridiales_Lachnospiraceae_Lachnospiraceae_Group_Unclassified_otu_206494	K03410	0.822429	0.00678965
Bacteria_Bacteroidetes_Bacteroidia_Bacteroidales_Bacteroidaceae_Bacteroides_fragilis_otu_4386507	K01565	0.82242	2.45e-06
Bacteria_Firmicutes_Clostridia_Clostridiales_Lachnospiraceae_Lachnospiraceae_Group_Unclassified_otu_233691	K01958	0.822154	0.000139469
Bacteria_Firmicutes_Clostridia_Clostridiales_Lachnospiraceae_Lachnospiraceae_Group_Unclassified_otu_278753	K02389	0.822019	0.000139458
Bacteria_Firmicutes_Clostridia_Clostridiales_Lachnospiraceae_Lachnospiraceae_Group_Unclassified_otu_278753	K11070	0.821822	0.00164659
Bacteria_Firmicutes_Clostridia_Clostridiales_Lachnospiraceae_Lachnospiraceae_Group_Unclassified_otu_278753	K07777	0.821817	0.00898325
Bacteria_Firmicutes_Clostridia_Clostridiales_Lachnospiraceae_Lachnospiraceae_Group_Unclassified_otu_233691	K03523	0.821539	3.18e-06
Bacteria_Firmicutes_Clostridia_Clostridiales_Lachnospiraceae_Lachnospiraceae_Group_Unclassified_otu_2901240	K04487	0.821315	8.4e-05
Bacteria_Firmicutes_Clostridia_Clostridiales_Lachnospiraceae_Lachnospiraceae_Group_Unclassified_otu_2901240	K18444	0.821276	2.3e-05
Bacteria_Firmicutes_Clostridia_Clostridiales_Lachnospiraceae_Lachnospiraceae_Group_Unclassified_otu_4416434	K09696	0.82119	3.63e-05
Bacteria_Firmicutes_Clostridia_Clostridiales_Ruminococcaceae_Eubacterium_Unclassified_otu_1105016	K07644	0.821103	1.53e-05
Bacteria_Firmicutes_Clostridia_Clostridiales_Lachnospiraceae_Lachnospiraceae_Group_Unclassified_otu_278753	K11520	0.821025	0.000634645
Bacteria_Firmicutes_Clostridia_Clostridiales_Ruminococcaceae_Eubacterium_Unclassified_otu_1105016	K01595	0.820677	5.13e-06
Bacteria_Firmicutes_Clostridia_Clostridiales_Lachnospiraceae_Lachnospiraceae_Group_Unclassified_otu_2901240	K07258	0.820653	6.13e-05
Bacteria_Firmicutes_Clostridia_Clostridiales_Ruminococcaceae_Eubacterium_Unclassified_otu_211191	K13893	0.820513	0.000447843
Bacteria_Firmicutes_Clostridia_Clostridiales_Lachnospiraceae_Lachnospiraceae_Group_Unclassified_otu_233691	K03407	0.820414	5.95e-05
Bacteria_Firmicutes_Clostridia_Clostridiales_Lachnospiraceae_Lachnospiraceae_Group_Unclassified_otu_2901240	K02424	0.820209	4.35e-05
Bacteria_Firmicutes_Clostridia_Clostridiales_Lachnospiraceae_Lachnospiraceae_Group_Unclassified_otu_278753	K11634	0.82019	0.00573055
Bacteria_Firmicutes_Clostridia_Clostridiales_Lachnospiraceae_Lachnospiraceae_Group_Unclassified_otu_278753	K15634	0.820077	0.000107103
Bacteria_Firmicutes_Clostridia_Clostridiales_Ruminococcaceae_Eubacterium_Unclassified_otu_211191	K07708	0.819949	0.000266449
Bacteria_Firmicutes_Clostridia_Clostridiales_Lachnospiraceae_Lachnospiraceae_Group_Unclassified_otu_278753	K11004	0.819869	0.00137961
Bacteria_Firmicutes_Clostridia_Clostridiales_Ruminococcaceae_Eubacterium_Unclassified_otu_1105016	K01069	0.81984	2.56e-05
Bacteria_Firmicutes_Clostridia_Clostridiales_Lachnospiraceae_Lachnospiraceae_Group_Unclassified_otu_278753	K00688	0.81971	0.00246438
Bacteria_Firmicutes_Clostridia_Clostridiales_Lachnospiraceae_Lachnospiraceae_Group_Unclassified_otu_2901240	K07678	0.819701	1.43e-05
Bacteria_Firmicutes_Clostridia_Clostridiales_Lachnospiraceae_Lachnospiraceae_Group_Unclassified_otu_278753	K03413	0.819406	0.00158745
Bacteria_Firmicutes_Clostridia_Clostridiales_Lachnospiraceae_Lachnospiraceae_Group_Unclassified_otu_233691	K02417	0.81906	1.19e-05
Bacteria_Firmicutes_Clostridia_Clostridiales_Lachnospiraceae_Lachnospiraceae_Group_Unclassified_otu_206494	K02388	0.818975	0.000464006
Bacteria_Firmicutes_Clostridia_Clostridiales_Lachnospiraceae_Lachnospiraceae_Group_Unclassified_otu_206494	K00172	0.81859	0.000653737
Bacteria_Firmicutes_Clostridia_Clostridiales_Lachnospiraceae_Lachnospiraceae_Group_Unclassified_otu_278753	K10543	0.818552	3.62e-05
Bacteria_Firmicutes_Clostridia_Clostridiales_Ruminococcaceae_Eubacterium_Unclassified_otu_1105016	K13821	0.818409	1.49e-05
Bacteria_Firmicutes_Clostridia_Clostridiales_Lachnospiraceae_Lachnospiraceae_Group_Unclassified_otu_2901240	K04517	0.817843	9.92e-05
Bacteria_Firmicutes_Clostridia_Clostridiales_Ruminococcaceae_Eubacterium_Unclassified_otu_186057	K01825	0.817795	7.62e-05
Bacteria_Firmicutes_Clostridia_Clostridiales_Lachnospiraceae_Lachnospiraceae_Group_Unclassified_otu_278753	K03856	0.817528	0.000534703
Bacteria_Firmicutes_Clostridia_Clostridiales_Lachnospiraceae_Lachnospiraceae_Group_Unclassified_otu_2901240	K15770	0.8173	0.000124973
Bacteria_Firmicutes_Clostridia_Clostridiales_Lachnospiraceae_Lachnospiraceae_Group_Unclassified_otu_233691	K10543	0.817095	0.000237509
Bacteria_Firmicutes_Clostridia_Clostridiales_Ruminococcaceae_Eubacterium_Unclassified_otu_186057	K01682	0.817066	5.48e-05
Bacteria_Firmicutes_Clostridia_Clostridiales_Lachnospiraceae_Roseburia_Unclassified_otu_168984	K04487	0.81699	0.00576739
Bacteria_Firmicutes_Clostridia_Clostridiales_Ruminococcaceae_Eubacterium_Unclassified_otu_1105016	K01963	0.816862	3.87e-05
Bacteria_Firmicutes_Clostridia_Clostridiales_Lachnospiraceae_Lachnospiraceae_Group_Unclassified_otu_278753	K07650	0.816672	0.00104024
Bacteria_Firmicutes_Clostridia_Clostridiales_Lachnospiraceae_Lachnospiraceae_Group_Unclassified_otu_233691	K04517	0.816657	2.07e-06
Bacteria_Firmicutes_Clostridia_Clostridiales_Ruminococcaceae_Eubacterium_Unclassified_otu_1105016	K13893	0.815804	9.16e-06
Bacteria_Firmicutes_Clostridia_Clostridiales_Lachnospiraceae_Lachnospiraceae_Group_Unclassified_otu_278753	K11688	0.815795	0.00117887
Bacteria_Firmicutes_Clostridia_Clostridiales_Lachnospiraceae_Lachnospiraceae_Group_Unclassified_otu_2901240	K07652	0.815549	0.000184714
Bacteria_Firmicutes_Clostridia_Clostridiales_Lachnospiraceae_Lachnospiraceae_Group_Unclassified_otu_206494	K02416	0.815502	0.000300108
Bacteria_Firmicutes_Clostridia_Clostridiales_Lachnospiraceae_Lachnospiraceae_Group_Unclassified_otu_278753	K02400	0.815299	0.00015168
Bacteria_Firmicutes_Clostridia_Clostridiales_Ruminococcaceae_Eubacterium_Unclassified_otu_186057	K00163	0.815146	0.000206064
Bacteria_Firmicutes_Clostridia_Clostridiales_Lachnospiraceae_Lachnospiraceae_Group_Unclassified_otu_2901240	K00575	0.814879	0.00059116
Bacteria_Firmicutes_Clostridia_Clostridiales_Lachnospiraceae_Lachnospiraceae_Group_Unclassified_otu_206494	K02556	0.814539	0.000319443
Bacteria_Firmicutes_Clostridia_Clostridiales_Lachnospiraceae_Roseburia_Unclassified_otu_168984	K00626	0.814256	0.000218545
Bacteria_Firmicutes_Clostridia_Clostridiales_Ruminococcaceae_Eubacterium_Unclassified_otu_1105016	K03635	0.814109	2.02e-05
Bacteria_Firmicutes_Clostridia_Clostridiales_Lachnospiraceae_Lachnospiraceae_Group_Unclassified_otu_233691	K09692	0.814036	2.94e-06
Bacteria_Firmicutes_Clostridia_Clostridiales_Lachnospiraceae_Lachnospiraceae_Group_Unclassified_otu_4416434	K11358	0.813987	0.000198215
Bacteria_Firmicutes_Clostridia_Clostridiales_Lachnospiraceae_Lachnospiraceae_Group_Unclassified_otu_233691	K03411	0.813953	3.67e-05
Bacteria_Firmicutes_Clostridia_Clostridiales_Lachnospiraceae_Lachnospiraceae_Group_Unclassified_otu_278753	K00172	0.813874	0.00482165
Bacteria_Firmicutes_Clostridia_Clostridiales_Lachnospiraceae_Lachnospiraceae_Group_Unclassified_otu_278753	K02420	0.813777	0.000416966
Bacteria_Firmicutes_Clostridia_Clostridiales_Lachnospiraceae_Lachnospiraceae_Group_Unclassified_otu_233691	K01758	0.813573	0.00302531
Bacteria_Firmicutes_Clostridia_Clostridiales_Lachnospiraceae_Lachnospiraceae_Group_Unclassified_otu_278753	K11629	0.813526	0.000924576
Bacteria_Firmicutes_Clostridia_Clostridiales_Ruminococcaceae_Eubacterium_Unclassified_otu_186057	K00620	0.813383	0.000157709
Bacteria_Firmicutes_Clostridia_Clostridiales_Lachnospiraceae_Lachnospiraceae_Group_Unclassified_otu_206494	K02396	0.812867	0.00166395
Bacteria_Firmicutes_Clostridia_Clostridiales_Lachnospiraceae_Lachnospiraceae_Group_Unclassified_otu_206494	K02406	0.812801	0.00180454
Bacteria_Firmicutes_Clostridia_Clostridiales_Lachnospiraceae_Lachnospiraceae_Group_Unclassified_otu_233691	K11358	0.812674	4.87e-05
Bacteria_Firmicutes_Clostridia_Clostridiales_Ruminococcaceae_Eubacterium_Unclassified_otu_1105016	K07641	0.812635	1.48e-05
Bacteria_Firmicutes_Clostridia_Clostridiales_Ruminococcaceae_Eubacterium_Unclassified_otu_211191	K00005	0.812457	0.00982233
Bacteria_Firmicutes_Clostridia_Clostridiales_Lachnospiraceae_Lachnospiraceae_Group_Unclassified_otu_206494	K16787	0.81244	0.00522461
Bacteria_Firmicutes_Clostridia_Clostridiales_Lachnospiraceae_Lachnospiraceae_Group_Unclassified_otu_233691	K15898	0.812375	2.17e-05
Bacteria_Firmicutes_Clostridia_Clostridiales_Ruminococcaceae_Eubacterium_Unclassified_otu_186057	K02372	0.812199	5.52e-05
Bacteria_Firmicutes_Clostridia_Clostridiales_Ruminococcaceae_Eubacterium_Unclassified_otu_186057	K00121	0.812158	0.000137015
Bacteria_Firmicutes_Clostridia_Clostridiales_Lachnospiraceae_Lachnospiraceae_Group_Unclassified_otu_2901240	K02809	0.81179	0.004516
Bacteria_Firmicutes_Clostridia_Clostridiales_Lachnospiraceae_Lachnospiraceae_Group_Unclassified_otu_2901240	K14982	0.811738	3.64e-05
Bacteria_Firmicutes_Clostridia_Clostridiales_Lachnospiraceae_Lachnospiraceae_Group_Unclassified_otu_2901240	K11072	0.811661	0.000564479
Bacteria_Firmicutes_Clostridia_Clostridiales_Lachnospiraceae_Lachnospiraceae_Group_Unclassified_otu_2901240	K11085	0.811597	1.8e-05
Bacteria_Firmicutes_Clostridia_Clostridiales_Lachnospiraceae_Lachnospiraceae_Group_Unclassified_otu_233691	K02392	0.811418	0.000122435
Bacteria_Firmicutes_Clostridia_Clostridiales_Lachnospiraceae_Lachnospiraceae_Group_Unclassified_otu_206494	K02405	0.811046	0.000435386
Bacteria_Firmicutes_Clostridia_Clostridiales_Lachnospiraceae_Roseburia_Unclassified_otu_168984	K00620	0.810886	0.00051173
Bacteria_Firmicutes_Clostridia_Clostridiales_Lachnospiraceae_Lachnospiraceae_Group_Unclassified_otu_233691	K11004	0.810748	3.97e-05
Bacteria_Firmicutes_Clostridia_Clostridiales_Lachnospiraceae_Lachnospiraceae_Group_Unclassified_otu_278753	K00703	0.810682	0.00530995
Bacteria_Firmicutes_Clostridia_Clostridiales_Ruminococcaceae_Eubacterium_Unclassified_otu_211191	K00163	0.810665	0.00109367
Bacteria_Firmicutes_Clostridia_Clostridiales_Lachnospiraceae_Lachnospiraceae_Group_Unclassified_otu_278753	K10542	0.81056	0.0012438
Bacteria_Firmicutes_Clostridia_Clostridiales_Ruminococcaceae_Eubacterium_Unclassified_otu_211191	K13896	0.810495	0.000446439
Bacteria_Firmicutes_Clostridia_Clostridiales_Lachnospiraceae_Lachnospiraceae_Group_Unclassified_otu_233691	K02390	0.810311	0.000254133
Bacteria_Firmicutes_Clostridia_Clostridiales_Lachnospiraceae_Lachnospiraceae_Group_Unclassified_otu_233691	K02755	0.809917	7.69e-05
Bacteria_Firmicutes_Clostridia_Clostridiales_Ruminococcaceae_Eubacterium_Unclassified_otu_1105016	K02535	0.809866	1.76e-05
Bacteria_Firmicutes_Clostridia_Clostridiales_Lachnospiraceae_Lachnospiraceae_Group_Unclassified_otu_233691	K03408	0.809863	5.69e-05
Bacteria_Firmicutes_Clostridia_Clostridiales_Lachnospiraceae_Lachnospiraceae_Group_Unclassified_otu_278753	K02073	0.809754	0.000169606
Bacteria_Firmicutes_Clostridia_Clostridiales_Ruminococcaceae_Eubacterium_Unclassified_otu_186057	K02012	0.809643	0.000790516
Bacteria_Firmicutes_Clostridia_Clostridiales_Lachnospiraceae_Lachnospiraceae_Group_Unclassified_otu_2901240	K03431	0.809604	0.000171043
Bacteria_Firmicutes_Clostridia_Clostridiales_Lachnospiraceae_Lachnospiraceae_Group_Unclassified_otu_278753	K00027	0.80934	0.000553876
Bacteria_Firmicutes_Clostridia_Clostridiales_Lachnospiraceae_Lachnospiraceae_Group_Unclassified_otu_278753	K10236	0.809304	4.29e-05
Bacteria_Firmicutes_Clostridia_Clostridiales_Lachnospiraceae_Lachnospiraceae_Group_Unclassified_otu_206494	K07258	0.809201	0.000426389
Bacteria_Firmicutes_Clostridia_Clostridiales_Ruminococcaceae_Eubacterium_Unclassified_otu_211191	K01825	0.80916	0.000513558
Bacteria_Firmicutes_Clostridia_Clostridiales_Ruminococcaceae_Eubacterium_Unclassified_otu_1105016	K02018	0.809081	1.86e-05
Bacteria_Firmicutes_Clostridia_Clostridiales_Lachnospiraceae_Lachnospiraceae_Group_Unclassified_otu_4416434	K07653	0.809035	0.00317626
Bacteria_Firmicutes_Clostridia_Clostridiales_Lachnospiraceae_Lachnospiraceae_Group_Unclassified_otu_278753	K17462	0.808917	0.00109413
Bacteria_Firmicutes_Clostridia_Clostridiales_Lachnospiraceae_Lachnospiraceae_Group_Unclassified_otu_4416434	K10543	0.808883	0.000467648
Bacteria_Firmicutes_Clostridia_Clostridiales_Ruminococcaceae_Eubacterium_Unclassified_otu_211191	K00121	0.808839	0.000685152
Bacteria_Firmicutes_Clostridia_Clostridiales_Lachnospiraceae_Lachnospiraceae_Group_Unclassified_otu_206494	K02392	0.808373	0.00122352
Bacteria_Firmicutes_Clostridia_Clostridiales_Ruminococcaceae_Eubacterium_Unclassified_otu_211191	K13894	0.808287	0.000462374
Bacteria_Firmicutes_Clostridia_Clostridiales_Lachnospiraceae_Lachnospiraceae_Group_Unclassified_otu_233691	K03412	0.808286	0.000313042
Bacteria_Firmicutes_Clostridia_Clostridiales_Lachnospiraceae_Lachnospiraceae_Group_Unclassified_otu_206494	K10118	0.808172	0.00872027
Bacteria_Firmicutes_Clostridia_Clostridiales_Ruminococcaceae_Eubacterium_Unclassified_otu_186057	K14170	0.808109	0.000143327
Bacteria_Firmicutes_Clostridia_Clostridiales_Ruminococcaceae_Eubacterium_Unclassified_otu_186057	K07673	0.807929	1.27e-05
Bacteria_Firmicutes_Clostridia_Clostridiales_Lachnospiraceae_Lachnospiraceae_Group_Unclassified_otu_233691	K03415	0.807887	1.83e-05
Bacteria_Firmicutes_Clostridia_Clostridiales_Lachnospiraceae_Lachnospiraceae_Group_Unclassified_otu_278753	K00948	0.807616	0.00303855
Bacteria_Firmicutes_Clostridia_Clostridiales_Lachnospiraceae_Lachnospiraceae_Group_Unclassified_otu_278753	K02809	0.80757	0.00219049
Bacteria_Firmicutes_Clostridia_Clostridiales_Ruminococcaceae_Eubacterium_Unclassified_otu_1105016	K07708	0.80722	0.000112663
Bacteria_Firmicutes_Clostridia_Clostridiales_Ruminococcaceae_Eubacterium_Unclassified_otu_186057	K02048	0.807133	9.57e-05
Bacteria_Firmicutes_Clostridia_Clostridiales_Lachnospiraceae_Lachnospiraceae_Group_Unclassified_otu_278753	K09690	0.806931	0.000830402
Bacteria_Firmicutes_Clostridia_Clostridiales_Ruminococcaceae_Eubacterium_Unclassified_otu_186057	K01693	0.806924	8.61e-05
Bacteria_Firmicutes_Clostridia_Clostridiales_Ruminococcaceae_Eubacterium_Unclassified_otu_1105016	K05365	0.806841	2.79e-05
Bacteria_Firmicutes_Clostridia_Clostridiales_Lachnospiraceae_Lachnospiraceae_Group_Unclassified_otu_2901240	K10118	0.806835	0.000145314
Bacteria_Firmicutes_Clostridia_Clostridiales_Lachnospiraceae_Lachnospiraceae_Group_Unclassified_otu_2901240	K01693	0.806719	4.87e-05
Bacteria_Bacteroidetes_Bacteroidia_Bacteroidales_Bacteroidaceae_Bacteroides_fragilis_otu_351231	Bacteria_Bacteroidetes_Bacteroidia_Bacteroidales_Bacteroidaceae_Bacteroides_fragilis_otu_3507744	0.80655	0.00025843
Bacteria_Firmicutes_Clostridia_Clostridiales_Lachnospiraceae_Lachnospiraceae_Group_Unclassified_otu_229562	K11635	0.806407	0.00481344
Bacteria_Firmicutes_Clostridia_Clostridiales_Lachnospiraceae_Lachnospiraceae_Group_Unclassified_otu_206494	K00248	0.806296	0.00260949
Bacteria_Firmicutes_Clostridia_Clostridiales_Ruminococcaceae_Eubacterium_Unclassified_otu_211191	K05365	0.806162	0.000612968
Bacteria_Firmicutes_Clostridia_Clostridiales_Lachnospiraceae_Lachnospiraceae_Group_Unclassified_otu_233691	K01786	0.805819	0.000320673
Bacteria_Firmicutes_Clostridia_Clostridiales_Lachnospiraceae_Roseburia_Unclassified_otu_168984	K07668	0.805771	0.00403578
Bacteria_Firmicutes_Clostridia_Clostridiales_Ruminococcaceae_Eubacterium_Unclassified_otu_211191	K07712	0.805684	0.00120872
Bacteria_Firmicutes_Clostridia_Clostridiales_Ruminococcaceae_Eubacterium_Unclassified_otu_211191	K03417	0.805474	0.00122388
Bacteria_Firmicutes_Clostridia_Clostridiales_Lachnospiraceae_Lachnospiraceae_Group_Unclassified_otu_2901240	K17236	0.805373	0.00299523
Bacteria_Bacteroidetes_Bacteroidia_Bacteroidales_Bacteroidaceae_Bacteroides_fragilis_otu_4386507	K00045	0.805121	2.46e-05
Bacteria_Firmicutes_Clostridia_Clostridiales_Lachnospiraceae_Lachnospiraceae_Group_Unclassified_otu_2901240	K02071	0.804805	0.000135675
Bacteria_Firmicutes_Clostridia_Clostridiales_Lachnospiraceae_Lachnospiraceae_Group_Unclassified_otu_2901240	K02407	0.804327	4.22e-05
Bacteria_Bacteroidetes_Bacteroidia_Bacteroidales_Bacteroidaceae_Bacteroides_Unclassified_otu_4446898	Bacteria_Bacteroidetes_Bacteroidia_Bacteroidales_S24_7_S24_7_Group_Unclassified_otu_160016	0.804318	0.00498277
Bacteria_Firmicutes_Clostridia_Clostridiales_Ruminococcaceae_Eubacterium_Unclassified_otu_211191	K00835	0.804258	0.000290855
Bacteria_Firmicutes_Clostridia_Clostridiales_Ruminococcaceae_Eubacterium_Unclassified_otu_1105016	K07712	0.804207	4.73e-06
Bacteria_Bacteroidetes_Bacteroidia_Bacteroidales_Bacteroidaceae_Bacteroides_fragilis_otu_4386507	K01132	0.803698	1.63e-05
Bacteria_Firmicutes_Clostridia_Clostridiales_Lachnospiraceae_Lachnospiraceae_Group_Unclassified_otu_206494	K01182	0.803497	0.00751303
Bacteria_Firmicutes_Clostridia_Clostridiales_Ruminococcaceae_Eubacterium_Unclassified_otu_186057	K16147	0.803429	0.00066074
Bacteria_Firmicutes_Clostridia_Clostridiales_Lachnospiraceae_Lachnospiraceae_Group_Unclassified_otu_278753	K00972	0.803403	0.00179958
Bacteria_Firmicutes_Clostridia_Clostridiales_Ruminococcaceae_Eubacterium_Unclassified_otu_211191	K00832	0.803105	0.000791036
Bacteria_Firmicutes_Clostridia_Clostridiales_Lachnospiraceae_Lachnospiraceae_Group_Unclassified_otu_2901240	K11071	0.803105	0.000157115
Bacteria_Firmicutes_Clostridia_Clostridiales_Lachnospiraceae_Lachnospiraceae_Group_Unclassified_otu_206494	K00575	0.802614	0.000491755
Bacteria_Bacteroidetes_Bacteroidia_Bacteroidales_Bacteroidaceae_Bacteroides_Unclassified_otu_4324964	Bacteria_Bacteroidetes_Bacteroidia_Bacteroidales_S24_7_S24_7_Group_Unclassified_otu_160016	0.802586	0.000932221
Bacteria_Firmicutes_Clostridia_Clostridiales_Ruminococcaceae_Eubacterium_Unclassified_otu_1105016	K00832	0.802089	5.3e-05
Bacteria_Firmicutes_Clostridia_Clostridiales_Lachnospiraceae_Lachnospiraceae_Group_Unclassified_otu_2901240	K02410	0.801803	0.000781349
Bacteria_Firmicutes_Clostridia_Clostridiales_Lachnospiraceae_Lachnospiraceae_Group_Unclassified_otu_206494	K07642	0.801685	9.59e-05
Bacteria_Firmicutes_Clostridia_Clostridiales_Lachnospiraceae_Lachnospiraceae_Group_Unclassified_otu_2901240	K03415	0.801669	0.000144627
Bacteria_Firmicutes_Clostridia_Clostridiales_Lachnospiraceae_Lachnospiraceae_Group_Unclassified_otu_2901240	K02556	0.801549	0.000396944
Bacteria_Firmicutes_Clostridia_Clostridiales_Lachnospiraceae_Roseburia_Unclassified_otu_168984	K11072	0.801055	0.00327712
Bacteria_Firmicutes_Clostridia_Clostridiales_Lachnospiraceae_Lachnospiraceae_Group_Unclassified_otu_278753	K01207	0.801049	0.00100078
Bacteria_Firmicutes_Clostridia_Clostridiales_Lachnospiraceae_Lachnospiraceae_Group_Unclassified_otu_4416434	K15898	0.800978	0.000312821
